# Supplementary material for: N,N′-[Oxybis(benzene-4,1-di­yl)]diacetamide
Source: IUCrdata. 2025 May 2;10(Pt 5):x250384. doi: 10.1107/S2414314625003840 (PMC12142386; doi:10.1107/S2414314625003840)
Supplement: Supplementary file 1 [file x-10-x250384-sup1.cif]

##############################################################################
#                                                                            #
# This CIF contains the data for a data article accepted for                 #
# publication in IUCrData. It conforms to the requirements of                #
# Notes for Authors for IUCrData, and has been                               #
# peer reviewed under the auspices of IUCrData.                              #
#                                                                            #
# Full details of the Crystallographic Information File format               #
# are given in the paper "The Crystallographic Information File (CIF):       #
# a New Standard Archive File for Crystallography" by S. R. Hall, F. H.      #
# Allen and I. D. Brown [Acta Cryst. (1991), A47, 655-685].                  #
#                                                                            #
# The current version of the core CIF dictionary is obtainable from          #
# ftp://ftp.iucr.org/pub/cif_core.dic.                                       #
#                                                                            #
# Software is freely available for graphical display of the structure(s)     #
# in this CIF. For information consult the CIF software page                 #
# http://www.iucr.org/resources/cif/software.                                #
#                                                                            #
# This file may be used for bona fide research purposes within the           #
# scientific community so long as proper attribution is given to the data    # 
# article from which it was obtained.                                        #
#                                                                            #
##############################################################################
data_I
_audit_creation_method     'SHELXL-2019/1'
_journal_date_recd_electronic     2025-04-23
_journal_date_accepted     2025-04-28
_journal_name_full     'IUCrData'
_journal_year     2025
_journal_volume     10
_journal_issue      1
_journal_page_first     0
_journal_page_last     0
_journal_paper_category     HO
_journal_paper_doi     10.1107/S2414314625003840
_journal_coeditor_code     HB4515
_publ_contact_author_name     'Rao M. Uppu'
_publ_contact_author_address
;
Department of Environmental Toxicology, Southern University and A&M College, Baton Rouge, Louisiana 70813, USA
;
_publ_contact_author_email     'rao_uppu@subr.edu'
_publ_contact_author_fax     '+ (225) 771-5350'
_publ_contact_author_phone     '+ (225) 771-4525'
_publ_section_title
;
<i>N</i>,<i>N</i>'-[Oxybis(benzene-4,1-diyl)]diacetamide
;
loop_
    _publ_author_name
    _publ_author_footnote
    _publ_author_address
    'Uppu, Rao M.' .
;
Department of Environmental Toxicology, Southern University and A&M College,
Baton Rouge, Louisiana 70813,
USA
;
    'Agu, Ogad A.' .
;
Department of Mechanical Engineering, Southern University and A&M College, Baton
Rouge, Louisiana 70813,
USA
;
    'Babu, Sainath' .
;
Department of Environmental Toxicology, Southern University and A&M College,
Baton Rouge, Louisiana 70813,
USA
;
    'Mensah, Patrick F.' .
;
Department of Mechanical Engineering, Southern University and A&M College, Baton
Rouge, Louisiana 70813,
USA
;
    'Fronczek, Frank R.' .
;
Department of Chemistry, Louisiana State University, Baton Rouge, Louisiana
70803,
USA
;
_publ_section_synopsis
;
In the title compound,  the phenyl groups are twisted away from coplanarity with
the ether linkage, forming a dihedral angle of 59.49(4)\% with each other. In
the crystal, the acetamide N---H groups form intermolecular N---H...O hydrogen
bonds to acetamide O atom, with both NH groups donating to the same molecule.
Thus, ladder-like chains exist in the [101] direction.
;
_chemical_name_systematic
;
<i>N</i>,<i>N</i>'-[Oxybis(benzene-4,1-diyl)]diacetamide
;
_chemical_name_common     ?
_chemical_formula_moiety     'C16 H16 N2 O3'
_chemical_formula_sum     'C16 H16 N2 O3'
_chemical_formula_iupac     'C16 H16 N2 O3'
_chemical_formula_weight     284.31
_chemical_melting_point     ?
_space_group_crystal_system     monoclinic
_space_group_name_H-M_alt     'P 21/n'
_space_group_name_Hall     '-P 2yn'
loop_
    _space_group_symop_operation_xyz
    'x, y, z'
    '-x+1/2, y+1/2, -z+1/2'
    '-x, -y, -z'
    'x-1/2, -y-1/2, z-1/2'
_cell_length_a     5.5676(5)
_cell_length_b     33.185(3)
_cell_length_c     7.6949(5)
_cell_angle_alpha     90
_cell_angle_beta     90.325(2)
_cell_angle_gamma     90
_cell_volume     1421.68(19)
_cell_formula_units_Z     4
_cell_measurement_reflns_used     4722
_cell_measurement_theta_min     2.54
_cell_measurement_theta_max     23.58
_cell_measurement_temperature     100.0(5)
_exptl_crystal_description     'plate'
_exptl_crystal_colour     'colourless'
_exptl_crystal_size_max     0.320
_exptl_crystal_size_mid     0.270
_exptl_crystal_size_min     0.090
_exptl_crystal_density_diffrn     1.328
_exptl_crystal_density_meas     ?
_exptl_crystal_density_method     ?
_exptl_crystal_F_000     600
_exptl_absorpt_coefficient_mu     0.058
_exptl_absorpt_correction_type     multi-scan
_exptl_absorpt_process_details
;
(SADABS; Krause <i>et al.</i>, 2015)
;
_exptl_absorpt_correction_T_min     0.933
_exptl_absorpt_correction_T_max     0.995
_diffrn_ambient_temperature     100.0(5)
_diffrn_radiation_type     AgK\a
_diffrn_radiation_wavelength     0.56086
_diffrn_radiation_source     'I\mS 3.0 microfocus'
_diffrn_measurement_device_type     'Bruker D8 Venture DUO with Photon III C14'
_diffrn_measurement_method     '\f and \w scans'
_diffrn_detector_area_resol_mean     ?
_diffrn_reflns_number     22399
_diffrn_reflns_av_R_equivalents     0.0650
_diffrn_reflns_av_unetI/netI     0.0580
_diffrn_reflns_theta_min     2.089
_diffrn_reflns_theta_max     23.617
_diffrn_reflns_theta_full     19.665
_diffrn_measured_fraction_theta_max     0.996
_diffrn_measured_fraction_theta_full     0.997
_diffrn_reflns_limit_h_min     -7
_diffrn_reflns_limit_h_max     5
_diffrn_reflns_limit_k_min     -47
_diffrn_reflns_limit_k_max     47
_diffrn_reflns_limit_l_min     -10
_diffrn_reflns_limit_l_max     10
_refine_special_details
;
 Refined as a 2-component twin.
;
_reflns_number_total     4306
_reflns_number_gt     3468
_reflns_threshold_expression     'I > 2\s(I)'
_refine_ls_structure_factor_coef     Fsqd
_refine_ls_matrix_type     full
_refine_ls_R_factor_all     0.0778
_refine_ls_R_factor_gt     0.0652
_refine_ls_wR_factor_gt     0.1682
_refine_ls_wR_factor_ref     0.1792
_refine_ls_goodness_of_fit_ref     1.049
_refine_ls_restrained_S_all     1.049
_refine_ls_number_reflns     4306
_refine_ls_number_parameters     198
_refine_ls_number_restraints     0
_refine_ls_hydrogen_treatment     mixed
_refine_ls_weighting_scheme     calc
_refine_ls_weighting_details
              'w=1/[\s^2^(Fo^2^)+(0.0799P)^2^+0.7250P] where P=(Fo^2^+2Fc^2^)/3'
_atom_sites_solution_hydrogens     mixed
_atom_sites_solution_primary     ?
_atom_sites_solution_secondary     ?
_refine_ls_shift/su_max     0.001
_refine_ls_shift/su_mean     0.000
_refine_diff_density_max     0.903
_refine_diff_density_min     -0.430
_refine_ls_extinction_method     none
_refine_ls_extinction_coef     .
loop_
    _atom_type_symbol
    _atom_type_description
    _atom_type_scat_dispersion_real
    _atom_type_scat_dispersion_imag
    _atom_type_scat_source
    'C' 'C' 0.0015 0.0009
                         'International Tables Vol C Tables 4.2.6.8 and 6.1.1.4'
    'H' 'H' 0.0000 0.0000
                         'International Tables Vol C Tables 4.2.6.8 and 6.1.1.4'
    'N' 'N' 0.0030 0.0019
                         'International Tables Vol C Tables 4.2.6.8 and 6.1.1.4'
    'O' 'O' 0.0056 0.0036
                         'International Tables Vol C Tables 4.2.6.8 and 6.1.1.4'
_computing_data_collection
;
APEX5 (Bruker, 2016)
;
_computing_cell_refinement
;
SAINT (Bruker, 2016)
;
_computing_data_reduction
;
SAINT (Bruker, 2016)
;
_computing_structure_solution
;
<i>SHELXT2018/2</i> (Sheldrick, 2015a)
;
_computing_structure_refinement
;
<i>SHELXL2019/1</i> (Sheldrick, 2015b)
;
_computing_molecular_graphics
;
Mercury (Macrae <i>et al.</i>, 2020)
;
_computing_publication_material
;
publCIF (Westrip, 2010)
;
loop_
    _atom_site_type_symbol
    _atom_site_label
    _atom_site_fract_x
    _atom_site_fract_y
    _atom_site_fract_z
    _atom_site_U_iso_or_equiv
    _atom_site_adp_type
    _atom_site_calc_flag
    _atom_site_occupancy
    _atom_site_disorder_assembly
    _atom_site_disorder_group
    O O1 0.1938(2) 0.75069(3) 0.64144(15) 0.0233(2) Uani d 1 . .
    O O2 0.4346(2) 0.56780(3) 0.40229(16) 0.0333(3) Uani d 1 . .
    O O3 0.5307(3) 0.91576(5) 0.3437(2) 0.0510(4) Uani d 1 . .
    N N1 0.6286(3) 0.59932(4) 0.62577(17) 0.0247(3) Uani d 1 . .
    H H1N 0.756(4) 0.5980(6) 0.695(3) 0.030 Uiso d 1 . .
    N N2 0.6478(3) 0.90044(4) 0.61679(18) 0.0263(3) Uani d 1 . .
    H H2N 0.744(4) 0.9074(6) 0.703(3) 0.032 Uiso d 1 . .
    C C1 0.3149(3) 0.71413(4) 0.63352(18) 0.0209(3) Uani d 1 . .
    C C2 0.1942(3) 0.68320(4) 0.54986(19) 0.0222(3) Uani d 1 . .
    H H2A 0.045052 0.688389 0.493585 0.027 Uiso calc 1 . .
    C C3 0.2906(3) 0.64448(4) 0.54791(19) 0.0228(3) Uani d 1 . .
    H H3 0.205855 0.623136 0.492738 0.027 Uiso calc 1 . .
    C C4 0.5119(3) 0.63719(4) 0.62715(19) 0.0215(3) Uani d 1 . .
    C C5 0.6302(3) 0.66855(4) 0.71332(19) 0.0218(3) Uani d 1 . .
    H H5 0.779782 0.663529 0.769297 0.026 Uiso calc 1 . .
    C C6 0.5316(3) 0.70702(4) 0.71806(19) 0.0223(3) Uani d 1 . .
    H H6 0.611423 0.728157 0.778366 0.027 Uiso calc 1 . .
    C C7 0.5930(3) 0.56846(4) 0.5137(2) 0.0261(3) Uani d 1 . .
    C C8 0.7694(4) 0.53426(5) 0.5312(3) 0.0348(4) Uani d 1 . .
    H H8A 0.893903 0.541497 0.616144 0.052 Uiso calc 1 . .
    H H8B 0.843772 0.529005 0.418365 0.052 Uiso calc 1 . .
    H H8C 0.685113 0.510015 0.570580 0.052 Uiso calc 1 . .
    C C9 0.3190(3) 0.78663(4) 0.63494(18) 0.0204(3) Uani d 1 . .
    C C10 0.2098(3) 0.81915(5) 0.7162(2) 0.0234(3) Uani d 1 . .
    H H10 0.063804 0.815553 0.777608 0.028 Uiso calc 1 . .
    C C11 0.3159(3) 0.85704(4) 0.7068(2) 0.0246(3) Uani d 1 . .
    H H11 0.240517 0.879529 0.759981 0.030 Uiso calc 1 . .
    C C12 0.5310(3) 0.86207(4) 0.62024(19) 0.0228(3) Uani d 1 . .
    C C13 0.6378(3) 0.82935(4) 0.53787(19) 0.0230(3) Uani d 1 . .
    H H13 0.784291 0.832953 0.477080 0.028 Uiso calc 1 . .
    C C14 0.5318(3) 0.79144(4) 0.54388(19) 0.0222(3) Uani d 1 . .
    H H14 0.603747 0.769176 0.486610 0.027 Uiso calc 1 . .
    C C15 0.6455(4) 0.92400(5) 0.4754(2) 0.0335(4) Uani d 1 . .
    C C16 0.8005(4) 0.96122(6) 0.4857(3) 0.0458(5) Uani d 1 . .
    H H16A 0.877402 0.962618 0.600446 0.069 Uiso calc 0.5 . .
    H H16B 0.924151 0.960014 0.395741 0.069 Uiso calc 0.5 . .
    H H16C 0.700668 0.985194 0.467726 0.069 Uiso calc 0.5 . .
    H H16D 0.790745 0.975933 0.375496 0.069 Uiso calc 0.5 . .
    H H16E 0.743996 0.978537 0.580201 0.069 Uiso calc 0.5 . .
    H H16F 0.967479 0.953357 0.508215 0.069 Uiso calc 0.5 . .
loop_
    _atom_site_aniso_label
    _atom_site_aniso_U_11
    _atom_site_aniso_U_22
    _atom_site_aniso_U_33
    _atom_site_aniso_U_12
    _atom_site_aniso_U_13
    _atom_site_aniso_U_23
    O1 0.0205(5) 0.0192(5) 0.0303(6) 0.0009(4) -0.0001(4) 0.0008(4)
    O2 0.0427(7) 0.0221(5) 0.0349(6) 0.0029(5) -0.0140(5) -0.0010(4)
    O3 0.0667(11) 0.0395(8) 0.0464(8) -0.0211(7) -0.0289(8) 0.0121(6)
    N1 0.0271(7) 0.0211(6) 0.0257(6) 0.0031(5) -0.0055(5) 0.0009(5)
    N2 0.0302(7) 0.0218(6) 0.0269(7) -0.0051(5) -0.0066(5) -0.0020(5)
    C1 0.0207(7) 0.0202(6) 0.0219(6) 0.0009(5) 0.0003(5) 0.0019(5)
    C2 0.0203(7) 0.0236(7) 0.0228(7) -0.0002(5) -0.0016(5) 0.0006(5)
    C3 0.0225(7) 0.0225(7) 0.0235(7) -0.0012(5) -0.0025(5) 0.0003(5)
    C4 0.0235(7) 0.0198(6) 0.0212(7) 0.0013(5) -0.0003(5) 0.0014(5)
    C5 0.0209(7) 0.0231(7) 0.0215(6) 0.0012(5) -0.0023(5) 0.0011(5)
    C6 0.0227(7) 0.0221(7) 0.0219(7) -0.0002(5) -0.0017(5) -0.0003(5)
    C7 0.0313(8) 0.0194(6) 0.0275(7) 0.0011(6) -0.0039(6) 0.0013(5)
    C8 0.0406(10) 0.0238(7) 0.0399(9) 0.0080(7) -0.0109(8) -0.0036(6)
    C9 0.0201(6) 0.0201(6) 0.0210(6) 0.0003(5) -0.0035(5) -0.0001(5)
    C10 0.0211(7) 0.0244(7) 0.0247(7) 0.0022(5) -0.0006(5) -0.0021(5)
    C11 0.0256(7) 0.0221(7) 0.0261(7) 0.0029(5) -0.0020(6) -0.0043(5)
    C12 0.0249(7) 0.0201(6) 0.0231(7) -0.0007(5) -0.0052(5) -0.0014(5)
    C13 0.0226(7) 0.0226(7) 0.0237(7) -0.0005(5) 0.0001(5) 0.0000(5)
    C14 0.0230(7) 0.0213(6) 0.0224(7) 0.0009(5) 0.0013(5) -0.0010(5)
    C15 0.0399(10) 0.0250(8) 0.0355(9) -0.0077(7) -0.0111(7) 0.0029(6)
    C16 0.0603(13) 0.0322(9) 0.0446(11) -0.0202(9) -0.0143(10) 0.0058(8)
_geom_special_details
;
 All esds (except the esd in the dihedral angle between two l.s. planes)
 are estimated using the full covariance matrix.  The cell esds are taken
 into account individually in the estimation of esds in distances, angles
 and torsion angles; correlations between esds in cell parameters are only
 used when they are defined by crystal symmetry.  An approximate (isotropic)
 treatment of cell esds is used for estimating esds involving l.s. planes.
;
loop_
    _geom_bond_atom_site_label_1
    _geom_bond_atom_site_label_2
    _geom_bond_site_symmetry_2
    _geom_bond_distance
    _geom_bond_publ_flag
    O1 C9 . 1.3827(17) ?
    O1 C1 . 1.3896(17) ?
    O2 C7 . 1.227(2) ?
    O3 C15 . 1.226(2) ?
    N1 C7 . 1.353(2) ?
    N1 C4 . 1.4150(19) ?
    N1 H1N . 0.88(2) ?
    N2 C15 . 1.340(2) ?
    N2 C12 . 1.4299(19) ?
    N2 H2N . 0.88(2) ?
    C1 C2 . 1.384(2) ?
    C1 C6 . 1.388(2) ?
    C2 C3 . 1.393(2) ?
    C2 H2A . 0.9500 ?
    C3 C4 . 1.392(2) ?
    C3 H3 . 0.9500 ?
    C4 C5 . 1.397(2) ?
    C5 C6 . 1.390(2) ?
    C5 H5 . 0.9500 ?
    C6 H6 . 0.9500 ?
    C7 C8 . 1.506(2) ?
    C8 H8A . 0.9800 ?
    C8 H8B . 0.9800 ?
    C8 H8C . 0.9800 ?
    C9 C10 . 1.389(2) ?
    C9 C14 . 1.389(2) ?
    C10 C11 . 1.392(2) ?
    C10 H10 . 0.9500 ?
    C11 C12 . 1.384(2) ?
    C11 H11 . 0.9500 ?
    C12 C13 . 1.392(2) ?
    C13 C14 . 1.391(2) ?
    C13 H13 . 0.9500 ?
    C14 H14 . 0.9500 ?
    C15 C16 . 1.508(2) ?
    C16 H16A . 0.9800 ?
    C16 H16B . 0.9800 ?
    C16 H16C . 0.9800 ?
    C16 H16D . 0.9800 ?
    C16 H16E . 0.9800 ?
    C16 H16F . 0.9800 ?
loop_
    _geom_angle_atom_site_label_1
    _geom_angle_atom_site_label_2
    _geom_angle_atom_site_label_3
    _geom_angle_site_symmetry_1
    _geom_angle_site_symmetry_3
    _geom_angle
    _geom_angle_publ_flag
    C9 O1 C1 . . 120.45(12) ?
    C7 N1 C4 . . 127.70(13) ?
    C7 N1 H1N . . 117.3(14) ?
    C4 N1 H1N . . 114.1(13) ?
    C15 N2 C12 . . 122.17(14) ?
    C15 N2 H2N . . 117.5(14) ?
    C12 N2 H2N . . 119.5(14) ?
    C2 C1 C6 . . 120.72(13) ?
    C2 C1 O1 . . 115.69(13) ?
    C6 C1 O1 . . 123.27(13) ?
    C1 C2 C3 . . 120.20(14) ?
    C1 C2 H2A . . 119.9 ?
    C3 C2 H2A . . 119.9 ?
    C4 C3 C2 . . 119.72(14) ?
    C4 C3 H3 . . 120.1 ?
    C2 C3 H3 . . 120.1 ?
    C3 C4 C5 . . 119.48(13) ?
    C3 C4 N1 . . 123.81(13) ?
    C5 C4 N1 . . 116.72(13) ?
    C6 C5 C4 . . 120.73(14) ?
    C6 C5 H5 . . 119.6 ?
    C4 C5 H5 . . 119.6 ?
    C1 C6 C5 . . 119.09(13) ?
    C1 C6 H6 . . 120.5 ?
    C5 C6 H6 . . 120.5 ?
    O2 C7 N1 . . 124.15(14) ?
    O2 C7 C8 . . 120.98(14) ?
    N1 C7 C8 . . 114.85(14) ?
    C7 C8 H8A . . 109.5 ?
    C7 C8 H8B . . 109.5 ?
    H8A C8 H8B . . 109.5 ?
    C7 C8 H8C . . 109.5 ?
    H8A C8 H8C . . 109.5 ?
    H8B C8 H8C . . 109.5 ?
    O1 C9 C10 . . 115.59(13) ?
    O1 C9 C14 . . 123.29(13) ?
    C10 C9 C14 . . 120.97(13) ?
    C9 C10 C11 . . 119.45(14) ?
    C9 C10 H10 . . 120.3 ?
    C11 C10 H10 . . 120.3 ?
    C12 C11 C10 . . 120.20(14) ?
    C12 C11 H11 . . 119.9 ?
    C10 C11 H11 . . 119.9 ?
    C11 C12 C13 . . 119.87(14) ?
    C11 C12 N2 . . 120.73(13) ?
    C13 C12 N2 . . 119.39(14) ?
    C14 C13 C12 . . 120.53(14) ?
    C14 C13 H13 . . 119.7 ?
    C12 C13 H13 . . 119.7 ?
    C9 C14 C13 . . 118.95(13) ?
    C9 C14 H14 . . 120.5 ?
    C13 C14 H14 . . 120.5 ?
    O3 C15 N2 . . 122.93(16) ?
    O3 C15 C16 . . 121.45(16) ?
    N2 C15 C16 . . 115.60(16) ?
    C15 C16 H16A . . 109.5 ?
    C15 C16 H16B . . 109.5 ?
    H16A C16 H16B . . 109.5 ?
    C15 C16 H16C . . 109.5 ?
    H16A C16 H16C . . 109.5 ?
    H16B C16 H16C . . 109.5 ?
    H16D C16 H16E . . 109.5 ?
    H16D C16 H16F . . 109.5 ?
    H16E C16 H16F . . 109.5 ?
loop_
    _geom_torsion_atom_site_label_1
    _geom_torsion_atom_site_label_2
    _geom_torsion_atom_site_label_3
    _geom_torsion_atom_site_label_4
    _geom_torsion_site_symmetry_1
    _geom_torsion_site_symmetry_2
    _geom_torsion_site_symmetry_3
    _geom_torsion_site_symmetry_4
    _geom_torsion
    _geom_torsion_publ_flag
    C9 O1 C1 C2 . . . . -146.40(13) ?
    C9 O1 C1 C6 . . . . 40.1(2) ?
    C6 C1 C2 C3 . . . . -0.7(2) ?
    O1 C1 C2 C3 . . . . -174.44(13) ?
    C1 C2 C3 C4 . . . . -1.4(2) ?
    C2 C3 C4 C5 . . . . 2.4(2) ?
    C2 C3 C4 N1 . . . . -177.33(14) ?
    C7 N1 C4 C3 . . . . 21.0(2) ?
    C7 N1 C4 C5 . . . . -158.72(16) ?
    C3 C4 C5 C6 . . . . -1.1(2) ?
    N1 C4 C5 C6 . . . . 178.57(13) ?
    C2 C1 C6 C5 . . . . 1.9(2) ?
    O1 C1 C6 C5 . . . . 175.17(13) ?
    C4 C5 C6 C1 . . . . -1.0(2) ?
    C4 N1 C7 O2 . . . . -6.5(3) ?
    C4 N1 C7 C8 . . . . 171.91(15) ?
    C1 O1 C9 C10 . . . . -153.03(13) ?
    C1 O1 C9 C14 . . . . 31.3(2) ?
    O1 C9 C10 C11 . . . . -176.08(13) ?
    C14 C9 C10 C11 . . . . -0.3(2) ?
    C9 C10 C11 C12 . . . . -1.3(2) ?
    C10 C11 C12 C13 . . . . 1.9(2) ?
    C10 C11 C12 N2 . . . . -176.98(14) ?
    C15 N2 C12 C11 . . . . -104.7(2) ?
    C15 N2 C12 C13 . . . . 76.4(2) ?
    C11 C12 C13 C14 . . . . -0.9(2) ?
    N2 C12 C13 C14 . . . . 178.00(13) ?
    O1 C9 C14 C13 . . . . 176.73(13) ?
    C10 C9 C14 C13 . . . . 1.3(2) ?
    C12 C13 C14 C9 . . . . -0.7(2) ?
    C12 N2 C15 O3 . . . . 5.1(3) ?
    C12 N2 C15 C16 . . . . -173.16(17) ?
loop_
    _geom_hbond_atom_site_label_D
    _geom_hbond_atom_site_label_H
    _geom_hbond_atom_site_label_A
    _geom_hbond_site_symmetry_A
    _geom_hbond_distance_DH
    _geom_hbond_distance_HA
    _geom_hbond_distance_DA
    _geom_hbond_angle_DHA
    _geom_hbond_publ_flag
    N1 H1N O3 4_676 0.88(2) 1.96(2) 2.834(2) 169.5(19) yes
    N2 H2N O2 4_676 0.88(2) 2.03(2) 2.9066(18) 170(2) yes
_shelx_space_group_comment
;
The symmetry employed for this shelxl refinement is uniquely defined
by the following loop, which should always be used as a source of
symmetry information in preference to the above space-group names.
They are only intended as comments.
;
_shelx_estimated_absorpt_T_min     0.982
_shelx_estimated_absorpt_T_max     0.995
_shelx_hkl_file
;
  -1   0   0   -0.50    0.20
   1   0   0    0.30    0.40
   1   0   0   -0.10    0.40
   1   0   0   -0.10    0.30
  -1   0   0    0.80    0.40
  -1   0   0    0.00    0.40
   2   0   0  632.64   66.29
  -2   0   0  705.03   66.29
  -2   0   0  672.83   66.59
  -2   0   0  647.54   66.39
   2   0   0  657.83   66.29
  -3   0   0    0.10    0.70
  -3   0   0    0.40    1.00
  -3   0   0   -0.30    0.70
   3   0   0   -0.20    0.70
   3   0   0   -0.40    0.70
  -4   0   0    5.60    2.00
   4   0   0    5.70    1.90
  -4   0   0    5.90    2.20
  -4   0   0   14.80    2.50
  -5   0   0    1.10    1.30
  -5   0   0    1.00    1.30
  -5   0   0    2.10    2.00
  -6   0   0  234.28   26.70
  -6   0   0  254.57   25.60
  -6   0   0  233.18   27.30
  -7   0   0   -1.10    1.60
  -7   0   0   -0.70    1.90
  -1  -1   0   25.50    3.00
   1  -1   0   25.80    2.90
  -1  -1   0   29.40    3.00
   1  -1   0   22.00    3.00
   1  -1   0   24.20    2.90
  -1   1   0   24.30    2.90
  -1   1   0   26.80    3.00
   1   1   0   31.00    3.00
   1   1   0   30.10    3.00
  -1   1   0   25.20    3.00
   2  -1   0 2073.09  225.58
   2  -1   0 2222.08  225.38
  -2   1   0 1950.20  241.18
   2   1   0 2062.59  223.68
   3  -1   0    6.20    1.70
  -3  -1   0    5.30    1.70
   3  -1   0    8.50    1.90
  -3  -1   0    8.40    1.90
  -3  -1   0    9.00    2.30
   3   1   0    8.90    2.00
  -3   1   0    6.40    1.70
  -3   1   0    6.20    1.50
  -3   1   0    5.10    2.00
   3   1   0    6.60    1.80
   4  -1   0   55.19    8.30
  -4  -1   0   69.79    9.80
  -4  -1   0   80.99    8.50
  -4  -1   0   77.89    8.80
  -4   1   0   77.99    8.80
  -4   1   0   83.89    8.50
  -4   1   0   77.69    9.10
   4   1   0   73.69    8.60
  -5  -1   0   31.70    4.90
  -5  -1   0   24.50    5.50
  -5  -1   0   32.30    5.50
  -5   1   0   31.90    5.40
  -5   1   0   30.20    5.90
  -5   1   0   32.50    4.80
  -6  -1   0    4.90    2.80
  -6  -1   0    4.30    2.40
  -6  -1   0    4.80    2.00
  -6   1   0    2.90    2.40
  -6   1   0    0.50    3.00
  -7  -1   0   10.30    3.80
  -7  -1   0    9.90    3.70
  -7   1   0    9.00    3.80
  -7   1   0    6.80    3.60
  -1  -2   0  203.28   19.50
   1  -2   0  189.98   19.50
   1  -2   0  199.98   19.50
   1  -2   0  190.88   19.40
   1   2   0  189.18   19.40
  -1   2   0  198.18   19.40
  -1   2   0  175.28   19.50
  -1   2   0  196.58   19.50
   1   2   0  192.08   19.40
  -2  -2   0  198.58   20.00
  -2  -2   0  197.28   20.20
   2  -2   0  189.48   19.90
   2  -2   0  173.68   20.10
   2  -2   0  200.18   20.00
  -2  -2   0  200.08   20.00
   2   2   0  185.78   19.90
  -2   2   0  200.18   19.90
  -2   2   0  203.08   20.20
  -2   2   0  202.68   20.00
   2   2   0  196.38   20.00
  -3  -2   0   31.60    4.60
   3  -2   0   31.90    4.80
   3  -2   0   31.20    4.50
   3  -2   0   31.30    4.50
  -3  -2   0   32.10    5.00
  -3  -2   0   37.90    4.80
   3   2   0   27.70    4.40
  -3   2   0   34.70    4.70
  -3   2   0   26.10    4.70
   3   2   0   36.80    4.70
  -3   2   0   33.80    4.40
  -4  -2   0   45.30    6.40
   4  -2   0   37.90    5.80
  -4  -2   0   46.00    6.00
  -4  -2   0   45.60    6.90
  -4   2   0   30.20    5.50
  -4   2   0   43.80    5.20
   4   2   0   36.40    5.70
  -4   2   0   57.29    7.40
  -5  -2   0    6.50    2.50
  -5  -2   0    8.20    2.50
  -5  -2   0    9.10    3.10
  -5   2   0   12.80    3.20
  -5   2   0    9.50    3.40
  -5   2   0    6.40    2.10
  -6  -2   0  156.18   15.90
  -6  -2   0  135.89   16.40
  -6  -2   0  133.99   16.80
  -6   2   0  142.19   16.80
  -6   2   0  143.19   15.60
  -7  -2   0   28.20    6.40
  -7  -2   0   35.50    6.90
  -7   2   0   27.30    6.50
  -7   2   0   16.30    4.80
   1  -3   0  117.69   12.00
  -1  -3   0  127.39   12.10
   1  -3   0  119.89   12.20
   1  -3   0  106.49   12.00
  -1   3   0  120.69   12.00
   1   3   0  119.69   12.10
   1   3   0  118.79   12.00
  -1   3   0  113.69   12.00
   2  -3   0  143.09   16.80
   2  -3   0  155.38   17.10
  -2  -3   0  174.08   16.90
  -2  -3   0  168.98   17.00
   2  -3   0  169.18   16.90
  -2   3   0  158.38   17.10
   2   3   0  160.78   16.90
  -2   3   0  172.48   16.80
   2   3   0  160.88   16.90
  -2   3   0  181.38   17.00
   3  -3   0   19.30    3.30
   3  -3   0   20.60    3.40
  -3  -3   0   23.00    3.60
  -3  -3   0   25.50    3.70
  -3  -3   0   21.10    3.80
   3  -3   0   17.70    3.40
   3   3   0   18.00    3.30
   3   3   0   23.40    3.60
  -3   3   0   24.10    3.20
  -3   3   0   18.80    3.70
  -3   3   0   27.80    3.80
  -4  -3   0   -1.50    0.90
  -4  -3   0    2.40    1.70
   4  -3   0    0.10    1.20
  -4  -3   0   -1.80    1.20
  -4   3   0    9.20    2.80
  -4   3   0    1.10    1.10
   4   3   0    0.90    1.20
  -4   3   0   -0.10    0.90
  -5  -3   0   -1.70    1.10
  -5  -3   0    0.50    1.70
  -5  -3   0   -0.20    1.30
  -5   3   0   -1.30    1.00
  -5   3   0    2.40    2.10
  -5   3   0   -1.00    0.90
  -6  -3   0  141.89   18.90
  -6  -3   0  170.18   18.30
  -6  -3   0  179.88   19.20
  -6   3   0  185.68   19.50
  -6   3   0  166.58   18.00
  -7  -3   0    3.70    3.00
  -7  -3   0    3.20    2.50
  -7   3   0    3.60    2.30
  -7   3   0    5.80    3.20
   0  -4   0    7.20   13.50
   0   4   0   -3.30    3.90
   1  -4   0  133.59   14.20
  -1  -4   0  146.79   14.40
   1  -4   0  140.59   14.30
  -1   4   0  135.19   14.20
  -1   4   0  147.69   14.50
  -2  -4   0  480.35   46.80
   2  -4   0  447.26   47.00
   2  -4   0  451.85   46.70
  -2  -4   0  472.15   46.90
  -2   4   0  488.85   46.70
  -2   4   0  468.25   46.80
   2   4   0  456.45   46.80
  -2   4   0  468.95   47.00
   2   4   0  455.25   46.80
   3  -4   0   68.69    7.40
  -3  -4   0   73.39    7.50
  -3  -4   0   68.59    7.60
  -3  -4   0   64.99    7.80
   3  -4   0   60.79    7.30
   3  -4   0   54.29    8.20
  -3   4   0   58.69    7.40
   3   4   0   70.99    7.50
  -3   4   0   64.79    7.70
  -3   4   0   69.89    7.20
   3   4   0   57.79    7.30
  -4  -4   0   41.50    6.00
   4  -4   0   38.90    5.80
  -4  -4   0   43.20    6.10
   4  -4   0   42.40    7.30
  -4  -4   0   33.00    6.20
   4   4   0   38.50    5.80
  -4   4   0   51.79    6.40
  -4   4   0   50.59    6.90
  -4   4   0   39.60    5.00
  -5  -4   0   -1.50    1.00
  -5  -4   0    0.30    1.50
  -5  -4   0    1.60    1.90
  -5   4   0    0.40    1.20
  -5   4   0    1.30    1.40
  -5   4   0   -0.60    1.60
  -6  -4   0    5.40    2.70
  -6  -4   0    6.30    3.10
  -6  -4   0    7.20    2.40
  -6   4   0    6.80    3.10
  -6   4   0    8.00    2.30
  -7  -4   0    6.10    3.30
  -7  -4   0   13.40    4.60
  -7   4   0    5.40    3.30
  -7   4   0    7.20    3.20
   0  -5   0    0.60    0.30
   0  -5   0    2.00    0.40
   0  -5   0    0.50    0.20
   0   5   0    0.90    0.30
   0   5   0    2.20    0.40
   1  -5   0   17.40    2.20
   1  -5   0   17.80    2.20
  -1  -5   0   17.60    2.30
   1  -5   0   23.10    2.60
  -1  -5   0   18.60    2.20
   1   5   0   16.10    2.30
   1   5   0   18.40    2.20
  -1   5   0   20.40    2.30
  -1   5   0   17.80    2.10
  -1   5   0   22.50    2.60
   2  -5   0  117.79   11.50
  -2  -5   0  111.09   11.50
   2  -5   0  118.09   11.50
  -2  -5   0  103.09   11.40
   2  -5   0  104.99   11.60
  -2   5   0  108.59   11.60
  -2   5   0  116.59   11.30
   2   5   0  108.09   11.40
  -2   5   0  109.79   11.40
   2   5   0   90.99   11.30
  -3  -5   0    1.30    1.00
  -3  -5   0   -0.40    0.80
   3  -5   0    2.50    1.20
   3  -5   0    2.20    1.10
  -3   5   0    1.90    0.90
  -3   5   0   -0.40    0.80
   3   5   0    1.50    1.00
  -3   5   0    1.00    1.00
  -4  -5   0   65.59    7.60
  -4  -5   0   50.19    7.80
  -4  -5   0   55.89    7.10
   4  -5   0   46.80    8.20
   4  -5   0   45.30    6.70
   4   5   0   37.50    6.30
  -4   5   0   66.19    7.60
  -4   5   0   60.49    7.80
  -4   5   0   47.20    5.90
  -5  -5   0   21.30    4.20
  -5  -5   0   21.40    4.00
  -5  -5   0   16.50    4.20
  -5   5   0   21.00    3.50
  -5   5   0   22.20    4.70
  -5   5   0   13.10    3.30
  -6  -5   0   -2.40    1.20
  -6  -5   0   -1.60    1.20
  -6  -5   0    1.00    2.10
  -6   5   0    0.50    1.20
  -6   5   0   -1.50    1.50
  -7  -5   0    1.00    2.20
  -7  -5   0    2.10    2.70
  -7   5   0    1.00    2.30
  -7   5   0   -2.00    1.60
   0   6   0  509.35   58.59
   1  -6   0    3.70    0.80
   1  -6   0    2.90    0.90
  -1  -6   0    3.80    0.90
  -1  -6   0    3.80    0.90
  -1  -6   0    3.90    0.90
  -1   6   0    3.80    1.00
   1   6   0    3.60    0.80
  -1   6   0    3.10    0.70
   2  -6   0  598.04   62.59
  -2  -6   0  669.63   62.49
   2  -6   0  639.84   62.39
  -2  -6   0  618.54   62.49
   2  -6   0  612.94   62.39
  -2   6   0  587.74   62.49
  -2   6   0  611.04   62.39
  -2   6   0  669.73   62.29
   2   6   0  634.54   62.39
   2   6   0  587.94   62.29
   3  -6   0   23.30    3.70
  -3  -6   0   33.60    4.50
   3  -6   0   23.20    3.70
  -3  -6   0   20.60    3.70
  -3   6   0   21.70    3.30
   3   6   0   19.80    3.50
  -3   6   0   27.40    3.90
  -3   6   0   28.70    4.30
  -4  -6   0  107.99   13.30
  -4  -6   0  124.49   13.70
   4  -6   0   98.99   12.90
  -4  -6   0  133.79   13.40
  -4   6   0  130.29   13.20
   4   6   0  104.49   12.80
  -4   6   0  135.39   13.60
  -4   6   0  129.99   12.70
  -5  -6   0   25.20    5.40
  -5  -6   0   23.60    4.80
  -5  -6   0   23.20    4.40
  -5   6   0   22.70    4.90
  -5   6   0   27.00    4.90
  -5   6   0   26.10    4.10
  -6  -6   0    1.40    2.00
  -6  -6   0   -0.20    1.40
  -6  -6   0    0.30    1.80
  -6   6   0    4.10    2.70
  -6   6   0    2.60    1.50
  -7  -6   0    6.40    3.50
  -7  -6   0    2.70    2.50
  -7   6   0   -0.80    1.50
  -7   6   0    5.10    2.80
   0  -7   0   11.60    1.30
   0  -7   0   11.60    1.90
   0   7   0   11.20    1.40
  -1  -7   0   32.00    3.50
   1  -7   0   29.10    3.50
  -1  -7   0   37.60    3.60
   1  -7   0   32.30    3.40
   1  -7   0   28.20    3.30
  -1  -7   0   34.10    3.50
   1   7   0   25.80    3.40
  -1   7   0   31.20    3.50
  -1   7   0   25.70    3.30
  -1   7   0   32.90    3.40
   2  -7   0  381.46   38.90
   2  -7   0  380.16   39.10
  -2  -7   0  392.46   39.00
   2  -7   0  389.86   38.90
  -2  -7   0  387.76   39.00
   2   7   0  393.06   38.90
  -2   7   0  395.36   38.90
  -2   7   0  384.36   39.10
   2   7   0  364.56   38.90
  -2   7   0  392.06   38.80
   3  -7   0   -0.30    0.60
  -3  -7   0    1.10    1.00
  -3  -7   0    1.70    1.20
   3  -7   0    0.40    0.90
   3  -7   0    0.80    0.80
  -3   7   0    2.50    1.30
   3   7   0    0.10    0.70
  -3   7   0    1.50    1.00
   3   7   0    1.80    1.00
  -3   7   0    1.20    0.80
   4  -7   0   22.90    4.10
  -4  -7   0   22.50    4.70
  -4  -7   0   35.10    5.10
  -4   7   0   33.80    4.30
  -4   7   0   28.90    4.60
   4   7   0   17.40    3.90
  -4   7   0   24.30    4.80
  -5  -7   0   37.90    7.10
  -5  -7   0   39.30    6.90
  -5  -7   0   44.70    6.60
  -5   7   0   36.30    7.00
  -5   7   0   54.49    7.40
  -5   7   0   45.30    5.90
  -6  -7   0    4.00    2.30
  -6  -7   0    3.40    2.40
  -6  -7   0   -2.00    1.60
  -6   7   0   -0.10    2.00
  -7  -7   0   14.90    4.50
  -7  -7   0   11.30    3.90
  -7   7   0    4.80    3.60
  -7   7   0   10.70    3.50
   0  -8   0 4556.24  440.06
   0   8   0 3706.13  420.46
   0   8   0 4482.85  439.76
   1  -8   0   83.49    9.20
   1  -8   0   85.09    9.30
  -1  -8   0  105.59    9.40
  -1  -8   0   82.19    9.30
   1  -8   0   85.89    9.20
   1   8   0   88.49    9.20
  -1   8   0   94.39    9.30
  -1   8   0   92.69    9.20
   1   8   0   89.79    9.40
  -1   8   0   88.39    9.10
   2  -8   0  232.88   22.70
   2  -8   0  222.28   22.70
   2  -8   0  198.48   22.80
  -2  -8   0  192.88   22.70
  -2  -8   0  224.98   22.80
  -2   8   0  246.08   22.60
  -2   8   0  219.78   22.70
   2   8   0  234.48   22.70
   2   8   0  220.88   22.70
  -2   8   0  228.28   22.90
  -3  -8   0    5.60    1.80
  -3  -8   0    4.40    1.50
   3  -8   0    1.90    1.10
   3  -8   0    3.60    1.40
   3  -8   0    4.20    1.50
  -3   8   0    1.50    1.20
  -3   8   0    1.30    0.80
   3   8   0    3.40    1.20
   3   8   0    1.30    0.90
  -3   8   0    3.00    1.30
   4  -8   0   59.49    7.80
  -4  -8   0   68.59    8.00
  -4  -8   0   64.99    7.80
  -4   8   0   63.59    7.70
  -4   8   0   70.99    9.10
  -5  -8   0    0.40    1.90
  -5  -8   0    0.00    1.50
  -5  -8   0    0.40    1.70
  -5   8   0    1.30    1.90
  -5   8   0    0.30    1.30
  -5   8   0   -0.30    1.10
  -6  -8   0   10.30    3.50
  -6  -8   0    6.30    3.40
  -6  -8   0   19.80    4.00
  -6   8   0   11.30    3.70
  -7  -8   0    1.90    2.60
  -7  -8   0    2.00    2.70
  -7   8   0   -1.80    1.80
  -7   8   0    1.90    2.60
   0  -9   0    8.70    1.20
   0  -9   0    8.10    1.30
   0  -9   0    7.20    1.10
   0   9   0    9.10    1.30
   1  -9   0  313.07   31.00
  -1  -9   0  350.56   31.10
   1  -9   0  296.77   31.10
   1  -9   0  297.37   30.90
  -1  -9   0  288.97   31.00
  -1   9   0  301.67   30.90
   1   9   0  302.67   31.10
   1   9   0  314.87   31.00
  -1   9   0  312.47   31.00
  -1   9   0  307.97   30.90
  -2  -9   0 1219.68  125.39
   2  -9   0 1273.67  125.29
   2  -9   0 1260.77  125.29
   2  -9   0 1233.48  125.49
  -2  -9   0 1304.57  125.39
  -2   9   0 1231.38  125.19
   2   9   0 1245.78  125.29
  -2   9   0 1291.57  125.39
  -3  -9   0    2.40    1.30
   3  -9   0    1.50    1.20
  -3  -9   0    2.80    1.30
   3  -9   0    2.40    1.20
   3  -9   0    2.80    1.20
   3   9   0    4.20    1.50
  -3   9   0    5.70    1.80
  -3   9   0    3.40    1.10
  -3   9   0    1.90    1.10
  -4  -9   0   66.89    8.20
  -4  -9   0   58.19    7.80
  -4   9   0   52.69    7.70
  -4   9   0   60.59    6.90
  -4   9   0   51.09    6.40
  -5  -9   0    2.60    2.50
  -5  -9   0    4.10    2.10
  -5  -9   0    5.00    2.50
  -5   9   0    1.30    1.30
  -5   9   0    1.20    1.60
  -5   9   0    4.90    2.00
  -6  -9   0    0.20    1.40
  -6  -9   0    0.00    1.70
  -6  -9   0   -2.00    2.10
  -6   9   0   -1.80    1.60
  -6   9   0   -1.40    0.90
  -7  -9   0    4.00    2.90
  -7  -9   0    7.50    4.20
  -7   9   0   10.60    4.10
  -7   9   0    9.20    3.70
   0 -10   0   39.80    3.80
   0 -10   0   32.10    3.70
   0 -10   0   32.10    3.60
   0  10   0   34.00    3.70
   1 -10   0  137.39   15.10
  -1 -10   0  145.19   15.20
   1 -10   0  142.79   15.20
   1 -10   0  132.19   15.00
  -1 -10   0  163.98   15.20
   1  10   0  165.18   15.30
  -1  10   0  140.09   14.90
  -1  10   0  164.98   15.20
  -1  10   0  149.88   15.10
   1  10   0  147.19   15.10
   2 -10   0  177.58   19.30
  -2 -10   0  187.98   19.50
   2 -10   0  164.08   19.50
   2 -10   0  193.08   19.40
  -2 -10   0  191.48   19.50
  -2 -10   0  183.48   19.50
  -2  10   0  187.98   19.50
  -2  10   0  210.18   19.30
   2  10   0  188.98   19.40
  -2  10   0  194.48   19.30
   3 -10   0   22.00    3.20
  -3 -10   0   14.40    2.80
   3 -10   0   14.80    3.00
  -3 -10   0   17.60    3.20
   3 -10   0   11.70    2.80
  -3  10   0   13.50    2.90
   3  10   0   17.70    3.00
   3  10   0   11.40    2.40
  -3  10   0   22.50    2.80
  -3  10   0   17.70    2.90
  -4 -10   0   52.59    7.10
  -4 -10   0   43.50    6.70
  -4  10   0   41.30    6.20
  -4  10   0   42.90    5.30
  -4  10   0   53.39    7.20
  -5 -10   0    4.40    2.50
  -5 -10   0    7.80    3.20
  -5 -10   0    4.50    2.30
  -5  10   0    1.20    1.10
  -5  10   0    3.40    1.90
  -5  10   0    5.30    2.50
  -6 -10   0    8.90    4.00
  -6 -10   0    7.10    3.00
  -6 -10   0   13.30    3.70
  -6  10   0   10.70    2.40
  -6  10   0   10.00    4.00
  -6  10   0   12.40    4.70
  -7 -10   0   11.70    4.00
  -7 -10   0    7.70    3.60
  -7 -10   0   10.80    4.40
  -7  10   0    7.80    3.30
  -7  10   0   10.10    3.70
   0 -11   0    2.30    0.60
   0 -11   0    1.60    0.60
   0 -11   0    1.30    0.40
   0  11   0    3.70    0.80
   1 -11   0  239.28   24.20
   1 -11   0  218.08   24.00
   1 -11   0  226.78   24.20
  -1 -11   0  222.48   24.20
  -1 -11   0  277.27   24.30
  -1  11   0  226.28   23.90
   1  11   0  259.37   24.40
  -1  11   0  222.98   24.00
   1  11   0  245.18   24.10
  -1  11   0  261.77   24.20
  -2 -11   0  250.67   24.10
   2 -11   0  236.98   23.90
   2 -11   0  211.78   24.00
  -2 -11   0  228.88   24.00
   2 -11   0  226.18   23.80
  -2 -11   0  233.98   24.00
   2  11   0  233.98   23.80
  -2  11   0  238.08   23.70
  -2  11   0  228.88   23.90
  -2  11   0  243.38   23.80
   3 -11   0   -0.10    0.80
   3 -11   0   -0.80    0.60
  -3 -11   0   -1.10    0.70
   3 -11   0    1.80    1.30
  -3 -11   0    2.50    1.30
   3  11   0   -0.80    0.60
  -3  11   0    0.80    0.60
  -3  11   0    1.00    1.60
   3  11   0   -0.30    0.70
  -3  11   0   -0.10    0.70
  -4 -11   0  351.26   37.00
  -4 -11   0  335.77   36.80
  -4  11   0  346.57   36.60
  -4  11   0  370.66   37.10
  -4  11   0  377.76   36.30
  -5 -11   0   26.20    5.10
  -5 -11   0   28.60    5.20
  -5  11   0   27.40    4.20
  -5  11   0   27.10    5.50
  -5  11   0   26.90    4.90
  -6 -11   0   15.90    4.10
  -6 -11   0   11.50    3.60
  -6 -11   0   11.00    4.20
  -6  11   0   20.00    3.30
  -6  11   0   13.50    4.30
  -6  11   0   11.60    4.10
  -7 -11   0    4.40    3.00
  -7 -11   0    1.80    2.60
  -7 -11   0   -0.40    2.40
  -7  11   0    4.20    2.50
  -7  11   0    1.70    2.40
   0 -12   0  194.28   20.60
   0 -12   0  206.38   20.60
   0 -12   0  217.08   20.60
   0 -12   0  183.78   20.40
   0  12   0  219.58   20.60
   1 -12   0   35.10    3.70
   1 -12   0   27.70    3.40
   1 -12   0   26.60    3.50
  -1 -12   0   34.90    3.60
  -1 -12   0   28.20    3.60
  -1  12   0   29.70    3.30
   1  12   0   32.10    3.70
  -1  12   0   32.50    3.50
   1  12   0   27.90    3.40
  -1  12   0   29.60    3.50
  -2 -12   0   39.20    5.50
   2 -12   0   53.99    5.60
   2 -12   0   41.90    6.00
  -2 -12   0   48.20    5.60
  -2 -12   0   52.99    5.70
   2 -12   0   45.60    5.50
  -2  12   0   48.60    5.40
  -2  12   0   48.90    5.60
   2  12   0   46.10    5.40
  -2  12   0   51.89    5.40
   3 -12   0    1.00    1.00
  -3 -12   0    3.80    1.50
   3 -12   0    1.80    1.30
  -3  12   0    1.30    0.80
  -3  12   0    2.80    1.60
   3  12   0    3.10    1.30
  -3  12   0    2.50    1.10
  -4 -12   0  462.85   45.70
  -4 -12   0  426.66   45.40
  -4  12   0  411.86   45.10
  -4  12   0  465.85   44.90
  -4  12   0  451.25   45.60
  -5 -12   0   57.49    8.30
  -5 -12   0   44.50    7.80
  -5  12   0   62.79    8.30
  -5  12   0   47.80    8.10
  -5  12   0   59.29    6.60
  -6 -12   0   11.00    3.80
  -6 -12   0    9.10    4.00
  -6 -12   0   10.80    3.30
  -6  12   0    7.60    3.10
  -6  12   0   11.70    2.60
  -6  12   0   10.80    3.80
  -7 -12   0    3.20    2.70
  -7 -12   0    7.90    4.70
  -7 -12   0   -0.30    2.20
  -7  12   0    3.90    2.60
  -7  12   0    7.60    3.00
   0 -13   0    4.50    0.90
   0 -13   0    5.40    1.10
   0 -13   0    5.00    1.10
   0 -13   0    3.40    0.70
   0  13   0    6.50    1.10
   1 -13   0    4.30    1.20
   1 -13   0    4.40    1.00
  -1 -13   0    3.30    1.10
   1 -13   0    4.40    1.10
  -1 -13   0    3.70    1.00
  -1  13   0    4.80    0.90
   1  13   0    5.20    1.20
   1  13   0    3.50    1.00
  -1  13   0    3.00    1.00
   2 -13   0 4026.80  426.16
  -2  13   0 4408.36  457.25
   2  13   0 3902.81  426.66
   2  13   0 4246.08  467.95
   3 -13   0   -1.10    0.50
   3 -13   0    1.30    0.90
  -3 -13   0    0.40    0.90
  -3 -13   0    0.60    1.00
   3 -13   0   -0.40    0.80
  -3 -13   0    0.70    1.00
   3  13   0    2.70    1.20
  -3  13   0    0.50    1.00
  -3  13   0    2.40    1.00
  -3  13   0    0.80    0.80
  -4 -13   0 1152.88  121.39
  -4 -13   0 1183.88  121.49
  -4  13   0 1196.38  121.39
  -4  13   0 1189.58  120.99
  -4  13   0 1307.97  120.79
  -5 -13   0    3.80    2.30
  -5 -13   0    7.10    2.50
  -5  13   0    4.00    1.80
  -5  13   0    4.80    1.70
  -5  13   0    5.30    2.50
  -6 -13   0    4.90    3.30
  -6 -13   0    2.60    2.40
  -6 -13   0    2.80    2.30
  -6  13   0    0.80    1.80
  -6  13   0    4.50    1.70
  -6  13   0    5.80    2.30
  -7 -13   0   11.40    4.50
  -7 -13   0   14.10    4.60
  -7 -13   0   12.50    4.20
  -7  13   0    8.70    3.90
  -7  13   0   13.40    2.80
  -7  13   0   14.10    3.70
   0 -14   0  329.37   35.50
   0 -14   0  380.06   35.50
   0 -14   0  336.47   35.30
   0 -14   0  361.76   35.50
   0  14   0  360.46   35.50
  -1 -14   0    1.70    0.70
   1 -14   0    1.40    0.60
   1 -14   0    0.30    0.60
  -1 -14   0    2.00    0.80
   1 -14   0    1.30    0.60
   1  14   0    3.50    1.10
  -1  14   0    1.10    0.50
  -1  14   0    0.60    0.60
   1  14   0    1.30    0.70
   2 -14   0 2602.64  257.47
   2 -14   0 2569.54  256.97
   3 -14   0   -0.30    0.80
   3 -14   0    2.50    1.50
  -3 -14   0    1.10    1.00
  -3 -14   0    0.20    0.80
   3 -14   0    1.10    0.90
  -3 -14   0   -0.80    1.00
  -3  14   0    3.70    1.30
   3  14   0    2.20    1.10
  -3  14   0    4.00    1.20
  -3  14   0    2.00    1.20
  -4 -14   0  114.69   13.40
  -4 -14   0  112.09   13.40
  -4  14   0  118.19   12.80
  -4  14   0  118.89   13.10
  -4  14   0  137.29   13.70
  -5 -14   0    2.00    2.00
  -5 -14   0    3.10    2.20
  -5  14   0   -1.40    0.80
  -5  14   0   -0.90    1.00
  -5  14   0    2.40    2.20
  -6 -14   0    8.30    3.20
  -6 -14   0   12.70    3.80
  -6 -14   0    7.50    3.70
  -6  14   0    6.20    2.00
  -6  14   0    7.50    3.20
  -6  14   0    5.50    2.60
  -7 -14   0    2.00    2.80
  -7 -14   0    4.40    2.90
  -7 -14   0    0.70    2.20
  -7  14   0    3.70    1.80
  -7  14   0    2.90    2.90
  -7  14   0    4.90    2.40
   0 -15   0   12.70    1.80
   0 -15   0   13.10    2.00
   0 -15   0   16.40    2.20
   0 -15   0   12.30    1.90
   0  15   0   14.90    2.00
   1 -15   0  126.69   13.50
   1 -15   0  115.09   13.30
  -1 -15   0  131.49   13.60
  -1 -15   0  152.08   13.60
   1 -15   0  135.69   13.70
   1  15   0  115.69   13.40
  -1  15   0  124.99   13.20
  -1  15   0  143.59   13.50
   1  15   0  135.39   13.70
  -2 -15   0  314.47   33.10
  -2 -15   0  363.16   33.40
   2 -15   0  291.47   33.30
   2 -15   0  318.07   32.80
  -2 -15   0  334.67   33.00
  -2  15   0  323.37   32.70
   2  15   0  309.07   33.00
  -2  15   0  322.47   32.60
  -2  15   0  338.77   33.00
  -3 -15   0   52.79    7.20
   3 -15   0   49.30    6.50
  -3 -15   0   44.20    6.60
   3 -15   0   49.80    6.40
  -3  15   0   42.60    5.60
  -3  15   0   49.20    5.60
   3  15   0   52.09    6.00
  -3  15   0   57.89    7.00
  -4 -15   0  948.91  104.39
  -4 -15   0 1077.69  104.69
  -4  15   0 1105.79  103.79
  -4  15   0 1039.80  104.49
  -4  15   0 1016.20  103.99
  -5 -15   0    3.20    2.50
  -5 -15   0    1.70    1.80
  -5  15   0    3.40    1.90
  -5  15   0    1.50    1.20
  -5  15   0    2.60    2.10
  -6 -15   0   45.20    9.20
  -6 -15   0   65.19   10.20
  -6  15   0   66.99   10.10
  -6  15   0   62.09    7.40
  -6  15   0   68.19    9.10
  -7 -15   0    3.10    2.90
  -7 -15   0    7.90    3.60
  -7 -15   0    5.70    3.20
  -7  15   0    2.70    1.60
  -7  15   0    6.40    3.40
  -7  15   0   -0.50    1.80
   0 -16   0  416.16   38.60
   0 -16   0  365.56   38.40
   0 -16   0  375.26   38.70
   0 -16   0  355.96   38.60
   0  16   0  411.86   38.70
   1 -16   0   42.00    5.20
  -1 -16   0   47.60    5.30
  -1 -16   0   45.20    5.10
   1 -16   0   44.60    5.20
   1 -16   0   39.60    5.00
  -1  16   0   49.10    5.10
   1  16   0   48.80    5.40
  -1  16   0   46.90    4.90
   1  16   0   46.70    5.10
  -2 -16   0   81.69    8.90
  -2 -16   0   80.89    8.80
   2 -16   0   79.29    8.80
   2 -16   0   77.99    8.70
  -2 -16   0   75.29    8.80
   2 -16   0   69.49    8.80
  -2  16   0   84.09    8.50
  -2  16   0   78.09    8.70
   2  16   0   78.19    8.60
  -2  16   0   82.69    8.50
  -3 -16   0    8.30    2.40
  -3 -16   0   15.20    3.00
   3 -16   0   11.60    2.40
  -3  16   0    8.70    1.90
  -3  16   0   10.80    2.40
  -3  16   0    7.40    1.80
  -4 -16   0   14.50    3.70
  -4 -16   0   13.90    3.20
  -4  16   0   10.10    2.30
  -4  16   0    8.90    2.40
  -4  16   0   19.40    3.80
  -5 -16   0   36.70    6.80
  -5  16   0   39.10    5.70
  -5  16   0   31.30    4.80
  -6 -16   0   13.70    4.60
  -6 -16   0   21.80    5.50
  -6  16   0   15.50    4.40
  -6  16   0   18.60    4.00
  -6  16   0   21.70    3.60
  -7 -16   0    5.30    3.30
  -7 -16   0   -0.20    2.10
  -7 -16   0    2.20    2.70
  -7  16   0    1.70    1.50
  -7  16   0    3.70    2.40
  -7  16   0    1.40    2.00
   0 -17   0   10.10    1.80
   0 -17   0    8.80    1.50
   0 -17   0    8.50    1.70
   0 -17   0    9.50    1.70
   0  17   0   12.80    1.80
   1 -17   0  358.46   36.90
  -1 -17   0  350.96   37.10
   1 -17   0  353.26   37.10
   1 -17   0  354.16   37.10
  -1  17   0  358.86   36.70
   1  17   0  395.76   37.30
   1  17   0  359.86   37.00
  -1  17   0  407.76   37.00
  -2 -17   0   32.80    4.20
   2 -17   0   25.20    4.10
  -2 -17   0   29.20    4.10
  -2 -17   0   23.40    4.00
   2 -17   0   20.70    3.60
   2 -17   0   29.20    3.80
   2  17   0   25.70    3.70
  -2  17   0   26.40    4.10
  -2  17   0   28.70    3.60
  -2  17   0   26.60    3.60
  -3 -17   0    4.70    1.80
  -3 -17   0    0.80    1.30
   3 -17   0    6.00    1.70
  -3  17   0    8.70    2.10
  -3  17   0    4.20    1.30
  -3  17   0    7.10    1.70
  -4 -17   0  133.29   15.60
  -4 -17   0  140.09   15.70
  -4  17   0  131.09   15.10
  -4  17   0  140.29   15.50
  -4  17   0  154.18   14.90
  -5 -17   0   -2.00    1.20
  -5 -17   0   -0.50    1.60
  -5  17   0    0.90    1.40
  -5  17   0    2.20    2.40
  -5  17   0    1.20    1.10
  -6 -17   0  179.48   21.40
  -6 -17   0  207.48   21.30
  -6  17   0  169.08   20.10
  -6  17   0  177.78   19.80
  -7 -17   0    1.70    2.50
  -7 -17   0    3.00    3.10
  -7 -17   0    1.30    2.50
  -7  17   0    4.40    1.70
  -7  17   0    2.10    1.90
  -7  17   0    0.60    2.50
   0 -18   0 1220.28  131.39
   0 -18   0 1434.36  131.59
   0 -18   0 1286.37  131.59
   0  18   0 1349.27  131.59
   1 -18   0    1.80    0.70
  -1 -18   0    1.10    0.70
  -1 -18   0    0.80    0.70
  -1  18   0    1.20    0.80
   1  18   0    0.60    0.70
  -1  18   0    1.20    0.60
  -2 -18   0    4.10    1.50
   2 -18   0    4.70    1.40
  -2 -18   0    6.00    1.60
  -2 -18   0    5.30    1.90
   2 -18   0    6.30    1.70
   2 -18   0    6.70    1.80
  -2  18   0    7.30    1.40
  -2  18   0    8.40    1.90
   2  18   0    6.80    1.60
   3 -18   0   31.30    4.70
  -3 -18   0   33.10    5.40
  -3 -18   0   33.50    5.00
  -3  18   0   29.10    4.20
  -3  18   0   29.20    4.60
  -4 -18   0  404.76   41.60
  -4 -18   0  339.57   41.30
  -4  18   0  447.96   40.80
  -4  18   0  414.76   41.00
  -4  18   0  388.86   41.30
  -5 -18   0    3.70    2.70
  -5  18   0    4.30    2.00
  -5  18   0    4.40    1.70
  -6 -18   0   13.80    4.10
  -6 -18   0   11.60    3.80
  -6  18   0    8.20    3.00
  -6  18   0   12.70    3.80
  -7 -18   0   -1.30    1.80
  -7  18   0    1.40    1.40
  -7  18   0    2.90    2.30
   0 -19   0    6.40    1.40
   0 -19   0    4.10    1.00
   0 -19   0    4.90    1.20
   0 -19   0    2.40    1.10
   0  19   0    6.30    1.20
   1 -19   0   65.99    7.90
  -1 -19   0   67.09    8.20
  -1 -19   0   82.99    8.10
   1 -19   0   72.59    8.20
   1 -19   0   77.89    8.50
   1 -19   0   71.99    8.00
   1  19   0   82.39    8.40
  -1  19   0   79.99    8.00
   1  19   0   77.09    8.10
  -1  19   0   68.89    7.80
  -2 -19   0    1.50    1.00
   2 -19   0    3.00    1.30
   2 -19   0    3.80    1.30
   2 -19   0    2.20    1.10
  -2 -19   0    0.40    1.00
   2  19   0    0.70    1.00
   2  19   0    3.30    1.20
  -2  19   0    1.60    0.80
  -2  19   0    2.50    1.10
  -3 -19   0    7.10    2.20
   3 -19   0   13.20    2.60
  -3 -19   0    4.00    1.90
  -3  19   0    7.60    1.80
  -3  19   0    9.50    2.20
  -3  19   0    7.10    1.90
  -4 -19   0  128.59   14.10
  -4 -19   0  115.39   13.90
  -4  19   0  117.89   13.20
  -4  19   0  122.89   13.70
  -4  19   0  127.49   13.10
  -5 -19   0    3.20    2.10
  -5 -19   0    0.10    1.80
  -5  19   0   -0.30    1.00
  -5  19   0    2.10    2.10
  -5  19   0   -0.40    1.10
  -6 -19   0   17.20    4.80
  -6 -19   0   24.60    5.70
  -6  19   0   25.60    4.40
  -6  19   0   14.10    4.10
  -6  19   0   23.10    4.20
  -7 -19   0    3.60    3.20
  -7  19   0    0.90    1.30
  -7  19   0    3.90    2.50
   0 -20   0    2.30    1.10
   0 -20   0    1.70    0.80
   0 -20   0    2.10    0.70
   0 -20   0    4.10    1.20
   0  20   0    6.50    1.30
  -1 -20   0    8.40    2.10
   1 -20   0   11.50    2.30
   1 -20   0   12.80    2.00
   1 -20   0   10.00    2.00
  -1 -20   0   10.50    2.00
   1 -20   0   10.50    2.10
  -1  20   0   11.20    1.80
   1  20   0   11.50    2.50
  -1  20   0   11.50    2.20
   1  20   0   10.60    2.00
  -2 -20   0   20.80    3.90
  -2 -20   0   32.80    4.80
  -2  20   0   32.10    4.10
  -2  20   0   24.20    3.40
   2  20   0   22.60    4.10
   3 -20   0   17.10    3.10
  -3 -20   0   16.90    3.30
  -3 -20   0   14.80    3.40
  -3  20   0   12.80    2.70
  -3  20   0    9.00    2.10
  -3  20   0   15.60    2.50
  -4 -20   0    5.50    2.50
  -4 -20   0    7.60    2.70
  -4  20   0    8.40    2.50
  -4  20   0    9.40    2.30
  -4  20   0    8.10    2.00
  -5 -20   0   -0.60    1.20
  -5 -20   0   -0.20    1.40
  -5  20   0    1.80    1.80
  -5  20   0    0.40    1.10
  -5  20   0   -0.20    1.10
  -6 -20   0   17.40    4.80
  -6 -20   0   25.90    5.90
  -6  20   0   19.20    3.40
  -6  20   0   20.60    4.20
  -6  20   0   15.30    4.30
  -7 -20   0    0.90    3.10
  -7 -20   0    1.20    2.70
  -7 -20   0    0.10    2.30
  -7  20   0   -1.30    2.00
  -7  20   0    2.40    2.20
  -7  20   0    0.40    1.30
   0 -21   0    3.30    1.10
   0 -21   0    0.80    0.60
   0 -21   0    1.40    0.80
   0 -21   0    0.70    0.80
   1 -21   0   62.69    7.30
   1 -21   0   63.89    7.80
   1 -21   0   73.29    7.70
  -1 -21   0   68.89    7.70
   1 -21   0   61.79    7.40
  -1 -21   0   86.19    7.60
   1  21   0   67.49    7.80
  -1  21   0   73.09    7.50
  -1  21   0   61.39    7.20
   1  21   0   61.89    7.40
  -2 -21   0    0.30    1.10
   2 -21   0    1.60    1.00
  -2  21   0    1.80    0.80
   2  21   0    1.30    1.10
  -2  21   0    1.10    0.80
  -3 -21   0    2.80    1.60
   3 -21   0    6.70    2.00
  -3 -21   0    4.90    2.10
  -3  21   0    3.50    1.40
  -3  21   0    6.70    1.90
  -3  21   0    6.10    1.70
  -4 -21   0    5.00    2.40
  -4 -21   0    4.40    2.40
  -4  21   0    8.20    1.90
  -4  21   0    8.40    2.10
  -4  21   0    6.40    2.20
  -5 -21   0   14.60    4.10
  -5  21   0   11.90    2.70
  -5  21   0   18.90    3.90
  -5  21   0   10.50    2.90
  -6 -21   0    2.50    1.90
  -6 -21   0   -2.10    1.50
  -6  21   0   -0.70    1.30
  -6  21   0    0.00    1.10
  -6  21   0   -0.70    1.30
  -7 -21   0    4.00    3.50
  -7 -21   0    7.00    4.10
  -7 -21   0    5.30    4.70
  -7  21   0    4.00    2.50
  -7  21   0    8.00    3.50
   0 -22   0    2.40    0.80
   0 -22   0    2.20    1.00
   0 -22   0    2.40    1.20
   0 -22   0    1.90    0.90
   0  22   0    3.00    1.00
   1 -22   0    1.60    1.00
   1 -22   0    3.20    1.10
  -1 -22   0    3.60    1.50
   1 -22   0    5.20    1.50
  -1 -22   0    3.40    1.30
   1 -22   0    2.70    0.90
  -1  22   0    3.50    1.10
   1  22   0    2.80    1.00
   1  22   0    2.00    1.10
  -1  22   0    2.60    0.90
   2 -22   0   24.30    3.70
  -2 -22   0   23.90    4.10
  -2  22   0   22.30    3.20
   2  22   0   24.80    4.20
  -2  22   0   23.80    3.60
  -3 -22   0   25.70    4.50
  -3 -22   0   36.00    5.50
  -3  22   0   21.30    3.50
  -3  22   0   23.50    4.10
  -4 -22   0   22.60    4.20
  -4 -22   0   28.40    5.20
  -4  22   0   16.20    3.20
  -4  22   0   20.80    3.50
  -4  22   0   17.30    3.60
  -5 -22   0   12.70    3.90
  -5  22   0   16.00    3.20
  -5  22   0    8.10    2.80
  -6 -22   0   12.00    4.20
  -6 -22   0   30.10    6.20
  -6  22   0   19.40    3.60
  -6  22   0   19.90    4.10
  -6  22   0   20.60    5.00
  -7 -22   0    6.50    3.80
  -7 -22   0    4.40    4.60
  -7 -22   0    6.60    3.40
  -7  22   0   -0.40    2.40
  -7  22   0    6.50    2.60
   0 -23   0    3.20    1.20
   0 -23   0    1.80    0.90
   0 -23   0    0.90    0.90
   0  23   0    4.10    1.20
  -1 -23   0  228.58   23.00
   1 -23   0  204.98   22.90
   1 -23   0  188.18   22.60
   1  23   0  245.88   23.40
  -1  23   0  235.38   22.70
  -1  23   0  228.18   22.50
   2 -23   0    3.90    1.50
  -2 -23   0   11.00    2.60
  -2  23   0    8.20    1.60
  -2  23   0    8.30    2.00
   2  23   0    8.20    2.40
  -3 -23   0   21.20    4.40
  -3 -23   0   28.40    4.40
  -3  23   0   17.10    3.50
  -3  23   0   20.70    3.20
  -4 -23   0    5.00    2.30
  -4 -23   0    6.20    2.40
  -4  23   0    0.70    1.30
  -4  23   0    5.10    1.60
  -4  23   0    3.50    1.50
  -5 -23   0    7.60    3.20
  -5 -23   0    7.40    3.20
  -5  23   0   19.40    3.80
  -5  23   0   10.30    2.60
  -6 -23   0    2.00    2.70
  -6 -23   0    0.70    1.90
  -6  23   0   -1.20    1.50
  -6  23   0    2.20    1.50
  -6  23   0    0.10    1.90
   0 -24   0   95.79   10.80
   0 -24   0   96.89   11.00
   0 -24   0   99.79   11.40
   0  24   0  120.39   11.20
   1 -24   0    1.70    0.90
  -1 -24   0    3.60    1.10
  -1 -24   0    1.20    1.10
   1 -24   0    3.00    1.20
  -1  24   0    0.40    0.60
  -1  24   0    2.70    1.10
   1  24   0    2.80    1.30
  -2 -24   0    7.50    2.10
   2 -24   0    2.80    1.30
   2  24   0    2.40    1.70
  -2  24   0    4.70    1.40
  -3 -24   0    1.40    1.30
  -3 -24   0    0.40    1.10
  -3  24   0    0.00    1.00
  -3  24   0    0.30    0.80
  -4 -24   0    3.30    2.00
  -4 -24   0    9.70    3.10
  -4  24   0    7.20    2.00
  -5 -24   0    4.00    2.90
  -5 -24   0    5.80    2.70
  -5  24   0    3.30    1.70
  -5  24   0    4.60    2.30
  -6 -24   0   23.10    5.60
  -6 -24   0   36.80    7.10
  -6  24   0   20.60    4.90
  -6  24   0   24.90    4.60
   0 -25   0    3.60    1.30
   0 -25   0    3.80    1.10
   0  25   0    7.20    1.70
   1 -25   0   38.90    4.90
  -1 -25   0   41.20    5.30
  -1 -25   0   58.39    6.70
  -1 -25   0   40.80    5.70
   1 -25   0   41.80    5.60
  -1  25   0   35.70    4.60
   1  25   0   47.80    6.60
  -1  25   0   42.60    5.00
   2 -25   0  115.69   13.40
  -2 -25   0  127.89   13.90
   2  25   0  131.89   14.10
  -2  25   0  112.29   13.00
  -2  25   0  142.99   13.50
  -3 -25   0   10.50    2.80
  -3 -25   0    6.90    2.60
  -3  25   0   16.60    3.00
  -3  25   0   13.00    2.30
  -4 -25   0   17.90    5.00
  -4  25   0   29.40    4.30
  -5 -25   0   -0.70    1.40
  -5 -25   0    1.10    1.60
  -5  25   0    1.80    1.60
  -6 -25   0   19.00    5.30
  -6 -25   0   23.10    6.20
  -6  25   0   21.20    4.10
  -6  25   0   17.70    4.50
   0 -26   0 1141.69  116.09
   0 -26   0 1103.89  116.39
   0  26   0 1251.17  116.39
   1 -26   0    1.20    0.90
  -1 -26   0    0.10    0.90
   1 -26   0    0.60    1.00
   1  26   0   -1.50    0.80
  -1  26   0    0.70    0.70
  -2 -26   0    4.50    2.00
   2 -26   0    4.30    1.80
  -2  26   0    6.60    1.80
  -2  26   0    7.70    1.60
   2  26   0    3.70    1.80
  -3 -26   0   -0.20    1.40
  -3 -26   0    0.30    1.20
  -3  26   0   -0.30    0.80
  -3  26   0   -0.50    0.70
  -4 -26   0    8.10    3.50
  -4 -26   0    0.40    1.90
  -4  26   0    1.90    1.20
  -4  26   0    3.80    1.90
  -5 -26   0   -0.80    1.50
  -5 -26   0    0.40    1.80
  -5  26   0   -2.00    1.10
  -6 -26   0   80.69   13.10
  -6 -26   0   93.79   14.10
  -6  26   0   96.29   11.00
  -6  26   0   87.39   12.30
   0 -27   0   12.30    2.20
   0 -27   0   12.20    2.50
   1 -27   0   -0.80    0.70
  -1 -27   0    0.00    1.00
   1 -27   0    2.00    1.10
  -1  27   0    1.60    0.90
   1  27   0    2.40    1.50
   2 -27   0   44.10    5.40
  -2 -27   0   41.70    6.30
  -2  27   0   50.89    5.40
  -2  27   0   37.30    4.90
   2  27   0   45.70    7.30
  -3 -27   0    3.70    2.10
  -3 -27   0    4.90    2.10
  -3  27   0    3.70    1.70
  -3  27   0    4.30    1.40
  -4 -27   0    9.50    3.20
  -4 -27   0    7.30    3.00
  -4  27   0    8.80    2.40
  -4  27   0    4.40    1.60
  -5 -27   0    1.40    2.10
  -5 -27   0    0.40    1.80
  -5  27   0   -0.70    1.40
  -6 -27   0    3.30    2.80
  -6 -27   0    0.70    2.30
  -6  27   0    5.10    2.80
  -6  27   0    5.00    2.40
  -1 -28   0   35.00    5.50
   1 -28   0   38.90    5.40
  -1  28   0   38.80    5.30
   1  28   0   37.90    5.70
  -2 -28   0  180.08   19.50
   2 -28   0  178.98   19.10
  -2  28   0  201.58   19.20
   2  28   0  164.48   19.80
  -2  28   0  173.48   18.60
  -3 -28   0   -0.50    1.00
  -3 -28   0    0.40    1.20
  -3  28   0   -0.10    1.00
  -3  28   0   -0.10    0.80
  -4 -28   0   19.30    4.90
  -4 -28   0   18.10    4.40
  -4  28   0   17.30    3.60
  -4  28   0   22.90    3.60
  -5 -28   0    4.40    2.60
  -5 -28   0    1.50    2.00
  -5  28   0    7.30    2.70
  -5  28   0    2.50    1.80
  -6 -28   0   34.00    7.60
  -6 -28   0   29.30    6.90
  -6  28   0   44.20    6.20
   0 -29   0   18.50    3.30
  -1 -29   0  116.29   12.80
   1 -29   0   99.89   12.40
  -1  29   0  114.79   12.40
   1  29   0  135.99   13.20
   2 -29   0   67.09    7.50
  -2 -29   0   59.99    8.50
  -2  29   0   57.09    6.90
  -2  29   0   69.59    7.40
   2  29   0   51.39    8.80
  -3 -29   0   20.40    4.20
  -3  29   0   18.50    3.10
  -4 -29   0   12.80    3.50
  -4 -29   0   10.20    3.70
  -4  29   0   11.00    2.90
  -4  29   0    9.00    2.30
  -5 -29   0    3.60    2.90
  -5 -29   0   -0.60    1.30
  -5  29   0    2.90    1.60
  -5  29   0   -0.20    1.60
  -6 -29   0    8.10    3.80
  -6  29   0   10.00    3.00
  -6  29   0    5.90    3.30
   0 -30   0   86.79   10.20
   0  30   0   95.29   10.40
   1 -30   0    3.50    1.50
  -1 -30   0    3.10    1.60
   1  30   0    2.90    1.50
  -1  30   0    2.20    1.20
  -2 -30   0  155.38   17.90
   2 -30   0  162.38   17.50
   2  30   0  136.79   18.60
  -2  30   0  161.48   17.10
  -2  30   0  191.38   17.50
  -3 -30   0    0.70    1.80
  -3 -30   0    0.10    1.30
  -3  30   0    0.60    1.40
  -3  30   0    0.10    0.90
  -4 -30   0   53.49    8.00
  -4 -30   0   55.09    8.60
  -4  30   0   53.29    6.90
  -4  30   0   49.00    7.40
  -5 -30   0    1.70    1.90
  -5 -30   0    2.40    2.10
  -5  30   0   -0.10    1.50
  -5  30   0    1.80    1.70
  -6 -30   0   23.30    6.00
  -6 -30   0   23.30    6.10
  -6  30   0   19.90    4.60
  -6  30   0   21.00    4.20
   0 -31   0    8.00    2.30
   0  31   0   12.80    2.80
   1 -31   0  118.99   12.50
  -1 -31   0  101.89   12.50
   1  31   0  107.59   13.30
  -1  31   0  115.59   12.40
   2 -31   0   38.70    5.50
  -2 -31   0   41.70    6.50
   2  31   0   32.30    6.30
  -2  31   0   34.80    4.90
  -2  31   0   39.80    5.60
  -3 -31   0    0.20    1.50
  -3  31   0    1.70    1.20
  -3  31   0    1.30    1.30
  -4 -31   0   23.90    5.10
  -4 -31   0   19.90    4.90
  -4  31   0   29.20    4.20
  -4  31   0   23.40    4.40
  -5 -31   0    5.70    3.00
  -5 -31   0   15.90    4.20
  -5  31   0   15.80    3.80
  -5  31   0    9.50    2.60
  -6 -31   0   71.49   11.10
  -6 -31   0   49.70    9.30
  -6  31   0   71.39    9.40
  -6  31   0   47.80    8.00
   0 -32   0   11.40    2.80
   0  32   0   16.70    3.30
  -1 -32   0    0.50    1.10
   1 -32   0    1.10    1.10
   1  32   0   -0.20    0.90
  -1  32   0    0.90    1.20
   2 -32   0  165.18   17.10
  -2 -32   0  144.09   18.90
  -2  32   0  169.78   18.00
   2  32   0  138.79   18.40
  -2  32   0  162.18   16.60
  -3 -32   0    3.60    2.10
  -3  32   0    4.80    1.50
  -3  32   0    2.60    1.70
  -4 -32   0   -0.10    1.50
  -4 -32   0    2.40    2.20
  -4  32   0    1.80    1.30
  -4  32   0    1.70    1.50
  -5 -32   0   -1.40    1.30
  -5 -32   0    2.60    2.40
  -5  32   0    2.10    1.60
  -5  32   0   -1.70    1.10
   0 -33   0    8.70    2.40
   0  33   0   10.40    2.60
  -1 -33   0    0.60    1.10
   1 -33   0    1.10    1.20
  -2 -33   0    6.30    2.60
   2 -33   0   10.90    2.60
   2  33   0   11.60    3.50
  -2  33   0    7.90    2.40
  -2  33   0   10.20    2.10
  -3 -33   0    4.40    2.20
  -3 -33   0    2.00    1.90
   3 -33   0    7.10    2.20
  -3  33   0    4.70    1.80
  -3  33   0    4.90    1.60
  -4 -33   0   62.49    9.70
  -4 -33   0   50.99    9.30
  -4  33   0   72.79    8.20
  -5 -33   0   -2.10    2.00
  -5 -33   0    0.90    2.00
  -5  33   0    0.70    1.80
  -5  33   0    1.50    1.60
   0 -34   0   14.40    3.10
   1 -34   0    5.50    2.20
  -1 -34   0    1.10    1.60
   2 -34   0    0.00    1.00
  -2 -34   0    0.60    1.40
   2  34   0   -1.20    1.00
  -2  34   0   -0.30    0.70
  -2  34   0    0.90    1.10
  -3 -34   0    4.80    2.50
   3 -34   0    0.00    1.20
  -3 -34   0    0.70    1.60
  -3  34   0   -0.70    1.00
  -3  34   0    1.20    1.10
  -4 -34   0   71.69   11.10
  -4 -34   0   63.39   10.40
  -4  34   0   90.59    9.60
  -5 -34   0    0.10    2.00
  -5 -34   0   -1.20    2.20
  -5  34   0    0.80    1.60
  -5  34   0    2.40    2.20
   0  35   0    7.30    2.30
   1 -35   0   38.50    5.70
  -1 -35   0   38.70    6.30
  -1  35   0   36.60    5.60
   1  35   0   29.20    6.00
  -2 -35   0   18.20    4.30
   2 -35   0   23.80    4.10
  -2  35   0   22.60    3.50
   2  35   0   22.60    4.80
  -2  35   0   17.10    3.90
  -3 -35   0    2.40    1.90
  -3 -35   0    1.40    1.80
   3 -35   0    2.70    1.60
  -3  35   0   -0.10    1.20
  -3  35   0   -0.20    0.80
  -4 -35   0   24.70    5.30
  -4 -35   0   24.40    5.80
  -4  35   0   20.20    4.30
  -4  35   0   25.90    4.50
  -5 -35   0    3.90    3.40
  -5 -35   0    0.70    1.90
  -5  35   0    2.90    2.20
  -5  35   0    1.80    1.80
   0  36   0   62.79    9.20
  -1 -36   0   11.70    2.90
  -1  36   0    6.30    2.20
   1  36   0    5.10    2.60
  -2 -36   0    0.10    1.50
  -2  36   0   -0.40    0.70
  -2  36   0    0.00    1.20
   2  36   0    0.50    1.70
  -3 -36   0    0.80    1.60
  -3 -36   0    0.00    1.50
  -3  36   0   -1.10    0.70
  -3  36   0    0.90    1.10
  -4 -36   0   10.10    3.60
  -4 -36   0   12.20    3.90
  -4  36   0   11.60    3.20
  -4  36   0   13.30    3.50
  -5  36   0    3.10    2.00
  -5  36   0    4.00    2.60
   0 -37   0    1.80    1.50
   0  37   0    4.90    2.00
   1 -37   0   44.20    7.90
  -1 -37   0   64.69    8.90
  -1  37   0   67.79    8.20
   1  37   0   53.89    8.40
  -2 -37   0   18.40    4.20
   2  37   0   21.50    4.70
  -2  37   0   15.30    3.70
  -3 -37   0   -0.20    1.40
  -3 -37   0    2.00    1.80
   3 -37   0   -1.30    1.40
  -3  37   0    0.90    1.30
  -4 -37   0   16.70    4.40
  -4 -37   0    9.10    4.00
   4 -37   0   13.30    3.60
  -4  37   0   13.90    3.30
  -4  37   0   10.50    2.90
   0 -38   0   18.60    4.00
   0  38   0   17.90    4.30
   1 -38   0    9.20    2.60
  -1 -38   0    6.30    2.50
   1  38   0    7.30    3.00
  -1  38   0    4.60    1.90
   2 -38   0   18.60    4.00
  -2 -38   0   24.00    5.10
  -2  38   0   27.10    4.50
   2  38   0   19.10    5.10
   3 -38   0    4.50    2.00
  -3 -38   0    3.70    2.10
  -3 -38   0    6.60    2.30
  -3  38   0    1.20    1.30
  -4 -38   0   39.30    6.50
   4 -38   0   24.10    4.80
  -4 -38   0   16.80    5.00
  -4  38   0   28.30    5.00
  -4  38   0   28.20    4.80
   0 -39   0    2.10    1.70
   0  39   0    2.80    1.80
  -1 -39   0    1.90    1.70
   1 -39   0   16.60    3.60
   1  39   0    7.90    3.10
  -1  39   0    8.50    2.60
   2 -39   0   40.00    6.20
  -2 -39   0   43.20    7.20
   2  39   0   34.10    6.90
  -2  39   0   40.40    5.90
  -3 -39   0    6.10    2.60
  -3 -39   0    7.60    3.00
   3 -39   0    7.40    2.40
  -3  39   0    7.20    2.30
  -3  39   0    6.60    2.00
   4 -39   0   34.30    6.40
  -4 -39   0   55.09    8.20
  -4  39   0   45.60    7.30
   0 -40   0   61.29    8.40
   0  40   0   48.40    8.50
   1 -40   0    0.50    1.40
  -1 -40   0    1.70    2.00
  -1  40   0    1.30    1.30
   1  40   0    1.20    1.80
   2 -40   0   24.80    4.90
  -2 -40   0   23.50    5.30
   2  40   0   20.10    5.60
  -2  40   0   31.50    4.70
  -3 -40   0    6.60    3.00
   3 -40   0    3.40    2.00
  -3 -40   0    4.70    2.50
  -3  40   0    3.60    1.50
  -3  40   0    2.00    1.60
  -4 -40   0   82.79   13.00
   4 -40   0   81.99   12.00
  -4 -40   0   79.39   12.20
  -4  40   0   99.69   10.80
  -4  40   0   96.99   11.10
   0 -41   0    2.30    1.80
   0  41   0    3.00    1.90
  -1 -41   0    2.10    2.30
   1 -41   0    4.70    2.20
   1  41   0   -0.90    1.10
  -1  41   0    2.40    1.90
   2 -41   0   71.09   10.00
  -2 -41   0   83.99   11.20
  -2  41   0   70.39    9.70
   2  41   0   49.60   10.40
  -3 -41   0   -0.10    1.60
   3 -41   0   -0.20    1.40
  -3 -41   0    1.60    1.90
  -3  41   0    1.50    1.40
  -3  41   0    0.80    1.60
   0 -42   0   79.89   11.20
   0  42   0   69.89   10.10
   1 -42   0    1.10    1.50
  -1 -42   0    0.70    1.80
   1  42   0    0.30    1.70
  -1  42   0    0.80    1.50
  -2 -42   0    1.80    2.20
   2 -42   0    3.50    1.90
   2  42   0    1.90    2.50
  -2  42   0    2.20    1.90
  -3 -42   0    1.50    2.10
   3 -42   0    0.50    1.50
  -3  42   0    2.10    1.40
   0 -43   0    0.20    1.60
   0  43   0    1.90    1.90
   1 -43   0   12.80    3.50
  -1 -43   0   17.50    4.20
  -1  43   0   15.50    4.00
   1  43   0    6.60    3.50
   2 -43   0   -0.50    1.30
  -2 -43   0    1.00    2.40
  -2  43   0    1.10    1.30
   2  43   0    0.60    1.80
  -3 -43   0    1.30    2.30
   3 -43   0    3.60    2.20
  -3 -43   0    1.70    2.60
  -3  43   0    3.90    1.90
   0 -44   0    5.60    2.60
   0  44   0    1.10    1.80
   1 -44   0    1.80    2.10
  -1 -44   0    0.10    1.80
   1  44   0    0.20    1.60
  -1  44   0   -0.70    1.10
   2 -44   0   98.89   12.00
   0 -45   0    3.20    2.10
   0  45   0    0.10    1.80
  -1 -45   0   22.70    5.50
   1 -45   0   23.60    4.90
   2 -45   0   53.09    7.90
  -2 -45   0   51.69    8.90
   2  45   0   29.50    8.10
  -2  45   0   46.90    7.80
   0 -46   0  184.68   19.80
   0  46   0  147.79   21.10
  -1 -46   0    4.10    3.10
   1 -46   0    7.50    2.80
  -1  46   0    4.00    2.50
   1  46   0    6.90    3.40
   0 -47   0    3.50    3.20
   0  47   0    5.70    3.10
  -1 -47   0   -0.50    1.90
   1 -47   0    1.40    2.30
  -1  47   0   -1.70    1.60
   1  47   0    0.60    2.20
  -7   0   1    2.90    2.20
  -7   0   1    5.30    3.20
  -7   0   1    1.80    2.40
  -6   0   1    1.60    2.20
  -6   0   1    2.30    2.00
  -6   0   1    2.30    2.20
  -5   0   1    0.70    2.10
  -5   0   1    3.50    2.20
  -5   0   1    4.20    2.00
  -4   0   1   -0.80    1.20
  -4   0   1   -0.20    1.00
  -4   0   1   -0.70    1.10
   3   0  -1 1428.46  145.89
  -3   0   1 1503.05  146.09
  -3   0   1 1481.85  145.79
  -3   0   1 1522.25  145.89
   3   0  -1 1365.86  145.99
   2   0  -1   -0.40    0.40
  -2   0   1    0.00    0.80
  -2   0   1   -0.20    0.50
   2   0  -1   -0.50    0.60
  -2   0   1    0.20    0.70
  -1   0   1 4965.10  519.15
   1   0  -1 4814.52  501.45
  -1   0   1 5007.70  518.75
   0   0  -1    0.20    0.30
   0   0  -1    0.10    0.10
  -2   0  -1   -0.10    0.50
  -2   0  -1   -0.70    0.50
   2   0   1    0.00    0.50
   3   0   1 1193.18  121.59
  -3   0  -1 1213.78  121.89
  -3   0  -1 1245.58  122.19
   3   0   1 1233.78  121.79
  -4   0  -1    1.00    1.40
   4   0   1    1.30    1.00
  -4   0  -1    2.70    1.40
   4   0   1    0.90    1.00
  -5   0  -1   61.09    9.10
  -5   0  -1   60.69    8.70
  -6   0  -1    0.10    2.10
  -7   0  -1  185.98   21.60
  -7  -1   1  109.79   15.60
  -7  -1   1  103.19   15.80
  -7  -1   1  126.19   13.90
  -7   1   1   98.89   15.00
  -7   1   1  101.99   15.60
  -7   1   1  133.79   14.00
  -6  -1   1   45.60    8.50
  -6  -1   1   53.59    7.90
  -6  -1   1   59.39    8.70
  -6   1   1   58.09    8.00
  -6   1   1   53.89    9.20
  -6   1   1   46.10    8.10
  -5  -1   1   -1.00    1.00
  -5  -1   1    1.40    2.00
  -5  -1   1    0.70    1.80
  -5   1   1    1.20    1.60
  -5   1   1    2.20    2.20
  -5   1   1    2.80    1.90
  -4  -1   1   67.29    8.50
  -4  -1   1   74.59    8.50
  -4  -1   1   78.09    8.90
  -4   1   1   82.19   10.20
  -4   1   1   70.69    8.50
  -4   1   1   64.59    8.40
   3  -1  -1 1109.89  107.69
  -3  -1   1 1058.69  107.39
  -3  -1   1 1043.00  107.59
  -3  -1   1 1139.69  107.49
   3  -1  -1 1029.80  107.39
   3   1  -1 1049.59  107.39
  -3   1   1 1081.39  107.59
   3   1  -1 1080.89  107.69
  -3   1   1 1117.39  107.39
  -3   1   1 1020.70  107.29
   2  -1  -1  177.58   19.20
  -2  -1   1  187.68   19.20
  -2  -1   1  184.08   19.20
   2  -1  -1  173.08   19.10
  -2  -1   1  162.78   19.00
   2   1  -1  217.28   19.30
  -2   1   1  178.58   19.00
  -2   1   1  202.38   19.30
  -2   1   1  188.48   19.20
  -1  -1   1 2409.96  279.27
   1  -1  -1 2392.36  279.17
  -1   1   1 2432.96  262.87
   1   1  -1 2771.72  283.67
  -1   1   1 2692.63  281.47
   1   1  -1 2446.36  262.47
   0  -1  -1   60.49    6.30
   0   1  -1   60.49    6.20
   0   1  -1   63.39    6.30
   1  -1   1  631.24   63.59
  -1   1  -1  643.64   63.59
   2  -1   1  284.77   27.40
   2  -1   1  266.47   27.60
  -2  -1  -1  264.17   27.40
  -2  -1  -1  256.17   27.60
  -2   1  -1  275.17   27.40
  -2   1  -1  273.37   27.60
  -3  -1  -1  587.24   60.89
  -3  -1  -1  593.54   61.19
   3  -1   1  597.34   60.59
   3  -1   1  594.34   60.79
  -3   1  -1  640.04   61.29
  -3   1  -1  629.44   60.99
   3   1   1  597.54   60.79
   4  -1   1    5.40    1.70
   4  -1   1    7.20    1.90
  -4  -1  -1    4.50    2.20
  -4  -1  -1    7.40    2.20
   4   1   1    8.00    2.20
   4   1   1    7.40    1.90
  -4   1  -1   11.70    2.80
  -4   1  -1    9.70    2.70
  -5  -1  -1    0.50    1.30
  -5  -1  -1    3.30    2.60
  -5   1  -1    2.50    1.80
  -5   1  -1    1.90    1.90
  -6  -1  -1   29.60    6.40
  -6   1  -1   39.10    7.40
  -7  -1  -1   13.70    4.90
  -7  -1  -1   24.20    5.90
  -7   1  -1   21.60    5.60
  -7   1  -1   35.00    7.30
  -7  -2   1    2.30    2.30
  -7  -2   1    1.20    1.90
  -7  -2   1   -0.60    2.20
  -7   2   1    1.50    1.90
  -7   2   1    5.30    3.20
  -7   2   1    1.00    2.30
  -6  -2   1    6.70    3.10
  -6  -2   1    7.10    2.90
  -6  -2   1    8.10    3.00
  -6   2   1   10.60    3.70
  -6   2   1    6.90    2.60
  -6   2   1    5.40    2.50
  -5  -2   1   75.49   11.80
  -5  -2   1   78.39   11.40
  -5  -2   1   96.89   10.80
  -5   2   1   87.59   12.10
  -5   2   1  104.49   10.80
  -5   2   1   86.99   10.60
  -4  -2   1    1.20    1.50
  -4  -2   1    0.90    1.70
  -4  -2   1    4.20    1.80
  -4   2   1    3.40    1.70
  -4   2   1   -0.20    1.20
  -4   2   1    2.20    2.00
  -3  -2   1  332.27   34.70
  -3  -2   1  358.76   34.70
   3  -2  -1  299.07   34.60
   3  -2  -1  325.77   35.20
  -3  -2   1  318.77   34.80
   3  -2  -1  352.86   35.00
   3   2  -1  373.16   35.50
  -3   2   1  351.26   34.90
  -3   2   1  319.47   34.60
   3   2  -1  362.66   34.80
  -3   2   1  346.67   34.70
   2  -2  -1  904.51   89.69
   2  -2  -1  900.51   89.79
  -2  -2   1  885.91   89.79
  -2  -2   1  889.21   89.79
   2  -2  -1  891.91   89.79
  -2  -2   1  901.11   89.69
  -2   2   1  902.61   89.79
   2   2  -1  904.01   89.79
   2   2  -1  905.31   89.69
  -2   2   1  895.01   89.69
  -2   2   1  894.41   89.79
  -1  -2   1 1708.53  205.78
   1  -2  -1 1934.91  209.48
  -1   2   1 1779.72  189.98
   1   2  -1 1846.22  209.58
  -1   2   1 1585.34  203.68
   1   2  -1 1750.32  189.38
   0  -2  -1   62.39    6.10
   0  -2  -1   55.29    5.90
   0  -2  -1   63.59    5.90
   0   2  -1   54.89    6.00
   0   2  -1   62.09    5.90
   0   2  -1   55.19    5.90
   1  -2   1 2168.78  215.88
   1  -2   1 2091.29  220.18
   1   2   1 2138.19  216.58
   1   2   1 2216.48  222.78
   2  -2   1   18.70    2.90
  -2  -2  -1   18.40    2.70
   2  -2   1   19.80    2.70
  -2  -2  -1   13.60    2.80
   2   2   1   15.90    2.50
  -2   2  -1   20.70    2.80
  -2   2  -1   23.20    3.30
   3  -2   1  158.38   18.40
   3  -2   1  188.48   18.40
  -3  -2  -1  175.48   18.60
  -3  -2  -1  184.98   19.00
  -3   2  -1  184.28   19.00
  -3   2  -1  169.38   18.60
   3   2   1  177.78   18.30
   3   2   1  187.88   18.50
  -4  -2  -1    8.60    2.40
   4  -2   1    9.30    2.20
  -4  -2  -1    3.70    2.30
   4  -2   1    7.50    1.90
  -4   2  -1    6.40    2.00
   4   2   1    5.20    1.70
  -4   2  -1   15.90    3.40
  -5  -2  -1    0.50    1.90
  -5  -2  -1    2.50    1.70
  -5   2  -1    2.30    1.90
  -5   2  -1    4.60    2.20
  -6  -2  -1    7.60    3.20
  -6   2  -1    7.20    3.70
  -6   2  -1    3.80    2.70
  -7  -2  -1   19.70    5.60
  -7  -2  -1   12.20    3.80
  -7   2  -1   19.30    5.10
  -7   2  -1   15.90    4.50
  -7  -3   1    1.00    2.40
  -7  -3   1    1.90    2.10
  -7  -3   1    1.60    2.20
  -7   3   1    2.30    2.40
  -7   3   1    0.70    1.90
  -7   3   1    1.70    2.50
  -6  -3   1    2.60    2.00
  -6  -3   1    3.40    2.80
  -6  -3   1    1.80    2.10
  -6   3   1    1.50    1.90
  -6   3   1   -2.20    1.30
  -6   3   1    1.20    2.10
  -5  -3   1  100.39   12.80
  -5  -3   1   98.39   13.20
  -5  -3   1  115.59   13.10
  -5   3   1  126.79   12.90
  -5   3   1  121.39   13.00
  -5   3   1  114.79   13.30
  -4  -3   1   16.60    3.70
  -4  -3   1   14.50    3.20
  -4  -3   1    9.80    2.60
  -4   3   1   17.90    3.30
  -4   3   1   13.50    3.00
  -4   3   1    7.40    2.70
   3  -3  -1  229.48   27.10
   3  -3  -1  211.78   27.50
  -3  -3   1  259.37   27.40
  -3  -3   1  268.27   27.20
  -3  -3   1  261.27   27.10
   3  -3  -1  293.87   27.90
   3   3  -1  266.77   27.20
  -3   3   1  277.67   27.40
  -3   3   1  281.97   27.10
  -3   3   1  281.47   27.20
   2  -3  -1   29.80    4.00
   2  -3  -1   22.20    3.40
   2  -3  -1   31.90    4.20
  -2  -3   1   39.00    4.60
  -2  -3   1   27.10    3.70
  -2   3   1   24.80    3.80
  -2   3   1   25.80    3.90
   2   3  -1   20.30    3.40
   2   3  -1   28.80    4.10
  -2   3   1   25.90    3.70
   1  -3  -1 5428.46  574.24
  -1  -3   1 5701.83  575.64
  -1   3   1 5306.87  555.44
   1   3  -1 5611.64  577.14
  -1   3   1 5602.64  574.44
   1   3  -1 5265.37  554.84
   0  -3  -1   37.10    4.10
   0  -3  -1   35.70    4.30
   0  -3  -1   45.10    4.20
   0   3  -1   40.40    4.10
   0   3  -1   43.40    4.20
   1  -3   1 3954.70  384.16
  -1  -3  -1 4339.17  388.66
  -1  -3  -1 3364.36  378.06
  -1   3  -1 3335.07  377.36
   1   3   1 3708.33  378.26
  -1   3  -1 4264.27  383.96
   2  -3   1  433.66   41.30
  -2  -3  -1  439.56   41.40
   2  -3   1  403.16   41.50
  -2   3  -1  420.86   41.60
  -2   3  -1  415.76   41.30
   2   3   1  358.76   41.20
   3  -3   1  481.25   49.30
  -3  -3  -1  516.15   49.50
   3  -3   1  469.05   49.60
  -3  -3  -1  475.45   49.80
   3  -3   1  504.65   49.20
   3   3   1  483.45   49.30
  -3   3  -1  510.45   49.50
   3   3   1  466.95   49.10
  -3   3  -1  496.95   49.70
   4  -3   1   16.40    3.10
  -4  -3  -1   11.80    2.90
   4  -3   1   17.90    2.90
  -4  -3  -1    9.10    3.00
   4   3   1   12.40    2.60
  -4   3  -1   15.70    3.50
  -4   3  -1   16.00    3.20
  -5  -3  -1   68.99   10.70
  -5  -3  -1   73.49   10.40
  -5   3  -1   84.59   11.20
  -5   3  -1   83.19   10.60
  -6  -3  -1   22.10    5.60
  -6  -3  -1   27.40    6.00
  -6   3  -1   31.30    6.20
  -7  -3  -1    5.50    3.00
  -7  -3  -1    5.70    3.60
  -7   3  -1   13.90    4.30
  -7   3  -1    8.40    3.70
  -7  -4   1    1.70    2.40
  -7  -4   1   11.30    4.20
  -7  -4   1    7.80    3.70
  -7   4   1    6.90    2.60
  -7   4   1    1.40    2.20
  -7   4   1    8.50    4.10
  -6  -4   1   -0.40    1.90
  -6  -4   1    3.80    2.30
  -6  -4   1   -0.30    1.80
  -6   4   1    5.10    2.50
  -6   4   1    0.00    1.60
  -6   4   1   -0.10    1.50
  -5  -4   1    1.30    1.70
  -5  -4   1    2.90    2.00
  -5  -4   1    1.20    2.20
  -5   4   1    3.10    1.80
  -5   4   1    4.10    2.00
  -5   4   1    0.20    1.60
  -4  -4   1    1.60    1.20
  -4  -4   1    0.90    1.40
  -4  -4   1    0.00    1.30
  -4   4   1    0.80    1.30
  -4   4   1    0.00    1.10
  -4   4   1    1.50    1.30
   3  -4  -1   58.29    8.00
  -3  -4   1   70.19    8.40
  -3  -4   1   71.39    8.20
  -3  -4   1   82.29    8.30
  -3   4   1   69.99    8.10
  -3   4   1   66.99    8.30
  -3   4   1   74.89    8.10
   3   4  -1   76.19    8.30
  -2  -4   1   38.10    5.10
   2  -4  -1   32.10    4.70
  -2  -4   1   37.10    4.80
   2  -4  -1   35.80    4.60
   2  -4  -1   38.20    5.10
   2   4  -1   53.39    5.70
  -2   4   1   38.00    4.90
  -2   4   1   37.00    5.00
   2   4  -1   34.80    4.40
  -2   4   1   41.50    5.20
   1  -4  -1 4337.97  447.76
  -1  -4   1 4039.50  444.66
   1   4  -1 4725.43  452.35
  -1   4   1 3829.32  425.46
  -1   4   1 4172.48  445.16
   1   4  -1 4102.09  425.96
   0  -4  -1   19.00    1.80
   0  -4  -1   15.70    1.90
   0  -4  -1   16.40    1.70
   0  -4   1   15.20    1.70
   0  -4   1   15.90    1.80
   0   4   1   16.20    1.70
   0   4   1   15.00    1.90
   0   4   1   13.70    1.70
   0   4  -1   14.20    1.80
   0   4  -1   16.50    1.70
  -1  -4  -1  335.67   31.20
   1  -4   1  288.57   31.30
  -1   4  -1  314.07   31.30
  -2  -4  -1   89.59    9.60
   2  -4   1   97.99    9.50
   2  -4   1   80.29    9.60
  -2   4  -1   91.39    9.70
   2   4   1   93.79    9.50
   2   4   1   83.59    9.30
  -2   4  -1   93.09    9.50
  -3  -4  -1  263.17   26.90
   3  -4   1  253.37   26.20
  -3  -4  -1  245.68   26.50
   3  -4   1  264.57   26.80
   3  -4   1  265.37   26.40
   3   4   1  229.98   26.30
   3   4   1  255.17   26.20
  -3   4  -1  279.47   26.60
  -3   4  -1  272.37   26.90
  -4  -4  -1   33.10    6.00
   4  -4   1   33.50    4.90
  -4  -4  -1   44.40    6.00
   4  -4   1   39.60    5.40
   4   4   1   37.70    5.00
  -4   4  -1   31.90    5.20
  -4   4  -1   31.10    5.60
  -5  -4  -1   97.59   12.80
  -5  -4  -1  109.49   12.60
  -5   4  -1  111.29   12.40
  -5   4  -1  113.19   12.90
  -6  -4  -1   16.90    4.80
  -6  -4  -1    1.20    2.30
  -6   4  -1   11.20    3.90
  -7  -4  -1    1.30    2.80
  -7  -4  -1    0.70    2.80
  -7   4  -1   -2.30    1.50
  -7   4  -1   -1.20    2.30
  -7  -5   1   -0.60    1.90
  -7  -5   1    0.90    2.70
  -7  -5   1   -1.00    1.70
  -7   5   1    2.90    2.10
  -7   5   1    2.60    2.60
  -7   5   1    5.60    3.20
  -6  -5   1   -0.50    1.70
  -6  -5   1    0.90    2.00
  -6  -5   1   -0.70    1.60
  -6   5   1   -0.30    2.20
  -6   5   1    2.20    1.90
  -6   5   1    2.10    1.90
  -5  -5   1   38.90    6.40
  -5  -5   1   39.50    6.10
  -5  -5   1   20.10    4.90
  -5   5   1   40.50    6.10
  -5   5   1   39.40    6.50
  -5   5   1   26.70    4.90
  -4  -5   1    0.80    1.30
  -4  -5   1    2.70    1.40
  -4  -5   1   -0.60    1.10
  -4   5   1    2.20    1.30
  -4   5   1    3.90    1.70
  -4   5   1    0.80    1.40
   3  -5  -1  196.68   20.80
  -3  -5   1  193.18   20.30
  -3  -5   1  194.58   20.40
  -3   5   1  184.58   20.40
  -3   5   1  196.38   20.20
  -3   5   1  194.98   20.20
   2  -5  -1  228.38   25.70
  -2  -5   1  233.38   25.70
   2  -5  -1  252.97   25.80
  -2  -5   1  271.67   25.70
   2  -5  -1  248.38   25.60
  -2   5   1  257.87   25.70
  -2   5   1  252.17   25.70
  -2   5   1  263.87   25.60
   2   5  -1  235.98   25.70
   2   5  -1  267.47   25.60
  -1  -5   1 4708.93  458.15
   1  -5  -1 4088.49  453.75
   1   5  -1 4220.68  456.55
  -1   5   1 3906.11  438.26
  -1   5   1 4170.88  453.05
   1   5  -1 4342.27  434.16
   0  -5  -1   24.10    2.70
   0  -5   1   26.80    2.80
   0  -5  -1   28.50    2.80
   0  -5  -1   23.10    2.90
   0  -5   1   23.30    2.70
   0   5  -1   28.40    2.80
   0   5  -1   24.50    2.70
   0   5   1   25.40    2.80
   0   5   1   27.30    2.70
  -1  -5  -1  143.09   13.10
   1  -5   1  116.49   13.00
  -1  -5  -1  133.49   12.90
   1  -5   1  123.39   13.30
  -1   5  -1  128.09   13.00
  -1   5  -1  124.79   13.10
  -2  -5  -1   46.00    5.20
   2  -5   1   44.50    5.10
   2  -5   1   38.80    5.20
   2  -5   1   50.19    4.90
  -2   5  -1   47.80    5.10
   2   5   1   47.00    5.00
  -2   5  -1   39.40    5.20
   3  -5   1  118.59   14.60
   3  -5   1  141.49   13.90
   3  -5   1  119.79   14.00
  -3  -5  -1  152.88   14.40
  -3   5  -1  153.78   14.20
  -3   5  -1  127.79   14.30
   3   5   1  121.49   13.80
  -4  -5  -1   15.30    3.30
   4  -5   1   10.60    2.40
   4  -5   1   11.80    2.40
  -4  -5  -1   20.40    3.90
   4   5   1    9.50    2.20
  -4   5  -1    8.20    2.40
  -4   5  -1    5.80    2.50
  -5  -5  -1    7.30    3.20
  -5  -5  -1    9.50    2.90
  -5   5  -1    3.90    2.50
  -5   5  -1    4.30    2.10
  -6  -5  -1   25.70    5.20
  -6  -5  -1   17.60    5.10
  -6   5  -1   24.80    5.70
  -7  -5  -1   25.30    6.40
  -7  -5  -1   27.50    6.40
  -7   5  -1   26.60    6.40
  -7   5  -1   25.10    5.60
  -7  -6   1    7.00    3.30
  -7  -6   1    4.00    3.30
  -7  -6   1    0.00    2.20
  -7   6   1    4.70    2.30
  -7   6   1    2.10    2.40
  -7   6   1    7.40    3.00
  -6  -6   1   -0.80    1.60
  -6  -6   1   -0.60    2.00
  -6  -6   1    1.60    1.90
  -6   6   1    0.70    2.20
  -6   6   1    2.80    1.90
  -6   6   1    1.20    1.70
  -5  -6   1   42.60    6.10
  -5  -6   1   26.30    5.60
  -5  -6   1   24.80    4.80
  -5   6   1   26.90    4.70
  -5   6   1   24.60    4.70
  -5   6   1   27.80    5.40
  -4  -6   1   48.10    7.40
  -4  -6   1   46.30    6.70
  -4  -6   1   47.10    6.90
  -4   6   1   42.30    6.40
  -4   6   1   49.50    6.60
  -4   6   1   46.70    7.10
  -3  -6   1   33.30    5.20
  -3  -6   1   38.20    5.20
   3  -6  -1   34.30    5.50
   3   6  -1   34.10    5.00
  -3   6   1   39.60    5.40
  -3   6   1   32.80    4.90
  -3   6   1   35.50    5.00
  -2  -6   1   13.90    2.50
   2  -6  -1    9.40    1.90
   2  -6  -1   10.40    2.10
   2  -6  -1   11.80    2.20
  -2  -6   1    6.90    1.70
  -2   6   1   12.10    2.10
   2   6  -1   12.90    2.10
  -2   6   1   11.60    2.10
   2   6  -1   10.40    2.10
  -2   6   1   10.40    2.00
   1  -6  -1 1466.75  183.58
  -1  -6   1 1437.96  183.18
   1   6  -1 1323.27  180.08
  -1   6   1 1687.23  184.48
   1   6  -1 1446.46  160.88
   0  -6   1  169.18   16.60
   0  -6   1  155.18   16.70
   0  -6  -1  182.78   16.70
   0  -6  -1  162.78   16.70
   0  -6  -1  171.38   16.60
   0   6   1  165.28   16.60
   0   6   1  172.48   16.70
   0   6  -1  162.98   16.60
   0   6  -1  160.18   16.60
   0   6   1  152.48   16.60
   1  -6   1  507.15   51.69
   1  -6   1  496.95   51.79
  -1  -6  -1  574.44   51.89
  -1  -6  -1  535.25   51.59
  -1  -6  -1  505.85   51.69
  -1   6  -1  507.15   51.79
  -1   6  -1  503.35   51.59
   1   6   1  522.45   51.59
   2  -6   1    0.70    0.40
  -2  -6  -1    1.50    0.70
   2  -6   1   -0.30    0.60
  -2  -6  -1    0.30    0.60
   2  -6   1    0.70    0.50
   2   6   1    0.80    0.50
  -2   6  -1    0.70    0.70
  -2   6  -1    0.70    0.60
   3  -6   1    0.60    0.70
   3  -6   1    1.70    0.90
  -3  -6  -1    1.10    0.90
  -3   6  -1    0.10    0.90
  -3   6  -1    1.90    1.00
   3   6   1    1.90    1.00
   3   6   1    1.90    1.00
  -4  -6  -1   46.00    5.90
  -4  -6  -1   39.60    6.20
   4  -6   1   31.60    4.80
   4  -6   1   38.80    5.20
   4   6   1   26.70    4.50
  -4   6  -1   41.10    6.00
  -4   6  -1   32.90    5.20
  -5  -6  -1   31.60    6.10
  -5  -6  -1   28.70    5.40
  -5   6  -1   26.20    5.00
  -5   6  -1   35.80    6.30
  -6  -6  -1   13.60    4.70
  -6  -6  -1   13.30    4.10
  -6   6  -1   18.20    4.90
  -7  -6  -1    2.70    2.90
  -7  -6  -1    2.30    2.20
  -7   6  -1    0.60    2.00
  -7   6  -1    2.20    2.60
  -7  -7   1    1.90    2.50
  -7  -7   1    8.00    3.60
  -7  -7   1    0.90    2.50
  -7   7   1    1.50    1.90
  -7   7   1    7.80    3.00
  -7   7   1    4.60    2.90
  -6  -7   1    4.90    3.30
  -6  -7   1   10.30    3.20
  -6  -7   1    3.80    2.40
  -6   7   1   -1.60    1.30
  -6   7   1    5.40    2.30
  -6   7   1    8.90    3.00
  -5  -7   1    4.70    2.20
  -5  -7   1    7.40    3.10
  -5  -7   1    5.10    2.40
  -5   7   1    4.10    2.10
  -5   7   1    2.20    2.10
  -5   7   1    4.20    2.60
  -4  -7   1   19.90    4.00
  -4  -7   1   26.00    5.10
  -4  -7   1   26.30    4.70
  -4   7   1   22.80    4.10
  -4   7   1   19.10    4.10
  -4   7   1   26.10    4.20
   3  -7  -1  152.28   16.40
  -3  -7   1  151.38   16.30
  -3  -7   1  140.09   16.30
   3  -7  -1  149.79   16.60
   3  -7  -1  156.08   16.60
  -3   7   1  150.58   16.10
  -3   7   1  164.18   16.40
   3   7  -1  150.78   16.10
   3   7  -1  146.59   16.20
  -3   7   1  167.08   16.20
  -2  -7   1  142.69   14.50
   2  -7  -1  126.19   14.40
   2  -7  -1  132.39   14.40
   2  -7  -1  133.29   14.30
  -2  -7   1  155.58   14.40
   2   7  -1  131.09   14.30
   2   7  -1  134.89   14.20
  -2   7   1  145.39   14.20
  -2   7   1  134.59   14.30
  -2   7   1  131.59   14.30
   1  -7  -1  206.18   20.90
  -1  -7   1  198.18   20.90
   1  -7  -1  204.78   21.10
  -1  -7   1  203.48   21.10
   1  -7  -1  202.58   21.00
  -1  -7   1  225.78   21.00
  -1   7   1  202.28   20.90
  -1   7   1  213.58   21.00
   1   7  -1  211.48   20.90
   1   7  -1  199.68   21.00
  -1   7   1  206.48   21.00
   0  -7  -1  117.29   12.10
   0  -7  -1  122.29   12.00
   0  -7   1  125.19   12.10
   0   7   1  119.09   12.00
   0   7  -1  123.39   12.00
   0   7   1  102.79   12.00
   1  -7   1  312.87   32.80
  -1  -7  -1  347.47   32.80
  -1  -7  -1  343.57   32.70
   1  -7   1  310.87   32.60
  -1  -7  -1  333.97   32.60
   1   7   1  335.87   32.60
  -1   7  -1  322.37   32.70
  -1   7  -1  305.57   32.60
   2  -7   1    0.80    0.60
   2  -7   1    0.40    0.40
  -2  -7  -1    1.00    0.60
  -2  -7  -1    1.10    0.60
   2  -7   1    0.20    0.60
  -2   7  -1    0.90    0.60
   2   7   1    1.10    0.50
  -2   7  -1    1.70    0.90
  -3  -7  -1   33.70    4.70
   3  -7   1   34.50    4.50
   3  -7   1   32.60    4.20
  -3  -7  -1   33.50    4.50
   3   7   1   30.40    4.30
  -3   7  -1   37.80    4.80
   3   7   1   24.70    4.00
  -3   7  -1   34.50    5.00
   4  -7   1  347.67   36.20
   4  -7   1  305.97   36.00
  -4  -7  -1  391.36   36.70
  -4  -7  -1  347.77   36.90
  -4   7  -1  377.36   36.40
  -4   7  -1  373.86   36.70
  -5  -7  -1   -1.20    1.90
  -5  -7  -1    7.30    2.60
  -5   7  -1    3.30    2.20
  -5   7  -1    4.20    1.80
  -6  -7  -1   76.99   11.50
  -6  -7  -1   75.69   12.10
  -6   7  -1   88.19   12.10
  -7  -7  -1   -0.30    1.70
  -7  -7  -1   -0.90    2.30
  -7   7  -1   -1.20    1.60
  -7   7  -1    1.40    2.40
  -7  -8   1   -2.30    2.20
  -7  -8   1    1.80    2.40
  -7  -8   1    0.40    2.10
  -7   8   1   -0.80    1.50
  -7   8   1    2.40    2.40
  -7   8   1    0.30    2.10
  -6  -8   1    5.20    3.20
  -6  -8   1    7.90    3.20
  -6  -8   1   12.50    3.60
  -6   8   1    4.00    2.10
  -6   8   1    3.10    2.70
  -6   8   1    6.00    2.60
  -5  -8   1   93.29   11.50
  -5  -8   1   89.39   11.40
  -5  -8   1  104.39   13.60
  -5   8   1  100.99   11.30
  -5   8   1  100.79   11.80
  -5   8   1   96.29   11.10
  -4  -8   1   16.20    3.50
  -4  -8   1   21.20    4.30
  -4   8   1   17.30    3.50
  -4   8   1   24.00    3.90
  -4   8   1   18.60    3.90
   3  -8  -1    1.00    1.00
  -3  -8   1    2.30    1.30
   3  -8  -1    2.80    1.50
   3  -8  -1    3.30    1.50
  -3  -8   1    3.60    1.50
  -3   8   1    4.10    1.70
  -3   8   1    2.20    1.00
   3   8  -1    3.10    1.40
  -3   8   1    2.30    1.30
   3   8  -1    2.90    1.20
   2  -8  -1  219.18   24.90
  -2  -8   1  252.47   24.90
   2  -8  -1  233.18   25.00
   2  -8  -1  245.88   24.90
  -2  -8   1  251.67   25.10
   2   8  -1  245.78   24.80
  -2   8   1  251.57   25.00
  -2   8   1  235.18   24.80
   2   8  -1  243.98   25.00
  -2   8   1  255.97   24.90
  -1  -8   1  796.72   78.79
   1  -8  -1  774.52   78.99
   1  -8  -1  765.72   78.79
   1  -8  -1  771.82   78.89
  -1  -8   1  880.91   78.89
  -1  -8   1  750.12   78.99
   1   8  -1  756.52   78.89
  -1   8   1  840.12   78.79
  -1   8   1  778.12   78.69
   1   8  -1  793.42   78.69
   0  -8   1  283.77   27.20
   0  -8  -1  288.97   27.00
   0  -8   1  243.88   26.90
   0  -8  -1  271.57   26.90
   0  -8  -1  262.37   27.20
   0   8  -1  267.77   26.90
   0   8   1  267.57   27.00
   0   8   1  268.67   26.90
  -1  -8  -1  127.09   13.20
   1  -8   1  128.39   13.20
  -1  -8  -1  141.49   13.20
   1  -8   1  122.09   13.40
  -1   8  -1  132.39   13.10
   1   8   1  130.69   13.40
  -1   8  -1  134.09   13.30
   1   8   1  124.09   13.20
  -2  -8  -1   32.30    4.10
   2  -8   1   31.90    4.70
  -2  -8  -1   36.00    4.30
   2  -8   1   40.20    4.00
   2  -8   1   35.00    4.10
  -2   8  -1   37.50    4.10
   2   8   1   34.40    4.00
  -2   8  -1   34.20    4.30
  -3  -8  -1   34.60    4.20
   3  -8   1   33.40    4.10
  -3  -8  -1   34.40    5.00
   3  -8   1   32.50    4.60
   3  -8   1   28.70    5.00
   3   8   1   29.80    4.00
  -3   8  -1   44.40    5.10
  -3   8  -1   45.00    5.50
   4  -8   1    6.40    1.90
   4  -8   1    6.10    2.00
  -4  -8  -1    4.90    2.00
   4   8   1   10.40    2.20
  -4   8  -1   10.80    2.70
  -4   8  -1   11.80    2.50
  -5  -8  -1   46.80    9.00
  -5  -8  -1   81.59   10.10
  -5   8  -1   72.99    9.80
  -5   8  -1   72.69    9.30
  -6  -8  -1    3.50    2.10
  -6  -8  -1    2.50    2.60
  -6   8  -1    0.60    1.90
  -7  -8  -1    0.80    2.00
  -7  -8  -1    3.00    2.80
  -7   8  -1    1.40    2.10
  -7   8  -1   -1.80    1.50
  -7  -9   1   11.70    4.40
  -7  -9   1   14.30    4.60
  -7  -9   1    4.80    3.20
  -7   9   1   11.90    3.90
  -7   9   1    7.80    2.60
  -7   9   1   10.70    3.90
  -6  -9   1   27.20    6.50
  -6  -9   1   44.30    7.40
  -6  -9   1   38.50    7.90
  -6   9   1   37.40    7.10
  -6   9   1   35.20    5.80
  -6   9   1   30.50    6.10
  -5  -9   1   10.10    3.50
  -5  -9   1    5.70    2.50
  -5  -9   1    4.50    2.10
  -5   9   1    3.00    2.20
  -5   9   1    3.50    2.00
  -5   9   1    4.20    2.30
  -4  -9   1   15.40    3.40
  -4  -9   1   18.60    3.70
  -4   9   1   10.30    3.10
  -4   9   1   14.80    3.20
  -4   9   1   12.30    2.70
  -3  -9   1  539.25   53.39
   3  -9  -1  521.65   53.49
   3  -9  -1  470.45   53.29
  -3  -9   1  486.35   53.39
   3  -9  -1  537.05   53.29
  -3   9   1  581.64   53.29
  -3   9   1  554.04   53.19
   3   9  -1  544.85   53.19
   3   9  -1  500.25   53.29
  -3   9   1  533.95   53.39
  -2  -9   1  201.68   20.40
   2  -9  -1  190.18   20.50
   2  -9  -1  195.38   20.50
  -2  -9   1  211.18   20.70
   2  -9  -1  197.48   20.40
  -2   9   1  196.38   20.30
  -2   9   1  209.58   20.50
   2   9  -1  188.58   20.30
  -2   9   1  192.18   20.40
   2   9  -1  198.78   20.50
   1  -9  -1  369.36   39.20
  -1  -9   1  414.96   39.30
   1  -9  -1  389.86   39.30
   1  -9  -1  383.06   39.40
  -1  -9   1  371.66   39.40
  -1  -9   1  379.76   39.20
   1   9  -1  405.66   39.40
   1   9  -1  389.16   39.30
  -1   9   1  406.56   39.30
  -1   9   1  419.96   39.20
  -1   9   1  372.26   39.10
   0  -9  -1  281.47   29.50
   0  -9  -1  280.07   29.70
   0  -9   1  325.77   29.50
   0  -9   1  286.17   29.60
   0   9  -1  284.77   29.60
   0   9   1  313.77   29.60
   0   9   1  286.87   29.50
   0   9   1  281.27   29.60
   0   9  -1  313.37   29.60
  -1  -9  -1  147.79   14.40
   1  -9   1  126.89   14.30
  -1  -9  -1  143.99   14.30
   1  -9   1  127.99   14.10
  -1  -9  -1  150.68   14.20
  -1   9  -1  138.59   14.10
  -1   9  -1  143.69   14.30
   1   9   1  135.19   14.40
   1   9   1  143.79   14.20
  -2  -9  -1   29.20    3.50
   2  -9   1   28.10    3.50
   2  -9   1   28.90    3.30
  -2  -9  -1   32.50    4.10
   2  -9   1   29.70    4.20
  -2   9  -1   28.10    3.40
  -2   9  -1   29.50    4.10
   2   9   1   27.60    3.30
   3  -9   1   30.00    3.90
   3  -9   1   25.50    3.50
  -3  -9  -1   24.80    3.70
   3  -9   1   21.70    4.00
  -3  -9  -1   17.80    3.40
  -3   9  -1   24.40    2.80
   3   9   1   22.30    3.40
  -3   9  -1   20.30    3.70
  -3   9  -1   27.90    3.70
   4  -9   1   14.90    3.00
  -4  -9  -1   14.40    3.00
   4  -9   1   13.30    2.70
  -4  -9  -1   16.40    3.40
  -4   9  -1   11.50    3.10
   4   9   1   15.50    2.80
  -4   9  -1   12.90    2.80
  -5  -9  -1  141.89   15.50
  -5  -9  -1  127.39   15.80
  -5   9  -1  131.09   15.00
  -5   9  -1  142.29   15.60
  -6  -9  -1    0.60    2.00
  -6  -9  -1    6.40    3.00
  -6   9  -1    1.10    1.90
  -7  -9  -1   -1.10    1.90
  -7  -9  -1   -1.60    1.60
  -7   9  -1    4.00    2.60
  -7   9  -1    0.20    2.10
  -7 -10   1    7.80    3.40
  -7 -10   1    8.50    3.60
  -7 -10   1    4.40    3.40
  -7  10   1   11.90    3.30
  -7  10   1   11.40    3.80
  -7  10   1    8.70    3.50
  -6 -10   1    9.10    3.90
  -6 -10   1    6.40    3.00
  -6  10   1   10.20    3.50
  -6  10   1    5.20    2.60
  -6  10   1    5.20    2.20
  -5 -10   1    2.50    1.80
  -5 -10   1    1.00    1.80
  -5 -10   1    2.80    2.00
  -5  10   1    1.90    1.90
  -5  10   1    1.80    1.60
  -5  10   1   -2.30    1.20
  -4 -10   1   17.80    3.90
  -4 -10   1   34.00    4.80
  -4  10   1   13.20    3.40
  -4  10   1   24.60    3.80
  -4  10   1   20.60    3.80
   3 -10  -1  252.67   27.50
  -3 -10   1  265.47   27.40
   3 -10  -1  250.87   27.40
   3 -10  -1  258.27   27.30
  -3 -10   1  268.67   27.60
   3  10  -1  260.47   27.30
  -3  10   1  273.67   27.90
  -3  10   1  258.67   27.20
  -3  10   1  293.07   27.30
   3  10  -1  262.57   27.20
  -2 -10   1   64.49    6.70
   2 -10  -1   58.09    6.50
   2 -10  -1   49.20    6.50
   2 -10  -1   57.39    6.60
  -2 -10   1   65.89    6.60
  -2 -10   1   57.89    6.80
  -2  10   1   58.99    6.50
   2  10  -1   54.69    6.40
  -2  10   1   56.99    6.40
  -2  10   1   58.59    6.50
   2  10  -1   54.79    6.50
   1 -10  -1  802.32   78.69
  -1 -10   1  804.92   78.49
   1 -10  -1  773.52   78.49
  -1 -10   1  754.22   78.69
   1 -10  -1  763.72   78.59
  -1  10   1  735.33   78.39
  -1  10   1  770.52   78.59
   1  10  -1  778.62   78.59
  -1  10   1  858.61   78.59
   1  10  -1  835.72   78.69
   0 -10  -1    4.10    1.00
   0 -10  -1    5.40    1.00
   0 -10   1    4.80    1.00
   0 -10  -1    4.90    0.90
   0 -10   1    4.30    0.90
   0  10  -1    4.70    0.90
   0  10   1    4.60    0.90
   0  10   1    4.70    0.90
   0  10  -1    5.80    1.10
   0  10   1    5.10    1.10
  -1 -10  -1   13.00    1.90
  -1 -10  -1   14.80    2.10
   1 -10   1   11.80    2.00
   1 -10   1   17.50    2.00
  -1  10  -1   13.10    2.00
   1  10   1   13.80    1.90
   1  10   1   12.10    2.10
  -2 -10  -1   21.50    3.00
   2 -10   1   21.80    2.90
   2 -10   1   19.20    2.60
  -2 -10  -1   14.60    2.80
  -2 -10  -1   18.50    2.90
   2 -10   1   17.50    3.00
  -2  10  -1   16.00    2.80
  -2  10  -1   24.80    2.90
   2  10   1   19.40    2.60
   3 -10   1  110.59   12.20
   3 -10   1  107.79   12.30
   3 -10   1  101.09   12.60
  -3 -10  -1  109.39   12.30
  -3 -10  -1  118.69   13.00
   3  10   1  108.39   12.40
  -3  10  -1  126.29   12.40
  -3  10  -1  135.49   11.90
  -3  10  -1  107.39   12.50
   4 -10   1   21.60    3.70
   4 -10   1   22.90    3.80
  -4 -10  -1   22.70    4.40
  -4 -10  -1   23.50    4.00
   4  10   1   25.40    4.20
  -4  10  -1   29.50    4.80
  -4  10  -1   21.00    3.80
  -5 -10  -1   48.80    8.20
  -5 -10  -1   54.09    8.10
  -5  10  -1   54.99    8.20
  -5  10  -1   46.30    7.10
  -6 -10  -1   47.90    8.60
  -6 -10  -1   47.30    8.30
  -6  10  -1   40.10    7.70
  -7 -10  -1    3.00    3.50
  -7 -10  -1    1.20    2.10
  -7  10  -1   -1.00    1.90
  -7  10  -1    1.40    2.30
  -7 -11   1   12.50    4.80
  -7 -11   1    9.30    3.90
  -7 -11   1   14.60    4.90
  -7  11   1   10.30    4.10
  -7  11   1   16.30    4.40
  -7  11   1   15.10    3.20
  -6 -11   1    4.50    3.00
  -6 -11   1    7.60    3.90
  -6 -11   1    4.60    2.80
  -6  11   1    7.40    3.20
  -6  11   1    6.50    2.80
  -5 -11   1    3.30    2.00
  -5 -11   1    6.30    2.60
  -5 -11   1    1.60    1.90
  -5  11   1    2.40    1.80
  -5  11   1    2.20    1.70
  -5  11   1    4.90    2.30
  -4 -11   1   49.20    7.00
  -4 -11   1   40.20    6.00
  -4  11   1   33.30    5.40
  -4  11   1   39.70    5.70
  -4  11   1   37.80    6.10
   3 -11  -1   15.80    3.20
  -3 -11   1   16.70    3.20
   3 -11  -1   13.80    2.90
  -3 -11   1   13.20    3.30
   3 -11  -1   20.30    3.30
   3  11  -1   14.60    3.10
   3  11  -1   17.90    3.00
  -3  11   1   16.00    2.90
  -3  11   1   14.60    2.70
  -2 -11   1   12.40    2.50
  -2 -11   1   13.40    2.60
   2 -11  -1   19.50    3.00
  -2 -11   1   16.70    3.00
   2 -11  -1   10.30    2.30
   2 -11  -1   15.90    2.80
  -2  11   1   13.50    2.40
   2  11  -1   18.50    2.70
  -2  11   1   15.50    2.60
   2  11  -1   20.90    3.10
  -2  11   1   13.90    2.40
  -1 -11   1  285.97   25.60
  -1 -11   1  261.17   25.80
   1 -11  -1  248.28   25.70
  -1 -11   1  250.97   25.50
   1 -11  -1  247.28   25.50
   1 -11  -1  255.77   25.60
   1  11  -1  246.18   25.70
  -1  11   1  231.48   25.50
  -1  11   1  249.58   25.60
  -1  11   1  245.18   25.40
   1  11  -1  258.77   25.60
   0 -11   1  110.19   10.30
   0 -11   1  118.49   10.40
   0 -11   1   91.69   10.40
   0 -11  -1   87.99   10.40
   0 -11  -1  101.79   10.30
   0  11   1   96.49   10.40
   0  11  -1   91.79   10.30
   0  11   1   95.99   10.30
   0  11  -1  106.29   10.40
   0  11   1  104.69   10.40
   1 -11   1 2631.74  283.87
  -1 -11  -1 2993.50  310.37
  -1  11  -1 2543.75  283.87
   1  11   1 3037.30  311.27
  -1  11  -1 2735.63  303.77
  -2 -11  -1    0.30    0.60
   2 -11   1    1.60    0.70
   2 -11   1    0.60    0.60
  -2 -11  -1    0.50    0.70
  -2 -11  -1    0.70    0.60
   2 -11   1    0.10    0.70
   2  11   1    0.20    0.50
  -2  11  -1    0.40    0.70
  -2  11  -1    0.70    0.60
   3 -11   1   59.49    7.50
   3 -11   1   74.49    9.30
  -3 -11  -1   55.99    7.10
   3 -11   1   62.89    7.20
  -3 -11  -1   71.99   10.00
   3  11   1   64.09    7.10
  -3  11  -1   60.89    7.40
  -3  11  -1   59.59    7.10
  -3  11  -1   67.19    6.70
  -4 -11  -1   82.89    8.80
   4 -11   1   68.29    8.10
   4 -11   1   62.39    8.30
  -4  11  -1   68.49    8.10
  -4  11  -1   70.79    8.50
  -5 -11  -1  324.17   33.10
  -5 -11  -1  329.57   32.60
  -5  11  -1  289.57   32.40
  -5  11  -1  307.57   32.90
  -6 -11  -1    3.20    2.40
  -6 -11  -1    5.50    3.10
  -6  11  -1   -1.90    1.70
  -7 -11  -1    3.10    2.50
  -7 -11  -1    0.90    2.20
  -7  11  -1    4.00    3.00
  -7  11  -1    0.70    2.20
  -7 -12   1    1.90    2.70
  -7 -12   1    3.90    3.00
  -7 -12   1    3.60    2.40
  -7  12   1    1.00    1.50
  -7  12   1    1.80    2.30
  -7  12   1    4.30    2.80
  -6 -12   1   28.50    5.90
  -6 -12   1   22.00    6.20
  -6  12   1   34.80    6.00
  -6  12   1   29.40    6.10
  -5 -12   1  591.74   65.59
  -5 -12   1  661.93   65.89
  -5  12   1  620.24   65.59
  -5  12   1  621.84   65.29
  -5  12   1  711.13   65.19
  -4 -12   1    1.40    1.40
  -4 -12   1    1.00    1.40
  -4  12   1    0.70    1.40
  -4  12   1   -0.10    1.10
  -4  12   1    2.60    1.50
   3 -12  -1   48.00    6.70
   3 -12  -1   43.50    6.60
   3 -12  -1   60.89    6.90
  -3 -12   1   63.09    8.50
  -3  12   1   43.30    5.70
  -3  12   1   62.69    7.20
   3  12  -1   45.80    6.00
   3  12  -1   47.40    5.80
   2 -12  -1   16.40    2.90
  -2 -12   1   16.30    2.90
   2 -12  -1   16.00    2.90
  -2 -12   1   13.70    2.90
  -2 -12   1   14.10    2.70
   2 -12  -1   18.70    2.80
  -2  12   1   19.30    2.90
  -2  12   1   15.80    2.50
   2  12  -1   20.30    3.10
  -2  12   1   21.10    3.10
  -1 -12   1  318.07   32.00
   1 -12  -1  337.97   32.10
   1 -12  -1  289.67   32.10
  -1 -12   1  299.07   32.20
   1 -12  -1  299.57   31.90
  -1 -12   1  354.76   32.10
  -1  12   1  314.07   32.00
  -1  12   1  324.57   32.00
  -1  12   1  292.27   31.80
   1  12  -1  355.46   32.20
   1  12  -1  314.27   32.00
   0 -12   1   56.39    6.20
   0 -12   1   68.89    6.20
   0 -12  -1   54.69    6.10
   0 -12  -1   53.89    6.20
   0 -12  -1   61.89    6.20
   0 -12   1   61.39    6.00
   0  12  -1   53.09    6.10
   0  12  -1   53.59    6.10
   0  12   1   64.59    6.20
   0  12   1   55.49    6.20
   0  12   1   51.99    6.10
   1 -12   1    7.20    1.50
  -1 -12  -1    8.60    1.50
  -1 -12  -1    8.90    1.40
   1 -12   1    8.50    1.20
   1 -12   1    8.30    1.30
  -1 -12  -1    5.20    1.20
  -1  12  -1    6.40    1.10
   1  12   1   10.40    1.70
   1  12   1    7.90    1.30
  -1  12  -1   11.80    1.60
  -2 -12  -1  243.48   23.50
  -2 -12  -1  231.18   23.40
   2 -12   1  208.08   23.20
   2 -12   1  251.87   23.20
   2 -12   1  204.08   23.50
  -2 -12  -1  237.48   23.50
   2  12   1  231.28   23.20
  -2  12  -1  217.58   23.10
  -2  12  -1  228.48   23.40
  -3 -12  -1   94.29   10.60
   3 -12   1   93.99   10.50
   3 -12   1  101.49   10.50
   3 -12   1   85.89   10.80
  -3 -12  -1   97.89   10.80
  -3  12  -1  101.39   10.40
   3  12   1   97.99   10.30
   4 -12   1   24.20    3.80
  -4 -12  -1   18.20    3.80
  -4 -12  -1   16.10    3.60
  -4  12  -1   26.00    4.40
  -4  12  -1   17.70    3.40
  -5 -12  -1    1.80    1.90
  -5 -12  -1    7.60    2.40
  -5  12  -1    9.30    2.90
  -5  12  -1    9.20    2.50
  -6 -12  -1   39.70    6.80
  -6 -12  -1   16.90    5.20
  -6  12  -1   22.10    5.30
  -7 -12  -1   45.00    9.20
  -7 -12  -1   55.69    9.60
  -7  12  -1   39.10    7.40
  -7  12  -1   52.19    8.90
  -7 -13   1  107.59   14.60
  -7 -13   1   71.09   13.40
  -7 -13   1  118.49   15.60
  -7  13   1   87.99   12.90
  -7  13   1  111.49   11.80
  -7  13   1   83.49   13.30
  -6 -13   1    6.40    3.10
  -6 -13   1    1.30    2.70
  -6 -13   1    2.30    2.00
  -6  13   1    3.70    2.20
  -6  13   1    1.90    2.30
  -5 -13   1  127.19   15.70
  -5 -13   1  127.89   15.70
  -5  13   1  135.59   15.30
  -5  13   1  149.09   15.10
  -5  13   1  145.49   15.70
  -4 -13   1    1.00    1.50
  -4 -13   1    2.50    1.90
  -4  13   1   -0.10    1.10
  -4  13   1    0.90    1.20
  -4  13   1    0.50    1.20
   3 -13  -1    9.40    2.50
   3 -13  -1    7.40    2.10
  -3 -13   1   14.60    3.00
   3 -13  -1   11.80    2.40
  -3 -13   1   10.20    2.70
  -3  13   1   16.60    3.00
   3  13  -1    9.30    2.10
  -3  13   1   10.30    2.10
   3  13  -1   11.70    2.60
   2 -13  -1  258.77   27.40
   2 -13  -1  249.88   27.40
   2 -13  -1  270.27   27.30
  -2 -13   1  233.78   27.40
  -2 -13   1  309.17   27.50
  -2 -13   1  271.37   27.40
  -2  13   1  286.67   27.30
   2  13  -1  267.17   27.30
  -2  13   1  275.77   27.30
  -2  13   1  250.47   27.00
  -1  13   1 2606.84  307.87
  -1  13   1 3185.58  339.87
   1  13  -1 3103.09  348.37
   1  13  -1 2962.20  308.67
   0 -13  -1   18.70    2.60
   0 -13  -1   21.90    2.60
   0 -13   1   24.20    2.80
   0 -13   1   20.60    2.60
   0 -13  -1   24.40    3.20
   0 -13  -1   18.60    2.50
   0 -13   1   21.60    2.40
   0  13  -1   24.20    2.70
   0  13   1   26.60    2.70
   0  13  -1   19.80    2.60
   0  13   1   24.80    2.80
  -1 -13  -1   43.40    4.30
  -1 -13  -1   32.20    4.10
   1 -13   1   34.50    4.20
   1 -13   1   44.10    4.20
  -1 -13  -1   37.70    4.20
   1 -13   1   31.90    4.00
   1  13   1   38.70    4.40
  -1  13  -1   42.40    4.20
  -1  13  -1   34.50    3.90
   1  13   1   34.40    4.10
  -2 -13  -1   44.90    6.00
  -2 -13  -1   57.99    6.30
   2 -13   1   50.39    6.20
   2 -13   1   57.99    6.00
   2 -13   1   45.50    5.90
   2  13   1   57.49    5.90
  -2  13  -1   66.59    6.30
  -2  13  -1   53.29    5.80
   3 -13   1    6.50    1.60
  -3 -13  -1    3.80    1.60
  -3 -13  -1    3.50    1.50
   3 -13   1    4.10    1.50
  -3 -13  -1    5.40    1.80
   3 -13   1    8.10    2.30
  -3  13  -1    7.10    1.70
  -3  13  -1    5.60    1.80
   3  13   1   10.30    1.80
   4 -13   1   -1.20    0.80
  -4 -13  -1    2.20    1.40
  -4 -13  -1    0.20    1.20
  -4  13  -1    1.80    1.20
  -4  13  -1    0.90    0.80
  -4  13  -1    0.30    1.40
  -5 -13  -1 1205.88  120.09
  -5 -13  -1 1184.18  120.59
  -5  13  -1 1195.78  119.89
  -5  13  -1 1193.48  120.39
  -6 -13  -1   18.50    5.50
  -6 -13  -1   21.40    5.40
  -6  13  -1   17.20    4.60
  -7 -13  -1   14.50    4.70
  -7 -13  -1   12.50    5.60
  -7  13  -1   12.10    4.00
  -7  13  -1   15.90    4.60
  -7 -14   1   46.00    8.60
  -7 -14   1   37.40    8.40
  -7 -14   1   46.50    9.90
  -7  14   1   43.40    7.70
  -7  14   1   50.59    7.20
  -7  14   1   51.79    8.80
  -6 -14   1    0.10    2.50
  -6 -14   1    5.60    3.00
  -6 -14   1    4.20    2.50
  -6  14   1    2.50    2.30
  -6  14   1    5.50    2.30
  -5 -14   1 1112.09  121.29
  -5 -14   1 1129.49  121.29
  -5  14   1 1194.18  120.79
  -5  14   1 1230.58  121.29
  -5  14   1 1333.27  120.79
  -4 -14   1   68.99    8.90
  -4 -14   1   59.09    9.00
  -4  14   1   69.79    9.00
  -4  14   1   62.79    7.60
  -4  14   1   66.59    7.70
  -3 -14   1   25.00    4.30
   3 -14  -1   30.00    5.00
   3 -14  -1   18.20    3.70
  -3 -14   1   30.40    5.00
  -3  14   1   26.50    4.30
  -3  14   1   31.90    4.60
   3  14  -1   28.50    4.10
   3  14  -1   35.50    5.50
  -3  14   1   30.00    4.20
  -2 -14   1  129.19   14.50
   2 -14  -1  132.69   14.50
  -2 -14   1  138.09   14.80
  -2  14   1  146.19   14.50
  -2  14   1  147.79   14.30
  -2  14   1  131.39   14.40
   1 -14  -1 1453.65  147.99
   1 -14  -1 1522.05  148.09
   0 -14  -1  373.26   37.40
   0 -14  -1  340.77   37.40
   0 -14   1  397.76   37.40
   0 -14   1  333.17   37.50
   0 -14  -1  384.46   37.40
   0 -14   1  384.16   37.20
   0 -14  -1  367.66   37.60
   0  14  -1  404.16   37.50
   0  14  -1  357.16   37.40
   0  14   1  398.16   37.40
   0  14   1  361.16   37.50
   1 -14   1 5509.95  596.74
  -1 -14  -1 6087.09  601.54
   1  14   1 5526.85  597.14
  -1  14  -1 5902.01  596.04
   1  14   1 5079.89  567.34
  -2 -14  -1   57.19    6.40
   2 -14   1   51.69    6.20
   2 -14   1   48.90    5.90
   2 -14   1   55.99    5.90
  -2 -14  -1   46.60    6.00
   2  14   1   51.79    5.80
  -2  14  -1   65.29    6.20
  -2  14  -1   49.80    5.70
   3 -14   1   53.69    6.80
   3 -14   1   55.19    6.90
  -3 -14  -1   53.89    7.00
  -3 -14  -1   67.19    7.40
   3 -14   1   48.90    7.50
  -3 -14  -1   72.59    7.30
  -3  14  -1   68.39    6.90
  -3  14  -1   64.69    7.20
   3  14   1   58.69    6.80
  -4 -14  -1    7.30    2.40
  -4 -14  -1    8.50    2.50
   4 -14   1    8.10    2.20
  -4  14  -1    8.90    2.20
  -4  14  -1    7.40    2.40
  -5 -14  -1   26.60    5.30
  -5 -14  -1   25.10    4.90
  -5  14  -1   32.30    5.10
  -5  14  -1   35.80    6.00
  -6 -14  -1    3.00    2.30
  -6 -14  -1   -2.00    2.10
  -6  14  -1    7.70    3.10
  -6  14  -1    0.60    2.00
  -7 -14  -1  108.79   17.80
  -7 -14  -1  164.88   17.40
  -7  14  -1  145.59   15.80
  -7  14  -1  118.19   15.70
  -7 -15   1   40.60    8.90
  -7 -15   1   25.80    6.70
  -7 -15   1   41.70    7.90
  -7  15   1   52.19    7.90
  -7  15   1   44.00    6.40
  -7  15   1   30.70    7.10
  -6 -15   1   23.80    5.60
  -6 -15   1   16.50    5.20
  -6 -15   1   22.70    5.70
  -6  15   1   18.40    4.40
  -6  15   1   21.60    5.20
  -6  15   1   26.70    4.40
  -5 -15   1  133.39   15.20
  -5 -15   1  114.99   14.60
  -5  15   1  132.09   14.10
  -5  15   1  122.59   13.80
  -4 -15   1   29.50    5.20
  -4 -15   1   21.80    4.90
  -4  15   1   35.20    5.00
  -4  15   1   34.20    5.30
  -4  15   1   30.30    4.60
  -3 -15   1  488.05   52.09
   3 -15  -1  491.35   51.99
  -3 -15   1  481.85   52.29
  -3  15   1  546.35   51.89
  -3  15   1  562.84   52.09
  -3  15   1  501.05   51.69
   2 -15  -1   13.40    2.50
   2 -15  -1   13.90    2.80
  -2 -15   1   13.90    3.10
  -2 -15   1   15.40    2.70
  -2 -15   1   13.80    2.60
   2 -15  -1   18.50    3.00
  -2  15   1   17.10    2.70
   2  15  -1   21.80    3.10
  -2  15   1   19.00    2.80
  -2  15   1   13.30    2.40
   1 -15  -1  130.19   14.00
  -1 -15   1  138.89   14.30
   1 -15  -1  136.39   14.10
   1 -15  -1  115.49   14.10
   1  15  -1  141.09   14.20
  -1  15   1  126.39   13.80
  -1  15   1  139.59   14.00
   1  15  -1  139.19   14.10
  -1  15   1  152.68   14.20
   0 -15  -1  450.45   48.30
   0 -15  -1  455.65   48.20
   0 -15   1  453.85   48.30
   0 -15  -1  548.15   48.30
   0 -15   1  522.95   48.20
   0 -15   1  455.55   47.90
   0 -15  -1  461.45   48.10
   0  15   1  458.85   48.20
   0  15   1  526.05   48.20
   0  15  -1  451.65   48.10
   0  15  -1  515.05   48.20
   1 -15   1  358.56   36.70
  -1 -15  -1  354.56   36.70
   1 -15   1  396.16   36.80
  -1 -15  -1  366.46   36.70
   1 -15   1  335.47   36.50
   1 -15   1  352.86   36.80
  -1  15  -1  355.06   36.40
  -1  15  -1  399.16   36.70
   1  15   1  354.56   36.70
   1  15   1  382.96   37.00
  -2 -15  -1    1.90    0.90
  -2 -15  -1    0.60    0.80
   2 -15   1    2.00    0.90
  -2  15  -1    1.80    0.70
  -2  15  -1    2.60    1.10
   2  15   1    0.60    0.70
  -3 -15  -1  152.18   16.40
   3 -15   1  162.08   16.20
   3 -15   1  140.49   16.10
  -3  15  -1  148.99   16.20
   3  15   1  156.88   15.90
  -3  15  -1  151.88   15.90
  -4 -15  -1    8.10    2.40
   4 -15   1    1.60    1.60
  -4 -15  -1    6.20    2.30
  -4  15  -1    4.30    1.50
  -4  15  -1    5.80    2.10
  -5 -15  -1  385.06   38.20
  -5  15  -1  352.76   37.60
  -5  15  -1  359.46   38.20
  -6 -15  -1   35.90    7.60
  -6 -15  -1   31.10    5.80
  -6 -15  -1   39.80    6.90
  -6  15  -1   28.90    5.90
  -6  15  -1   27.20    6.60
  -7 -15  -1   16.90    5.40
  -7 -15  -1    4.70    3.30
  -7  15  -1    8.10    3.50
  -7  15  -1   10.70    3.50
  -7 -16   1    0.60    2.90
  -7 -16   1    1.30    2.30
  -7 -16   1    0.10    2.90
  -7  16   1    5.20    2.40
  -7  16   1    1.50    2.20
  -7  16   1    5.70    3.00
  -6 -16   1   33.50    7.10
  -6 -16   1   30.20    6.50
  -6 -16   1   47.40    8.50
  -6  16   1   40.00    5.70
  -6  16   1   42.70    7.10
  -6  16   1   32.50    5.90
  -5 -16   1   29.60    6.30
  -5  16   1   36.80    5.30
  -5  16   1   39.50    6.00
  -4 -16   1   83.39   11.10
  -4 -16   1   76.49   10.30
  -4  16   1   72.09    8.90
  -4  16   1   83.29    9.00
  -4  16   1   76.59    9.30
   3 -16  -1  430.96   44.90
  -3 -16   1  455.55   45.40
  -3 -16   1  421.56   45.00
  -3  16   1  447.76   44.90
  -3  16   1  427.86   44.60
  -3  16   1  460.85   44.70
  -2 -16   1  175.18   16.90
   2 -16  -1  163.48   17.00
  -2 -16   1  154.98   17.10
   2 -16  -1  147.49   17.00
  -2 -16   1  161.28   16.90
  -2  16   1  148.49   16.70
  -2  16   1  162.18   16.60
  -2  16   1  181.08   16.90
   2  16  -1  154.68   16.80
  -1 -16   1  524.95   54.39
   1 -16  -1  520.05   54.39
   1 -16  -1  600.14   54.49
   1 -16  -1  503.95   54.09
   1  16  -1  574.14   54.39
   1  16  -1  537.05   54.19
  -1  16   1  594.94   54.19
  -1  16   1  512.05   54.19
  -1  16   1  505.85   53.89
   0 -16   1    3.80    1.00
   0 -16  -1    4.30    1.10
   0 -16  -1    6.30    1.30
   0 -16  -1    3.70    1.00
   0 -16   1    4.00    0.80
   0 -16  -1    6.90    1.50
   0 -16   1    6.80    1.50
   0  16  -1    2.60    0.90
   0  16   1    3.80    1.00
   0  16  -1    4.60    1.10
  -1 -16  -1  119.29   11.80
  -1 -16  -1  107.59   11.80
   1 -16   1  121.39   11.90
   1 -16   1  111.89   11.80
   1 -16   1  105.49   11.70
  -1 -16  -1  121.09   11.90
   1 -16   1  100.49   11.60
   1  16   1  108.29   11.90
  -1  16  -1  110.39   11.70
  -1  16  -1  122.69   11.50
   2 -16   1    1.00    0.80
  -2 -16  -1    1.20    0.90
   2 -16   1    1.70    0.80
  -2 -16  -1    2.60    1.10
   2 -16   1    2.10    1.30
   2  16   1    1.20    0.70
  -2  16  -1    0.10    0.50
  -2  16  -1    1.10    0.70
  -3 -16  -1  115.29   12.10
   3 -16   1  104.49   11.70
   3 -16   1   96.49   11.70
  -3 -16  -1  103.79   11.80
  -3  16  -1  127.09   12.00
  -3  16  -1  105.09   11.40
  -4 -16  -1   59.79    8.70
  -4 -16  -1   56.59    7.60
  -4  16  -1   62.59    7.40
  -4  16  -1   74.39    8.00
  -5 -16  -1  149.29   20.40
  -5 -16  -1  160.38   17.60
  -5  16  -1  157.58   17.10
  -6 -16  -1   44.50    7.50
  -6 -16  -1   30.40    6.10
  -6  16  -1   28.50    6.10
  -7 -16  -1    4.70    2.90
  -7 -16  -1    2.80    2.90
  -7  16  -1   12.70    3.90
  -7  16  -1    3.10    2.70
  -7 -17   1   -0.20    1.90
  -7 -17   1    0.10    2.30
  -7  17   1   -0.40    1.50
  -7  17   1    1.70    1.90
  -6 -17   1   11.20    4.00
  -6 -17   1   11.80    4.00
  -6  17   1   10.10    2.60
  -6  17   1   13.00    3.30
  -6  17   1   10.00    3.60
  -5 -17   1   23.10    5.90
  -5 -17   1   13.20    4.30
  -5  17   1   20.90    4.20
  -5  17   1   19.80    3.60
  -4 -17   1    2.30    1.80
  -4 -17   1    9.70    2.70
  -4  17   1    3.90    1.60
  -4  17   1    4.10    2.10
  -4  17   1    3.10    1.60
   3 -17  -1  297.47   31.40
  -3 -17   1  300.67   31.40
  -3 -17   1  302.57   31.10
  -3  17   1  281.47   30.90
  -3  17   1  317.17   30.80
  -3  17   1  299.87   30.70
   2 -17  -1   80.19   10.00
  -2 -17   1   99.89   10.00
   2 -17  -1   79.59    9.80
  -2 -17   1  103.09   10.00
   2 -17  -1   82.09   10.00
  -2  17   1  100.79    9.70
   2  17  -1   88.89    9.90
   1 -17  -1   31.40    4.20
  -1 -17   1   32.90    4.30
   1 -17  -1   29.90    3.60
   1 -17  -1   27.80    4.10
  -1 -17   1   24.90    3.60
   1  17  -1   22.90    3.70
  -1  17   1   24.40    3.10
   1  17  -1   22.50    3.50
  -1  17   1   23.10    3.60
  -1  17   1   33.10    3.40
   0 -17   1  163.38   18.00
   0 -17  -1  180.78   18.00
   0 -17  -1  165.08   17.90
   0 -17  -1  167.68   18.10
   0 -17   1  191.98   18.00
   0 -17  -1  167.98   17.90
   0 -17   1  169.88   17.70
   0  17  -1  187.58   18.10
   0  17   1  197.08   18.00
   0  17  -1  164.68   17.90
   1 -17   1 2190.18  209.78
   1 -17   1 1964.00  209.28
   1 -17   1 2186.68  209.78
  -1 -17  -1 2099.19  209.48
  -2 -17  -1  316.17   31.50
  -2 -17  -1  345.37   31.60
   2 -17   1  301.87   31.30
   2 -17   1  294.77   31.30
   2 -17   1  275.67   31.50
  -2  17  -1  328.87   31.50
   2  17   1  303.17   31.20
  -2  17  -1  304.47   31.00
  -3 -17  -1  576.94   56.99
   3 -17   1  504.35   56.89
  -3 -17  -1  567.74   56.79
  -3  17  -1  617.84   56.89
  -3  17  -1  541.15   56.29
  -4 -17  -1    5.00    2.10
  -4 -17  -1    5.90    2.10
  -4  17  -1    1.30    1.30
  -4  17  -1    2.70    1.70
  -5 -17  -1    4.10    2.30
  -5  17  -1    5.20    1.90
  -6 -17  -1   41.90    7.20
  -6 -17  -1   42.70    7.90
  -6  17  -1   39.60    7.20
  -7 -17  -1    0.50    2.60
  -7 -17  -1   -0.70    2.10
  -7  17  -1    1.80    1.70
  -7  17  -1    1.10    2.60
  -7 -18   1    1.60    3.00
  -7  18   1    2.80    2.40
  -7  18   1    2.60    2.10
  -6 -18   1    7.80    3.50
  -6 -18   1    6.00    3.10
  -6  18   1    2.20    2.20
  -6  18   1    3.50    1.90
  -6  18   1    2.70    1.90
  -5 -18   1   60.09    9.50
  -5  18   1   44.60    6.90
  -5  18   1   56.59    7.10
  -5  18   1   41.40    7.60
  -4 -18   1    6.10    2.50
  -4 -18   1    8.60    2.70
  -4  18   1    8.10    2.10
  -4  18   1    4.90    2.00
  -4  18   1    6.60    2.10
  -3 -18   1  217.08   24.50
  -3 -18   1  212.78   24.80
  -3  18   1  235.98   24.10
  -3  18   1  233.08   24.40
  -3  18   1  262.87   24.30
  -2 -18   1    1.40    1.10
  -2 -18   1    5.10    1.90
  -2 -18   1    4.30    1.40
   2 -18  -1    2.10    1.20
   2 -18  -1    5.30    1.70
   2 -18  -1    6.50    1.60
  -2  18   1    4.60    1.40
  -2  18   1    5.30    1.50
   2  18  -1    4.50    1.50
  -2  18   1    3.60    1.20
   1 -18  -1  201.88   21.90
  -1 -18   1  209.58   21.70
   1 -18  -1  212.58   21.70
   1 -18  -1  191.18   21.30
  -1  18   1  198.88   21.40
  -1  18   1  215.68   21.30
  -1  18   1  215.98   21.20
   1  18  -1  225.98   21.80
   0 -18   1  236.58   25.50
   0 -18   1  242.18   25.20
   0 -18  -1  242.58   25.40
   0 -18   1  268.07   25.40
   0 -18  -1  247.78   25.60
   0 -18  -1  237.38   25.40
   0 -18  -1  258.77   25.30
   0  18  -1  270.37   25.50
   0  18  -1  244.68   25.40
   0  18   1  254.17   25.40
   1 -18   1  472.85   49.99
  -1 -18  -1  527.15   50.19
   1 -18   1  467.75   50.09
   1 -18   1  513.45   50.19
  -1 -18  -1  483.25   50.19
  -1  18  -1  493.45   49.80
   1  18   1  475.25   50.09
  -1  18  -1  542.45   50.19
   1  18   1  529.15   50.39
   2 -18   1   24.20    4.10
   2 -18   1   23.30    3.40
  -2 -18  -1   21.50    3.50
   2 -18   1   26.10    3.60
  -2  18  -1   22.10    3.10
   2  18   1   27.50    3.50
  -3 -18  -1  353.66   37.10
  -3 -18  -1  347.37   37.00
  -3  18  -1  406.96   37.00
  -3  18  -1  341.17   36.40
  -4 -18  -1   27.00    4.70
  -4 -18  -1   23.00    4.40
  -4  18  -1   26.60    4.70
  -4  18  -1   20.70    3.80
  -5 -18  -1   15.00    3.90
  -5 -18  -1   19.70    4.30
  -5  18  -1   21.20    3.80
  -6 -18  -1   56.49    9.50
  -6 -18  -1   61.09    9.60
  -6  18  -1   75.39    9.90
  -6  18  -1   42.70    9.70
  -7  18  -1   -1.20    1.30
  -7  18  -1    3.80    3.50
  -7 -19   1    3.50    4.20
  -7 -19   1   18.80    7.20
  -7 -19   1   11.20    4.30
  -7  19   1    7.10    3.10
  -7  19   1    3.80    3.20
  -7  19   1   12.50    3.10
  -6 -19   1   -0.80    1.70
  -6 -19   1   -1.10    1.40
  -6  19   1   -0.40    1.40
  -6  19   1    0.50    1.20
  -6  19   1   -1.00    1.50
  -5 -19   1   15.00    4.30
  -5  19   1   15.50    3.20
  -5  19   1    8.90    3.30
  -5  19   1   11.80    3.10
  -4 -19   1   20.20    4.50
  -4 -19   1   16.30    3.90
  -4  19   1   20.40    3.60
  -4  19   1   19.90    3.90
  -4  19   1   19.40    3.40
  -3 -19   1    5.50    2.40
  -3 -19   1    4.70    1.90
  -3  19   1    8.90    2.10
  -3  19   1   11.50    2.10
  -3  19   1   10.10    2.40
   2 -19  -1    4.10    1.30
   2 -19  -1    6.00    1.80
   2 -19  -1    4.30    1.80
  -2 -19   1    4.80    1.80
  -2 -19   1    2.70    1.40
  -2 -19   1    6.10    1.60
  -2  19   1    5.40    1.50
  -2  19   1    5.30    1.30
   2  19  -1    6.80    1.70
  -2  19   1    3.70    1.30
  -1 -19   1   54.39    5.70
   1 -19  -1   52.29    6.00
   1 -19  -1   49.60    5.90
  -1 -19   1   43.80    5.90
   1 -19  -1   47.80    5.80
  -1  19   1   42.20    5.40
   1  19  -1   52.99    5.70
   1  19  -1   53.59    6.10
  -1  19   1   50.49    5.70
  -1  19   1   52.99    5.70
   0 -19  -1   43.10    4.90
   0 -19   1   38.90    5.00
   0 -19  -1   39.60    5.10
   0 -19   1   44.00    4.80
   0 -19  -1   53.39    5.50
   0 -19  -1   43.30    5.00
   0  19  -1   40.80    5.00
   0  19  -1   46.10    5.00
   0  19   1   47.40    5.30
   1 -19   1   72.89    8.20
  -1 -19  -1   82.09    8.30
   1 -19   1   78.79    8.30
  -1 -19  -1   82.89    8.20
  -1 -19  -1   70.09    8.20
   1 -19   1   66.99    7.90
   1 -19   1   78.09    8.20
  -1  19  -1   72.69    7.80
   1  19   1   84.69    8.50
  -1  19  -1   75.19    8.10
   1  19   1   70.19    8.10
   2 -19   1    0.80    1.00
   2 -19   1   -0.40    0.70
  -2 -19  -1    0.70    0.70
   2 -19   1    0.30    0.60
  -2 -19  -1    0.90    0.80
  -2 -19  -1    0.30    0.80
   2  19   1    1.00    0.90
  -2  19  -1    1.30    0.90
   2  19   1    0.60    0.80
  -2  19  -1    0.20    0.50
  -3 -19  -1   77.79    9.00
  -3 -19  -1   70.89    9.00
   3 -19   1   78.59    8.80
  -3  19  -1   69.69    8.40
  -3  19  -1   93.69    9.10
  -4 -19  -1   17.60    4.00
  -4 -19  -1   14.80    3.90
  -4  19  -1   14.70    3.30
  -4  19  -1   21.10    3.30
  -5 -19  -1   61.49    9.20
  -5 -19  -1   66.89    9.60
  -5  19  -1   62.09    9.70
  -5  19  -1   61.59    8.30
  -6 -19  -1    4.30    2.80
  -6  19  -1    2.50    2.20
  -6  19  -1    3.00    2.30
  -7 -19  -1    3.00    3.20
  -7  19  -1    7.80    2.90
  -7 -20   1    1.60    3.20
  -7 -20   1    0.20    2.80
  -7 -20   1   -0.70    1.80
  -7  20   1   -0.60    1.80
  -7  20   1   -0.30    2.20
  -7  20   1    0.20    1.70
  -6 -20   1    6.80    3.60
  -6 -20   1    6.80    3.40
  -6  20   1    1.80    1.70
  -6  20   1    2.70    1.60
  -6  20   1    4.80    2.60
  -5 -20   1   17.10    4.60
  -5  20   1   18.50    4.10
  -5  20   1   30.10    5.30
  -4 -20   1    7.50    3.00
  -4 -20   1    5.60    2.40
  -4  20   1    8.50    2.20
  -4  20   1   11.40    2.80
  -4  20   1    7.10    2.00
  -3 -20   1    5.80    2.60
  -3 -20   1    4.90    1.90
  -3  20   1    4.90    1.60
  -3  20   1    4.80    1.70
  -3  20   1    4.50    1.60
   2 -20  -1   22.60    3.70
  -2 -20   1   25.90    4.00
  -2 -20   1   25.90    4.70
  -2  20   1   33.60    4.20
  -2  20   1   24.60    3.70
   2  20  -1   21.40    4.10
   1 -20  -1   59.39    6.50
  -1 -20   1   63.89    6.40
   1 -20  -1   53.49    6.30
  -1 -20   1   52.39    6.60
   1 -20  -1   50.29    6.50
   1  20  -1   57.09    6.80
   1  20  -1   55.89    6.40
  -1  20   1   55.99    6.10
   0 -20   1    3.20    0.80
   0 -20  -1    3.50    1.10
   0 -20  -1    5.80    1.60
   0 -20  -1    3.60    1.20
   0 -20   1    6.20    1.70
   0 -20   1    2.40    0.90
   0  20   1    1.90    1.00
   0  20  -1    4.20    1.10
   0  20  -1    1.60    1.00
   1 -20   1   31.40    4.00
  -1 -20  -1   30.60    4.60
   1 -20   1   35.30    4.20
   1 -20   1   36.70    4.30
   1 -20   1   42.60    5.30
  -1 -20  -1   43.00    4.40
  -1  20  -1   40.40    4.30
  -1  20  -1   31.60    3.90
   2 -20   1   71.39    8.80
  -2 -20  -1   88.29    8.90
  -2 -20  -1   82.19    9.20
   2  20   1   67.59    9.10
  -2  20  -1   97.19    9.10
  -2  20  -1   81.79    8.60
  -3 -20  -1    3.50    1.70
   3 -20   1    5.80    1.80
  -3 -20  -1    1.80    1.60
  -3  20  -1    5.20    1.40
  -3  20  -1    5.40    1.70
  -4 -20  -1    1.70    1.60
  -4 -20  -1    4.40    2.10
  -4  20  -1    1.30    1.40
  -4  20  -1    2.00    1.30
  -5 -20  -1    5.90    2.80
  -5 -20  -1    7.00    2.80
  -5  20  -1   15.70    3.20
  -5  20  -1   12.30    3.30
  -6 -20  -1    0.10    1.80
  -6  20  -1   -0.40    1.90
  -6  20  -1    0.40    1.70
  -7 -20  -1    2.60    2.90
  -7 -20  -1    1.00    3.50
  -7  20  -1    1.70    2.60
  -7  20  -1   -0.80    1.70
  -7 -21   1    1.20    2.90
  -7 -21   1    2.80    2.70
  -7 -21   1    1.10    3.80
  -7  21   1    0.40    2.00
  -7  21   1    2.50    2.20
  -7  21   1   -1.20    1.50
  -6 -21   1   24.90    5.60
  -6 -21   1   25.30    5.60
  -6  21   1   14.80    3.50
  -6  21   1   14.10    3.80
  -6  21   1   16.10    4.40
  -5 -21   1    4.50    2.80
  -5 -21   1    8.50    3.00
  -5  21   1   12.70    3.30
  -4 -21   1    6.20    3.00
  -4 -21   1    1.50    1.70
  -4  21   1    4.70    1.80
  -4  21   1    3.10    1.90
  -4  21   1    3.10    1.40
  -3 -21   1    7.50    2.80
  -3 -21   1    9.10    2.60
  -3  21   1    7.00    2.10
  -3  21   1    9.50    2.10
  -3  21   1    9.20    2.10
  -2 -21   1   93.49   10.40
   2 -21  -1   84.69    9.90
  -2  21   1  104.59    9.90
   2  21  -1   86.59   10.20
  -2  21   1   84.89    9.80
  -2  21   1   84.29    9.50
   1 -21  -1  286.37   31.60
   1 -21  -1  298.67   32.00
   1 -21  -1  342.07   32.10
  -1 -21   1  329.37   32.50
  -1  21   1  294.57   31.50
  -1  21   1  296.37   31.70
   1  21  -1  298.77   31.70
  -1  21   1  344.27   31.80
   1  21  -1  338.07   32.30
   0 -21   1    5.70    1.40
   0 -21  -1    8.20    1.80
   0 -21  -1    6.50    1.40
   0 -21   1    5.40    1.50
   0 -21  -1    7.00    1.60
   0 -21   1    7.10    1.30
   0  21  -1    6.70    1.70
   1 -21   1   33.10    4.10
  -1 -21  -1   27.50    4.40
   1 -21   1   31.40    3.90
  -1 -21  -1   36.60    4.80
  -1 -21  -1   35.50    4.50
   1 -21   1   34.50    4.70
  -1 -21  -1   41.10    5.00
   1 -21   1   35.80    4.70
  -1  21  -1   34.00    3.90
   1  21   1   41.70    5.30
  -1  21  -1   35.50    4.70
   2 -21   1    3.10    1.20
  -2 -21  -1    0.80    0.90
  -2 -21  -1    1.30    1.20
  -2  21  -1    1.90    0.90
  -2  21  -1    2.40    0.90
   2  21   1    2.50    1.40
   3 -21   1   18.10    3.10
  -3 -21  -1   12.30    3.20
  -3 -21  -1   12.30    3.00
  -3  21  -1   14.70    2.50
  -3  21  -1   22.50    3.60
  -4 -21  -1   20.40    4.00
  -4 -21  -1   11.80    3.30
  -4  21  -1   16.50    3.40
  -4  21  -1   17.00    3.00
  -5 -21  -1    1.50    1.60
  -5 -21  -1   -1.80    1.10
  -5  21  -1    2.40    1.50
  -5  21  -1    2.70    1.80
  -6 -21  -1   18.20    4.90
  -6 -21  -1   14.10    4.40
  -6  21  -1   19.90    4.10
  -6  21  -1   19.30    4.60
  -7 -21  -1    2.20    3.00
  -7 -21  -1   -0.20    2.90
  -7  21  -1    3.40    2.70
  -7  21  -1    4.90    2.50
  -7 -22   1    8.50    3.80
  -7 -22   1    1.90    3.90
  -7 -22   1   11.00    4.10
  -7  22   1    2.50    2.80
  -7  22   1    2.20    1.80
  -7  22   1    5.20    2.60
  -6 -22   1    0.40    2.20
  -6 -22   1    0.80    2.10
  -6  22   1    0.40    1.80
  -6  22   1    1.20    1.80
  -6  22   1   -1.20    1.30
  -5 -22   1    1.50    2.10
  -5 -22   1    2.30    2.20
  -5  22   1    2.90    2.40
  -5  22   1    2.50    1.80
  -5  22   1    1.40    1.50
  -4 -22   1   -0.50    1.30
  -4 -22   1    2.50    2.10
  -4  22   1    1.70    1.50
  -4  22   1    2.10    1.40
  -4  22   1    0.20    1.10
  -3 -22   1    1.90    1.30
  -3 -22   1    1.60    1.60
  -3  22   1    1.90    1.20
  -3  22   1    1.70    1.20
  -3  22   1    0.70    0.90
   2 -22  -1   51.99    6.20
  -2 -22   1   37.50    5.80
  -2 -22   1   61.09    7.70
  -2  22   1   46.40    5.40
  -2  22   1   48.80    5.40
  -2  22   1   39.60    5.00
   2  22  -1   34.90    6.40
   1 -22  -1   69.19    8.20
  -1 -22   1   62.19    8.10
  -1 -22   1   79.09    8.10
   1 -22  -1   59.29    7.80
   1  22  -1   82.79    8.50
  -1  22   1   65.59    7.80
   1  22  -1   69.29    7.90
  -1  22   1   87.99    8.00
   0 -22   1  208.88   20.00
   0 -22   1  193.28   19.50
   0 -22  -1  215.18   20.10
   0 -22  -1  187.18   19.70
   0 -22   1  192.58   20.00
   0 -22  -1  167.68   19.70
   0 -22  -1  182.48   20.00
   0  22   1  194.78   19.90
   0  22  -1  201.48   20.00
   0  22  -1  185.48   19.80
  -1 -22  -1   41.90    5.00
   1 -22   1   36.50    4.60
  -1 -22  -1   34.50    4.10
   1 -22   1   38.90    5.40
  -1 -22  -1   28.20    4.50
   1 -22   1   33.30    4.30
   1  22   1   40.20    5.00
  -1  22  -1   33.30    4.10
  -1  22  -1   29.40    3.80
   2 -22   1   13.20    2.40
   2 -22   1   13.00    2.30
  -2 -22  -1   20.50    3.40
  -2 -22  -1   14.00    2.40
   2  22   1    7.20    2.20
  -2  22  -1    9.00    1.70
  -2  22  -1   12.60    2.40
  -3 -22  -1   38.80    5.90
  -3 -22  -1   32.90    5.50
   3 -22   1   32.40    5.10
  -3  22  -1   43.00    5.50
  -3  22  -1   37.60    5.20
  -4 -22  -1    5.90    2.30
  -4 -22  -1    2.10    2.00
  -4  22  -1    5.30    1.70
  -4  22  -1    2.10    1.80
  -5 -22  -1   65.79    9.50
  -5 -22  -1   63.99    9.40
  -5  22  -1   64.99    8.80
  -5  22  -1   54.09    7.80
  -6 -22  -1   32.70    6.20
  -6 -22  -1   18.30    5.00
  -6  22  -1   28.70    5.60
  -6  22  -1   19.20    4.10
  -7 -22  -1   19.90    5.40
  -7 -22  -1   11.80    4.90
  -7 -22  -1    7.80    4.60
  -7  22  -1   16.40    5.00
  -6 -23   1    0.30    2.30
  -6 -23   1   -1.80    1.50
  -6  23   1   -1.60    1.10
  -6  23   1    0.30    1.60
  -6  23   1   -0.30    1.40
  -5 -23   1   34.80    6.20
  -5 -23   1   26.60    6.00
  -5  23   1   25.00    4.30
  -5  23   1   20.80    4.50
  -4 -23   1   10.20    3.50
  -4 -23   1   11.00    3.00
  -4  23   1    8.60    2.70
  -4  23   1    8.80    2.30
  -4  23   1    9.90    2.30
  -3 -23   1   75.09    9.40
  -3 -23   1   84.39    9.30
  -3  23   1   70.59    8.30
  -3  23   1   75.19    8.70
  -3  23   1   76.69    8.60
  -2 -23   1   32.70    5.00
  -2 -23   1   33.10    5.40
   2  23  -1   31.30    5.20
  -2  23   1   35.20    4.80
  -2  23   1   40.20    5.00
  -2  23   1   33.40    4.10
  -1 -23   1  262.27   27.20
   1 -23  -1  235.98   26.70
   1  23  -1  258.67   27.00
  -1  23   1  250.77   26.70
  -1  23   1  286.07   26.80
   1  23  -1  277.17   27.10
   0 -23  -1  397.26   44.10
   0 -23   1  423.66   43.80
   0 -23   1  481.75   44.40
   0 -23  -1  411.76   44.30
   0 -23  -1  409.96   44.00
   0  23   1  478.85   44.40
   0  23  -1  475.05   44.40
  -1 -23  -1    0.90    0.80
  -1 -23  -1    2.90    1.20
   1 -23   1    0.30    0.60
  -1 -23  -1   -0.10    0.50
   1 -23   1    0.40    0.90
  -1  23  -1    1.70    0.90
   1  23   1    0.30    0.70
  -2 -23  -1   32.30    4.60
   2 -23   1   24.40    3.80
   2 -23   1   29.90    4.10
  -2  23  -1   27.40    3.50
   2  23   1   16.20    4.20
  -2  23  -1   27.50    4.00
  -3 -23  -1    3.90    1.80
  -3 -23  -1    4.70    1.90
   3 -23   1    3.90    1.60
  -3  23  -1    6.40    1.90
  -4 -23  -1    8.70    2.90
  -4 -23  -1    1.80    1.90
  -4  23  -1    3.90    1.60
  -4  23  -1    6.80    2.30
  -5 -23  -1    4.20    2.30
  -5  23  -1    2.40    1.50
  -5  23  -1    2.70    2.10
  -6 -23  -1    7.10    3.40
  -6 -23  -1   11.30    4.00
  -6  23  -1   10.80    3.60
  -6  23  -1   11.80    3.10
  -6 -24   1   -0.10    2.00
  -6 -24   1    0.20    2.10
  -6  24   1   -0.20    1.60
  -6  24   1    0.40    1.40
  -6  24   1    3.10    2.10
  -5 -24   1    0.80    1.80
  -5 -24   1    2.40    2.20
  -5  24   1    5.00    1.90
  -5  24   1    3.80    2.00
  -5  24   1    1.70    1.40
  -4 -24   1    4.40    2.10
  -4  24   1   -0.30    1.20
  -4  24   1    0.10    1.10
  -4  24   1    1.60    1.30
  -3 -24   1   14.60    4.00
  -3 -24   1   19.40    3.80
  -3  24   1   18.30    3.50
  -3  24   1   21.40    3.30
  -3  24   1   20.80    3.50
  -2 -24   1   16.40    3.00
  -2 -24   1   19.00    3.60
   2  24  -1   12.40    3.10
  -2  24   1   11.70    2.50
  -2  24   1   13.70    2.40
  -2  24   1   13.60    2.60
   1 -24  -1   37.30    5.30
   1 -24  -1   42.80    5.00
  -1 -24   1   61.59    7.10
   1  24  -1   43.70    5.90
  -1  24   1   34.40    4.70
  -1  24   1   45.70    5.00
   0 -24  -1    1.10    0.90
   0 -24   1    1.40    1.00
   0 -24   1    1.20    0.70
   0 -24  -1    2.60    1.20
   0 -24  -1    1.80    0.90
   0  24   1    2.70    1.10
   0  24  -1    0.50    0.80
   1 -24   1    5.30    1.60
   1 -24   1    4.90    1.30
  -1 -24  -1    5.40    1.50
  -1 -24  -1    4.80    1.50
  -1  24  -1    5.50    1.40
   1  24   1    2.80    1.30
  -2 -24  -1   27.10    4.90
  -2 -24  -1   40.30    5.10
   2 -24   1   40.40    5.00
  -2  24  -1   44.10    4.70
   2  24   1   25.60    5.00
  -2  24  -1   36.10    4.20
  -3 -24  -1   54.59    8.40
   3 -24   1   57.79    7.50
  -3 -24  -1   75.19    8.10
  -3  24  -1   59.29    7.00
  -3  24  -1   73.49    7.70
  -4 -24  -1   13.40    3.80
  -4  24  -1   19.80    3.40
  -5 -24  -1    0.30    1.80
  -5 -24  -1    0.30    2.00
  -5  24  -1    0.40    1.10
  -5  24  -1    1.70    1.80
  -6 -24  -1    1.30    2.30
  -6 -24  -1    0.40    2.30
  -6  24  -1    1.10    1.90
  -6  24  -1   -1.20    1.30
  -6 -25   1   -0.10    2.20
  -6 -25   1   -0.10    2.40
  -6  25   1    1.10    1.70
  -6  25   1    0.90    1.60
  -6  25   1   -0.10    1.60
  -5 -25   1    6.40    2.70
  -5 -25   1   10.00    3.80
  -5  25   1    8.80    2.80
  -5  25   1    7.60    2.20
  -5  25   1    8.50    2.60
  -4 -25   1    3.50    2.10
  -4  25   1    1.60    1.30
  -3 -25   1   52.99    7.10
  -3 -25   1   42.10    7.30
  -3  25   1   41.50    5.90
  -3  25   1   46.40    6.30
  -3  25   1   59.99    7.10
  -2 -25   1   -1.20    0.90
  -2 -25   1    0.40    1.10
  -2  25   1    2.40    1.20
   2  25  -1    0.80    1.30
  -2  25   1    2.90    1.00
  -2  25   1    0.00    0.90
   1 -25  -1  223.28   24.30
  -1 -25   1  235.68   24.80
   1  25  -1  254.17   25.00
  -1  25   1  237.38   24.10
  -1  25   1  236.18   24.40
   0 -25   1  238.48   23.80
   0 -25   1  203.28   24.00
   0 -25  -1  228.08   24.00
   0  25  -1  247.58   24.20
   0  25   1  248.88   24.00
  -1 -25  -1   61.39    7.30
   1 -25   1   57.39    6.90
   1 -25   1   61.49    7.20
  -1 -25  -1   61.29    7.30
   1  25   1   74.39    7.80
  -1  25  -1   69.09    7.20
  -2 -25  -1   -0.80    1.00
   2 -25   1    0.30    0.80
   2 -25   1   -0.40    0.90
  -2 -25  -1   -0.30    0.80
  -2  25  -1   -0.60    0.50
   2  25   1    1.80    1.60
  -2  25  -1    0.50    0.90
  -3 -25  -1   69.49    9.50
  -3 -25  -1   80.49    9.70
   3 -25   1   79.99    9.40
  -3 -25  -1   90.99    9.20
  -3  25  -1   90.89    9.40
  -3  25  -1   74.29    8.70
  -4 -25  -1    2.00    2.10
  -4  25  -1    2.50    1.30
  -5 -25  -1    4.20    2.40
  -5 -25  -1    7.10    3.00
  -5  25  -1    9.00    2.30
  -5  25  -1   10.30    3.10
  -6 -25  -1   15.20    4.40
  -6 -25  -1    9.80    3.90
  -6  25  -1   12.40    3.60
  -6  25  -1    9.40    2.80
  -6 -26   1   -1.60    1.50
  -6 -26   1    2.40    3.00
  -6  26   1    0.20    1.50
  -6  26   1    1.20    2.00
  -6  26   1   -2.40    1.20
  -5 -26   1   27.30    5.90
  -5 -26   1   24.80    5.90
  -5  26   1   31.00    5.00
  -5  26   1   34.30    5.00
  -5  26   1   27.80    5.30
  -4 -26   1    0.40    1.50
  -4  26   1    2.50    1.30
  -4  26   1    1.50    1.50
  -3 -26   1   36.90    6.60
  -3 -26   1   36.90    6.10
  -3  26   1   39.50    5.50
  -3  26   1   47.30    5.50
  -3  26   1   44.80    6.10
  -2 -26   1   19.00    4.00
  -2 -26   1   27.40    4.20
   2  26  -1   25.50    4.90
  -2  26   1   22.70    3.30
  -2  26   1   19.80    3.50
  -1 -26   1  130.39   14.80
   1 -26  -1  137.59   14.50
   1  26  -1  149.59   15.20
  -1  26   1  125.89   14.10
  -1  26   1  140.09   14.40
   0 -26   1  255.47   26.90
   0 -26   1  253.77   27.40
   0 -26  -1  256.77   27.30
   0  26  -1  292.07   27.60
   0  26   1  273.87   27.30
  -1 -26  -1  263.97   30.80
   1 -26   1  289.57   30.80
  -1 -26  -1  308.87   31.00
  -1  26  -1  325.57   31.00
   1  26   1  335.67   31.80
   2 -26   1    8.90    2.10
   2 -26   1    7.40    1.80
  -2 -26  -1    7.80    2.30
  -2 -26  -1   10.80    2.30
   2  26   1    3.60    1.90
  -2  26  -1    7.30    1.50
  -2  26  -1   12.90    2.50
  -3 -26  -1  173.78   19.20
  -3 -26  -1  169.38   18.60
  -3 -26  -1  156.98   19.00
  -3  26  -1  179.28   18.20
  -3  26  -1  203.68   18.90
  -4 -26  -1   -2.60    1.00
  -4  26  -1    1.80    1.20
  -4  26  -1    3.50    1.70
  -5 -26  -1    9.30    3.40
  -5 -26  -1    8.40    3.00
  -5  26  -1   15.60    3.60
  -5  26  -1   10.10    2.60
  -6 -26  -1    6.60    3.60
  -6 -26  -1    3.20    3.20
  -6  26  -1    8.10    2.90
  -6  26  -1   13.00    2.90
  -6 -27   1    1.10    2.10
  -6 -27   1    0.50    2.30
  -6  27   1    7.20    3.30
  -6  27   1    2.20    2.00
  -6  27   1    0.00    1.50
  -5 -27   1    3.20    2.40
  -5 -27   1    5.20    3.00
  -5  27   1    5.80    2.40
  -5  27   1    0.60    1.30
  -5  27   1    0.80    1.50
  -4 -27   1    1.70    1.90
  -4 -27   1    0.20    1.90
  -4  27   1    2.00    1.40
  -4  27   1    0.30    1.30
  -4  27   1   -0.20    1.10
  -3 -27   1   55.99    8.70
  -3 -27   1   51.19    7.30
  -3  27   1   67.29    6.80
  -3  27   1   43.30    6.50
  -3  27   1   51.29    6.60
  -2 -27   1   10.70    3.10
  -2 -27   1   13.20    2.90
   2  27  -1   17.90    3.60
  -2  27   1   12.90    2.40
  -2  27   1   15.60    2.90
  -1 -27   1  454.45   48.20
  -1 -27   1  472.45   47.50
   1 -27  -1  443.56   47.80
  -1  27   1  463.35   47.60
  -1  27   1  537.35   47.80
   1  27  -1  457.85   48.50
   0 -27  -1  140.39   14.90
   0 -27   1  128.49   14.40
   0 -27   1  128.39   15.00
   0  27   1  158.88   15.40
   0  27  -1  149.49   14.90
   1 -27   1  100.69   11.40
   1 -27   1   98.69   11.20
  -1 -27  -1   97.99   11.50
  -1  27  -1  110.29   11.40
   1  27   1  121.69   11.80
  -2 -27  -1    1.20    1.10
  -2 -27  -1    2.10    1.40
   2 -27   1    1.60    1.00
   2 -27   1    1.60    1.10
  -2  27  -1    2.20    1.00
  -2  27  -1    1.50    1.00
   2  27   1   -0.40    1.20
  -3 -27  -1   46.60    7.10
  -3 -27  -1   48.90    6.10
  -3 -27  -1   43.40    7.10
  -3  27  -1   50.09    5.70
  -3  27  -1   56.99    6.40
  -4 -27  -1    9.30    3.10
  -4  27  -1   10.80    2.20
  -4  27  -1   13.50    3.10
  -5 -27  -1   24.00    5.20
  -5 -27  -1   30.10    6.00
  -5  27  -1   26.70    4.60
  -5  27  -1   32.00    5.30
  -6 -27  -1    2.40    2.60
  -6 -27  -1    1.20    2.60
  -6  27  -1   -2.00    1.60
  -6  27  -1   -0.70    1.20
  -6 -28   1    7.90    3.90
  -6 -28   1    8.00    3.40
  -6  28   1    4.30    2.10
  -6  28   1    9.10    3.10
  -5 -28   1   23.20    5.60
  -5 -28   1   25.00    5.70
  -5  28   1   20.70    4.40
  -5  28   1   18.00    4.00
  -5  28   1   28.50    4.50
  -4 -28   1    1.50    1.80
  -4 -28   1    0.60    2.10
  -4  28   1    3.00    1.70
  -4  28   1   -0.70    1.00
  -4  28   1    0.60    1.40
  -3 -28   1  134.69   14.70
  -3 -28   1  162.98   16.60
  -3  28   1  114.89   13.70
  -3  28   1  131.39   14.40
  -2 -28   1   10.70    3.20
  -2 -28   1   12.70    2.90
  -2  28   1    9.80    2.20
  -2  28   1   13.30    2.50
   2  28  -1    9.90    3.00
   1 -28  -1    2.60    1.30
  -1 -28   1    4.60    1.90
   1  28  -1    0.90    1.20
  -1  28   1    5.20    1.40
  -1  28   1    2.50    1.30
   0 -28  -1   -0.10    0.70
   0 -28   1    0.20    0.70
   0 -28   1    0.40    1.00
   0  28  -1    0.70    1.00
   0  28   1    1.70    1.10
  -1 -28  -1  738.83   76.79
   1 -28   1  765.32   76.69
   1 -28   1  735.23   76.39
  -1  28  -1  809.72   76.59
   1  28   1  761.42   77.59
   2 -28   1   16.30    3.00
   2 -28   1   17.70    3.20
  -2 -28  -1   13.00    3.10
  -2  28  -1   15.40    2.70
   2  28   1    9.70    2.80
  -2  28  -1   16.20    2.90
  -3 -28  -1   74.19    9.40
  -3 -28  -1   73.19    9.80
  -3 -28  -1   75.19   10.60
   3 -28   1   94.19    9.60
  -3  28  -1  103.99    9.80
  -3  28  -1   78.59    8.90
  -4 -28  -1   -0.50    1.30
  -4 -28  -1    0.20    1.00
  -4 -28  -1   -0.30    1.20
  -4  28  -1    0.10    1.30
  -4  28  -1    0.70    1.00
  -5 -28  -1   38.50    8.40
  -5 -28  -1   60.39    9.40
  -5  28  -1   70.19    7.30
  -5  28  -1   51.49    8.00
  -6 -28  -1    4.40    3.00
  -6  28  -1    9.10    3.50
  -6  28  -1   10.10    2.70
  -6 -29   1   25.30    6.40
  -6 -29   1   25.40    6.70
  -6  29   1   26.60    4.60
  -6  29   1   26.30    5.20
  -6  29   1   37.00    6.30
  -5 -29   1   -0.30    1.70
  -5 -29   1    2.60    2.50
  -5  29   1    3.80    1.90
  -5  29   1    1.40    1.40
  -5  29   1    1.70    1.50
  -4 -29   1    4.80    2.40
  -4 -29   1    6.40    3.20
  -4  29   1    3.40    1.70
  -4  29   1    6.70    2.40
  -3 -29   1    6.70    2.20
  -3  29   1    4.10    1.40
  -2 -29   1   45.30    6.70
  -2 -29   1   38.00    6.70
  -2  29   1   49.00    6.10
   2  29  -1   46.10    7.80
  -2  29   1   51.59    5.90
   1 -29  -1  118.69   12.30
  -1 -29   1   97.29   12.50
   1  29  -1  101.09   12.60
  -1  29   1  121.69   12.20
  -1  29   1  114.49   11.90
   0 -29   1   12.20    2.80
   0 -29  -1    9.50    2.30
   0 -29   1    7.80    1.80
   0  29   1   11.40    2.80
   0  29  -1    8.50    2.10
  -1 -29  -1  365.06   37.50
   1 -29   1  374.16   37.40
   1 -29   1  336.57   37.00
  -1  29  -1  374.76   37.50
   1  29   1  379.76   37.90
  -2 -29  -1   -0.70    0.90
   2 -29   1    1.70    1.20
   2 -29   1   -0.60    0.90
  -2  29  -1   -0.10    0.60
  -2  29  -1    3.50    1.50
   2  29   1   -0.90    1.10
  -3 -29  -1   53.69    8.30
   3 -29   1   51.19    6.30
  -3  29  -1   50.19    5.90
  -4 -29  -1    0.20    1.50
  -4 -29  -1    0.00    1.50
  -4  29  -1    0.00    1.40
  -4  29  -1    0.10    1.10
  -5 -29  -1   16.80    4.60
  -5 -29  -1   12.10    2.80
  -5 -29  -1    8.50    3.40
  -5  29  -1   19.90    4.20
  -5  29  -1   13.10    3.00
  -6 -29  -1   20.40    5.50
  -6 -29  -1    9.00    3.80
  -6  29  -1    3.80    2.10
  -6 -30   1    2.20    3.00
  -6  30   1    2.50    2.20
  -6  30   1    5.00    2.50
  -5 -30   1   37.60    7.50
  -5 -30   1   33.10    7.30
  -5  30   1   37.00    6.20
  -5  30   1   54.19    7.30
  -5  30   1   50.09    6.50
  -4 -30   1    0.70    1.80
  -4 -30   1    0.20    1.90
  -4  30   1   -1.30    0.80
  -4  30   1   -0.10    1.30
  -3 -30   1    1.40    1.50
  -3 -30   1   -0.20    1.20
  -3  30   1   -0.10    1.00
  -3  30   1   -0.70    0.70
  -2 -30   1   65.49    8.40
  -2 -30   1   75.09    9.80
  -2  30   1   58.29    7.10
  -2  30   1   65.89    7.50
   2  30  -1   52.49    9.00
  -1 -30   1 1352.26  147.09
   1 -30  -1 1438.56  146.69
  -1  30   1 1547.35  146.89
   1  30  -1 1545.95  147.49
   0 -30   1    6.90    2.10
   0 -30   1    4.00    1.40
   0 -30  -1    2.70    1.40
   0  30  -1    8.00    2.00
   0  30   1    3.20    1.70
  -1 -30  -1  106.09   12.00
   1 -30   1  104.69   11.60
   1 -30   1  106.09   11.90
   1  30   1  110.89   12.70
  -1  30  -1  108.49   11.70
   2 -30   1    2.40    1.40
  -2 -30  -1    0.70    1.30
  -2  30  -1    1.20    1.00
  -2  30  -1    0.60    0.70
   2  30   1   -1.80    0.60
  -3 -30  -1   17.40    5.10
   3 -30   1   38.60    5.00
  -3  30  -1   29.60    4.20
  -4 -30  -1    3.40    2.30
  -4 -30  -1    2.00    1.80
  -4  30  -1    1.00    1.20
  -4  30  -1    2.20    1.60
  -5 -30  -1    3.40    2.50
  -5 -30  -1    7.70    3.10
  -5  30  -1   -0.20    1.40
  -6 -30  -1    2.40    2.50
  -6 -30  -1   -0.20    2.50
  -6  30  -1    3.10    2.40
  -6  30  -1    2.40    2.40
  -5 -31   1   91.79   13.30
  -5 -31   1   65.59   11.20
  -5  31   1   83.19    9.70
  -5  31   1   94.99   10.50
  -4 -31   1   -2.80    1.00
  -4 -31   1    0.10    1.50
  -4  31   1    2.30    1.80
  -4  31   1    0.90    1.30
  -3 -31   1    4.00    2.00
  -3 -31   1    4.20    2.40
  -3  31   1    5.20    1.80
  -3  31   1    2.30    1.30
  -2 -31   1   51.49    8.50
  -2 -31   1   64.09    7.60
   2 -31  -1   54.09    7.10
  -2  31   1   56.39    7.10
   2  31  -1   35.50    7.50
  -2  31   1   46.00    6.30
  -1 -31   1   49.00    7.40
   1 -31  -1   55.29    6.50
   1  31  -1   48.50    7.30
  -1  31   1   52.89    7.00
   0 -31  -1  148.29   17.10
   0 -31   1  164.18   17.40
   0  31  -1  165.08   17.10
   0  31   1  164.48   17.30
   1 -31   1 1066.79  107.69
   1 -31   1 1078.29  107.79
  -1 -31  -1 1032.50  107.89
   1  31   1 1062.99  108.39
  -1  31  -1 1129.49  107.69
  -2 -31  -1   43.40    6.60
   2 -31   1   43.50    5.70
  -2  31  -1   32.80    4.70
  -2  31  -1   39.80    5.40
   2  31   1   29.00    6.20
   3 -31   1    0.80    1.20
  -3 -31  -1    3.00    2.00
  -3 -31  -1    3.40    2.00
  -3  31  -1    4.00    1.80
  -3  31  -1    1.60    1.00
  -4 -31  -1    2.30    2.10
  -4 -31  -1    0.90    1.90
  -4  31  -1    1.00    1.10
  -4  31  -1    5.60    2.00
  -5 -31  -1    0.60    1.60
  -5 -31  -1    2.20    2.40
  -5  31  -1    1.90    1.80
  -5 -32   1   70.09   10.60
  -5 -32   1   61.49   10.40
  -5  32   1   59.59    8.70
  -5  32   1   62.09    8.30
  -4 -32   1    9.20    3.70
  -4 -32   1   12.50    3.50
  -4  32   1   14.00    3.30
  -4  32   1    9.10    2.50
  -3 -32   1    2.90    1.80
  -3 -32   1    2.50    2.10
  -3  32   1    4.10    1.50
  -3  32   1    2.00    1.30
  -2 -32   1   42.70    8.90
  -2 -32   1   58.09    7.90
   2 -32  -1   57.99    7.10
  -2  32   1   61.89    6.70
   2  32  -1   54.89    9.20
   1 -32  -1  132.29   14.20
  -1 -32   1  117.49   14.40
   1  32  -1  120.49   15.00
  -1  32   1  145.09   14.40
   0 -32  -1    3.60    1.50
   0 -32   1    4.20    1.80
   0  32  -1    4.50    1.90
   0  32   1    1.10    1.30
  -1 -32  -1   16.40    3.30
   1 -32   1   12.10    2.90
   1  32   1   17.00    3.90
  -1  32  -1   13.50    3.10
   2 -32   1   50.09    6.30
  -2  32  -1   35.30    5.00
   3 -32   1   11.00    2.70
  -3 -32  -1    9.00    3.00
  -3 -32  -1   13.10    3.30
  -3  32  -1   10.70    2.20
  -3  32  -1   11.50    2.60
  -4 -32  -1    0.00    1.50
  -4 -32  -1    1.70    2.00
  -4  32  -1   -0.30    1.10
  -4  32  -1    1.60    1.20
  -5 -32  -1   40.90    7.10
  -5 -32  -1   26.40    6.60
  -5  32  -1   36.90    6.00
  -5 -33   1    3.90    2.90
  -5 -33   1    9.10    3.80
  -5  33   1    7.70    2.80
  -5  33   1    7.50    2.30
  -4 -33   1    1.10    2.00
  -4 -33   1    6.60    3.50
  -4  33   1   -0.20    1.00
  -4  33   1    0.50    1.30
  -3 -33   1   10.80    4.00
  -3  33   1    8.50    2.40
  -3  33   1   10.40    2.30
   2 -33  -1   79.89    8.50
  -2 -33   1   75.49    9.40
  -2 -33   1   55.99    9.50
  -2  33   1   71.99    8.10
   2  33  -1   57.99   10.20
  -2  33   1   64.39    7.80
   1 -33  -1   71.29    8.60
  -1 -33   1   75.89   10.20
   0 -33   1   63.49    8.30
   0 -33  -1   42.00    6.90
   0  33   1   70.49    8.20
   0  33  -1   49.50    7.80
   1 -33   1    0.50    1.00
  -1  33  -1    2.30    1.50
  -2 -33  -1   13.20    3.20
   2 -33   1   10.70    2.80
  -2  33  -1   19.20    2.80
   2  33   1   16.70    4.50
  -2  33  -1   12.10    2.90
   3 -33   1   16.50    3.40
  -3 -33  -1   18.60    4.40
  -3 -33  -1   12.20    3.60
  -3  33  -1   18.60    2.90
  -3  33  -1   19.00    3.70
  -4 -33  -1   28.60    6.10
   4 -33   1   44.80    6.10
  -4 -33  -1   32.20    6.50
  -4  33  -1   43.90    6.40
  -4  33  -1   36.50    5.30
  -5 -33  -1   23.40    5.70
  -5 -33  -1   26.20    5.90
  -5  33  -1   32.90    4.70
  -5  33  -1   27.50    5.00
  -5 -34   1   29.50    7.00
  -5 -34   1   26.90    6.20
  -5  34   1   33.00    5.50
  -4 -34   1    4.70    2.50
  -4 -34   1    5.80    2.90
  -4  34   1    6.90    2.00
  -4  34   1    7.60    2.50
  -3 -34   1    0.30    1.50
  -3  34   1    1.10    1.20
  -2 -34   1   44.90    8.10
  -2 -34   1   61.69    7.90
   2 -34  -1   63.99    8.00
  -2  34   1   48.30    6.90
   2  34  -1   57.59    9.10
  -2  34   1   47.50    6.90
   1 -34  -1   19.90    3.70
   0 -34   1   29.50    5.30
   0  34   1   26.00    5.20
   1 -34   1    0.40    1.10
   2 -34   1   16.30    3.30
  -2 -34  -1   13.20    3.50
   2  34   1    9.50    3.30
  -2  34  -1   11.40    2.60
   3 -34   1    3.30    1.90
  -3 -34  -1    5.20    2.40
  -3 -34  -1    7.00    2.60
  -3  34  -1    1.80    1.50
  -3  34  -1    4.70    1.60
  -4 -34  -1   12.10    4.10
   4 -34   1    9.90    3.00
  -4 -34  -1   18.80    4.50
  -4  34  -1   15.00    3.00
  -4  34  -1   19.60    3.70
  -5 -34  -1    4.90    3.40
  -5 -34  -1    7.30    3.60
  -5  34  -1   11.30    3.50
  -5  34  -1   10.40    2.70
  -5 -35   1    4.30    3.20
  -5  35   1    2.40    1.90
  -5  35   1    5.90    2.60
  -4 -35   1    0.90    2.20
  -4 -35   1   -2.30    1.00
  -4  35   1    0.70    1.60
  -4  35   1    0.90    1.20
  -3 -35   1    2.10    2.30
  -3 -35   1    1.10    1.60
  -3  35   1   -0.20    1.10
  -2 -35   1    1.70    1.80
   2 -35  -1    1.60    1.60
  -2 -35   1    0.90    1.60
  -2  35   1    0.80    1.00
   2  35  -1    4.90    2.40
  -2  35   1    1.20    1.20
  -1 -35   1    3.60    2.30
   1 -35  -1   10.00    3.30
  -1  35   1    5.60    1.90
   1  35  -1    7.30    2.70
   0 -35   1   14.60    3.40
   0  35   1   17.70    3.90
   0  35  -1   10.40    3.30
   1 -35   1   -1.10    0.80
  -1 -35  -1    0.10    1.20
   1  35   1    1.50    1.60
  -1  35  -1    1.10    1.00
  -2 -35  -1   45.50    7.50
   2 -35   1   68.49    7.90
  -2  35  -1   47.10    6.70
   2  35   1   41.70    8.10
   3 -35   1    6.40    2.20
  -3 -35  -1    0.80    1.60
  -3 -35  -1    3.10    2.20
  -3  35  -1    2.40    1.70
  -3  35  -1    9.30    2.00
   4 -35   1   39.50    6.20
  -4 -35  -1   31.30    6.10
  -4 -35  -1   30.30    6.50
  -4  35  -1   30.50    4.70
  -4  35  -1   34.90    5.90
  -5 -35  -1    5.90    3.30
  -5  35  -1    8.50    2.30
  -5 -36   1   17.90    5.00
  -5 -36   1   11.30    4.30
  -5  36   1   16.80    3.60
  -5  36   1   26.80    4.60
  -4 -36   1    0.90    1.90
  -4 -36   1    1.20    1.90
  -4  36   1   -0.60    1.10
  -4  36   1    0.50    1.30
   3 -36  -1    7.30    2.40
  -3 -36   1    5.60    2.70
  -3 -36   1    5.10    2.80
  -3  36   1    6.80    2.10
  -3  36   1    6.10    2.40
  -2 -36   1    1.60    1.80
  -2 -36   1    4.70    2.70
   2 -36  -1    5.10    2.00
   2  36  -1    4.40    2.60
  -2  36   1    9.10    2.20
  -2  36   1    4.30    1.80
  -1 -36   1   29.10    5.70
   1 -36  -1   31.20    5.10
   1  36  -1   32.40    5.70
  -1  36   1   31.90    5.40
   0 -36  -1   -0.20    0.90
   0 -36   1   -1.10    1.00
   0  36  -1    0.70    1.00
   0  36   1    2.00    1.70
  -1 -36  -1    2.30    1.70
   1 -36   1    4.30    2.00
   1  36   1    2.40    1.70
  -1  36  -1    1.70    1.60
  -2 -36  -1    3.30    2.00
   2 -36   1    3.90    1.80
   2  36   1    3.90    2.10
  -2  36  -1    2.00    1.40
  -3 -36  -1   15.40    3.80
  -3 -36  -1    8.90    3.00
   3 -36   1   14.90    3.20
  -3  36  -1   11.10    2.40
  -3  36  -1   14.10    3.00
  -4 -36  -1    4.40    2.50
   4 -36   1    2.00    1.70
  -4 -36  -1    2.70    2.30
  -4  36  -1    2.00    1.50
  -4  36  -1    2.10    1.70
  -5 -36  -1   33.50    6.80
  -5 -36  -1   29.20    6.50
  -5  36  -1   32.50    5.40
  -5  36  -1   33.50    5.80
  -4 -37   1    1.20    2.20
  -4 -37   1   -0.10    1.60
  -4  37   1    1.10    1.50
  -4  37   1    2.00    1.80
  -3 -37   1    2.30    2.30
  -3 -37   1    5.50    2.60
   3 -37  -1    5.50    2.10
  -3  37   1    3.70    1.70
  -3  37   1    5.00    2.20
  -2 -37   1   29.60    6.10
  -2 -37   1   18.00    4.40
   2 -37  -1   19.70    3.80
  -2  37   1   15.30    3.60
  -2  37   1   12.70    2.90
   2  37  -1   12.90    3.80
  -1 -37   1    6.70    2.60
   1 -37  -1    7.90    2.50
   1  37  -1    9.70    3.40
  -1  37   1    4.30    1.80
   0 -37  -1   21.80    4.30
   0 -37   1   34.80    5.50
   0  37  -1   22.20    4.60
   0  37   1   22.20    4.80
   1 -37   1    0.70    1.80
  -1 -37  -1    0.40    1.30
  -1  37  -1    3.20    1.70
   1  37   1    2.20    2.00
  -2 -37  -1    1.80    1.80
   2 -37   1    5.30    2.50
   2  37   1    5.90    2.90
  -2  37  -1    3.30    1.60
  -3 -37  -1   23.70    4.70
  -3 -37  -1   14.70    4.00
   3 -37   1   16.20    4.20
  -3  37  -1   12.70    3.40
  -3  37  -1   22.60    3.40
  -4 -37  -1    7.30    3.50
  -4 -37  -1   12.00    3.90
  -4  37  -1   12.40    3.00
  -4 -38   1   -0.60    1.80
  -4 -38   1    1.50    2.20
  -4  38   1    0.40    1.40
  -4  38   1    1.70    1.80
   3 -38  -1   -1.50    1.10
  -3 -38   1    1.30    1.70
  -3 -38   1   -1.60    1.20
  -3  38   1    1.40    1.70
  -3  38   1   -1.00    0.70
  -2 -38   1    2.00    1.90
   2 -38  -1   -0.40    1.20
   2  38  -1    3.00    2.30
  -2  38   1    0.80    1.30
   1 -38  -1    2.30    1.50
  -1 -38   1    3.70    2.10
  -1  38   1    2.00    1.60
   1  38  -1    2.80    2.10
   0 -38   1    2.80    2.00
   0 -38  -1    8.50    2.60
   0  38   1    6.70    2.60
   0  38  -1    6.50    2.50
   1 -38   1    1.00    1.30
  -1 -38  -1    0.60    1.40
   1  38   1   -0.80    1.10
  -1  38  -1    2.20    1.80
  -2 -38  -1    1.30    1.90
  -2  38  -1    0.20    1.20
   2  38   1   -0.10    1.50
  -3 -38  -1    5.30    2.50
  -3 -38  -1    6.00    2.60
  -3  38  -1    6.90    2.70
  -3  38  -1    7.90    2.10
  -4 -38  -1   -0.80    1.80
   4 -38   1    1.70    1.70
  -4 -38  -1    0.80    2.20
  -4  38  -1   -1.90    1.20
  -4 -39   1    4.50    2.40
  -4 -39   1   -0.60    1.70
  -4  39   1    3.60    2.20
  -4  39   1    6.50    2.60
  -3 -39   1   32.50    7.10
   3 -39  -1   46.80    6.80
  -3 -39   1   51.69    7.60
  -3  39   1   31.70    5.30
  -3  39   1   47.10    7.00
   2 -39  -1   26.40    4.60
  -2 -39   1   21.20    4.30
  -2 -39   1   20.20    4.90
  -2  39   1   13.30    3.70
   2  39  -1   17.40    5.10
   1 -39  -1   15.30    3.60
  -1 -39   1   24.60    5.10
   1  39  -1   20.80    5.20
  -1  39   1   21.80    4.10
   0 -39  -1   14.20    3.50
   0 -39   1   19.60    4.10
   0  39   1   18.90    4.20
   0  39  -1   12.60    3.70
  -1 -39  -1    0.90    1.60
   1 -39   1   -0.80    1.10
   1  39   1   -0.80    1.40
  -1  39  -1    2.40    1.40
   2 -39   1    0.50    1.20
  -2 -39  -1    5.80    2.80
   2  39   1    1.50    2.30
  -2  39  -1    1.20    1.60
  -3 -39  -1    1.60    2.00
   3 -39   1    0.40    1.50
  -3 -39  -1    0.60    1.70
  -3  39  -1    1.30    1.10
  -3  39  -1    0.00    1.50
   4 -39   1    7.30    2.50
  -4 -39  -1    1.60    2.60
  -4 -39  -1    3.60    2.40
  -4  39  -1    5.40    1.80
   4 -40  -1   17.00    4.60
  -4 -40   1   15.50    5.00
  -4 -40   1   11.00    3.90
  -4  40   1   19.80    3.90
  -4  40   1   17.80    3.70
  -3 -40   1   39.70    7.00
   3 -40  -1   45.30    6.90
  -3 -40   1   30.40    7.00
  -3  40   1   39.70    6.00
  -3  40   1   47.10    6.40
   2 -40  -1    4.00    2.00
  -2 -40   1   11.20    3.20
  -2 -40   1    9.90    3.50
   2  40  -1    5.30    2.90
  -2  40   1    7.20    2.70
  -1 -40   1    4.20    2.30
   1 -40  -1    1.10    1.30
  -1  40   1    2.50    1.60
   1  40  -1    1.20    1.90
   0 -40  -1    7.30    2.50
   0 -40   1    7.90    2.70
   0  40   1    8.20    2.60
   0  40  -1    6.40    2.40
  -1 -40  -1   32.60    6.10
   1 -40   1   56.09    7.40
  -1  40  -1   29.90    5.90
   1  40   1   27.80    6.50
   2 -40   1   26.00    4.60
  -2 -40  -1   14.20    4.10
  -2  40  -1   23.70    4.50
   2  40   1   18.10    4.50
  -3 -40  -1   49.80    7.90
   3 -40   1   58.19    8.20
  -3 -40  -1   49.99    8.10
  -3  40  -1   41.10    6.20
  -3  40  -1   56.29    8.00
   4 -40   1   -0.80    1.40
  -4 -40  -1   -1.50    1.90
  -4  40  -1    0.50    1.30
  -4  40  -1    0.60    1.50
  -3 -41   1   48.90    7.90
   3 -41  -1   74.79    8.60
  -3 -41   1   38.80    7.80
  -3  41   1   51.39    7.00
  -3  41   1   39.70    6.40
  -2 -41   1   14.40    4.10
   2 -41  -1   17.60    4.30
  -2 -41   1   28.00    5.00
  -2  41   1   21.80    4.10
   2  41  -1   17.80    5.20
   1 -41  -1   64.99   10.00
  -1 -41   1   82.79   11.60
   1  41  -1   77.89   11.60
  -1  41   1   90.89    9.80
   0 -41   1   -0.40    1.50
   0 -41  -1    0.70    1.30
   0  41  -1   -1.40    0.80
   0  41   1   -0.60    1.00
  -1 -41  -1    2.10    1.90
   1 -41   1    2.50    1.90
   1  41   1   -0.10    1.20
  -1  41  -1    6.30    2.50
  -2 -41  -1    3.50    2.30
   2 -41   1    7.50    2.90
  -2  41  -1    2.50    1.70
   2  41   1    3.90    2.80
   3 -41   1    3.10    1.90
  -3 -41  -1    3.80    2.40
  -3 -41  -1    0.00    1.70
  -3  41  -1    4.50    2.40
   3 -42  -1   33.10    6.30
  -3 -42   1   31.90    8.30
  -3 -42   1   53.29    7.70
  -3  42   1   43.70    7.30
  -2 -42   1   10.70    3.10
  -2 -42   1    1.70    2.10
   2 -42  -1    9.00    3.00
  -2  42   1    7.20    2.60
   2  42  -1    8.70    3.20
   1 -42  -1   90.79   10.00
  -1 -42   1   77.39   10.90
  -1  42   1   76.39   10.90
   1  42  -1   53.79   10.70
   0 -42   1   -0.10    1.60
   0 -42  -1    2.30    1.80
   0  42  -1    0.20    1.30
   0  42   1    1.50    1.70
  -1 -42  -1   54.29    8.40
   1 -42   1   51.19    8.00
  -1  42  -1   42.80    7.50
   1  42   1   41.10    8.00
   2 -42   1   35.60    5.90
  -2 -42  -1   29.30    6.00
  -2  42  -1   32.50    5.20
   2  42   1   17.80    5.40
   3 -42   1  160.48   18.40
  -3 -42  -1  174.88   19.20
  -3 -43   1  209.18   23.00
  -3 -43   1  197.88   22.20
  -3  43   1  207.88   22.00
  -3  43   1  180.88   21.00
   2 -43  -1    4.30    2.20
  -2 -43   1    1.70    2.40
  -2 -43   1    5.00    2.40
   2  43  -1    3.20    2.70
  -2  43   1    7.50    2.70
   1 -43  -1    6.00    2.30
  -1 -43   1    8.20    3.20
   1  43  -1    8.30    3.40
  -1  43   1    6.90    2.70
   0 -43   1   14.30    4.40
   0 -43  -1   18.10    4.30
   0  43   1   12.90    4.00
   0  43  -1   15.90    3.90
  -1 -43  -1   86.19   10.80
   1 -43   1   56.69    9.30
   1  43   1   59.69   10.30
  -1  43  -1   60.89    9.40
   2 -43   1    7.70    2.90
  -2 -43  -1    9.00    3.20
   2  43   1    3.00    2.90
  -2  43  -1    8.70    3.10
   3 -43   1   99.29   11.40
  -3 -43  -1   88.99   12.60
  -3 -43  -1  106.89   13.90
  -3  43  -1   78.19   11.90
  -2 -44   1   -1.70    1.30
   2 -44  -1    0.60    1.40
   1 -44  -1    5.20    2.40
  -1 -44   1    1.50    2.10
   1  44  -1    0.30    1.90
  -1  44   1    2.70    1.90
   0 -44   1    0.70    1.80
   0 -44  -1   -0.90    1.00
   0  44  -1   -0.30    1.30
   0  44   1   -0.60    1.40
   1 -44   1   21.10    4.70
  -1 -44  -1   29.10    5.70
   1  44   1   25.00    5.80
  -1  44  -1   12.40    3.60
   2 -44   1    0.10    1.50
  -2 -45   1    2.40    2.60
   2 -45  -1    4.70    2.60
  -2 -45   1    5.50    2.50
  -2  45   1    2.90    1.90
   2  45  -1    5.00    3.20
  -1 -45   1   32.40    6.40
   1 -45  -1   19.20    4.90
   0 -45  -1   11.30    3.40
   0 -45   1   15.70    4.80
   0  45  -1    8.20    2.90
   0  45   1    8.50    3.40
   1 -45   1   -0.60    1.30
  -2 -45  -1   40.60    8.40
   2 -45   1   57.09    8.00
   2  45   1   28.50    7.60
  -2  45  -1   50.19    7.30
   1 -46  -1   -0.80    1.40
  -1  46   1   -0.30    1.70
   1  46  -1   -0.80    1.60
   0 -46   1   24.20    5.50
   0  46   1   12.40    4.10
   0  46  -1   16.60    4.60
  -1 -46  -1    2.00    2.20
   1 -46   1   10.40    3.60
   1  46   1    6.30    3.00
  -1  46  -1    1.30    1.90
   0 -47  -1    3.60    2.50
   0  47  -1    7.10    3.20
   0  47   1    4.10    2.60
  -7   0   2    0.20    1.90
  -7   0   2    0.60    2.00
  -7   0   2    1.00    2.00
  -6   0   2    9.00    3.00
  -6   0   2   11.10    3.60
  -6   0   2    4.20    3.20
  -5   0   2    0.10    1.10
  -5   0   2    0.00    1.90
  -5   0   2   -0.30    1.70
  -4   0   2   34.60    5.40
  -4   0   2   17.90    4.40
  -4   0   2   22.10    4.20
   3   0  -2   -0.20    0.80
  -3   0   2    0.90    0.90
   3   0  -2   -1.40    0.70
  -3   0   2   -0.60    0.90
  -3   0   2   -0.40    0.80
  -2   0   2  706.83   73.39
  -2   0   2  718.33   73.09
   2   0  -2  739.33   73.39
   2   0  -2  716.53   73.09
  -2   0   2  769.22   73.19
  -1   0   2    0.20    0.40
   1   0  -2    0.20    0.40
   1   0  -2    0.50    0.80
  -1   0   2   -0.10    0.80
   0   0  -2 1684.03  184.58
   0   0  -2 1685.63  183.98
   0   0   2 1902.71  202.08
  -1   0  -2   -0.70    0.50
  -3   0  -2    1.00    1.10
  -3   0  -2   -0.50    0.80
   3   0   2    0.00    0.60
  -4   0  -2  182.18   18.20
   4   0   2  151.48   17.30
  -4   0  -2  168.78   17.70
  -5   0  -2   -2.30    1.30
  -5   0  -2    0.00    1.30
  -6   0  -2    8.30    3.90
  -6   0  -2    5.80    3.00
  -7   0  -2   -1.10    2.10
  -7   0  -2    3.30    2.50
  -7  -1   2   23.30    6.20
  -7  -1   2   21.10    5.30
  -7  -1   2   25.60    5.70
  -7   1   2   26.10    5.70
  -7   1   2   22.20    5.50
  -7   1   2   24.30    6.30
  -6  -1   2  199.98   23.10
  -6   1   2  219.68   23.60
  -6   1   2  211.48   24.70
  -6   1   2  215.48   23.10
  -5  -1   2   13.10    3.10
  -5  -1   2    3.90    2.20
  -5  -1   2   11.10    3.30
  -5   1   2    2.50    2.10
  -5   1   2    3.70    2.30
  -5   1   2    5.70    2.30
  -4  -1   2    6.00    2.00
  -4  -1   2    7.80    2.70
  -4  -1   2    8.30    2.80
  -4   1   2    8.70    2.90
  -4   1   2    7.30    2.20
  -4   1   2   10.20    3.00
  -3  -1   2  178.88   18.90
   3  -1  -2  169.58   18.80
  -3  -1   2  170.78   18.80
   3  -1  -2  191.78   18.70
  -3  -1   2  171.98   18.60
   3   1  -2  170.18   18.80
  -3   1   2  184.18   18.80
  -3   1   2  170.58   18.80
  -3   1   2  173.48   18.50
   3   1  -2  184.08   18.60
   2  -1  -2  846.22   85.89
   2  -1  -2  803.62   85.59
  -2  -1   2  886.51   85.99
  -2  -1   2  860.01   85.79
  -2  -1   2  880.31   85.59
   2  -1  -2  852.71   85.69
  -2   1   2  856.51   85.59
   2   1  -2  877.11   85.99
  -2   1   2  847.72   85.89
  -2   1   2  846.62   85.69
   2   1  -2  864.91   85.69
   1  -1  -2  216.18   22.20
  -1  -1   2  214.98   21.90
  -1  -1   2  207.78   22.20
   1  -1  -2  219.98   21.90
   1  -1  -2  235.58   22.10
  -1   1   2  207.38   22.20
  -1   1   2  209.98   21.90
   1   1  -2  222.18   21.90
   1   1  -2  213.78   22.20
   0  -1  -2 9467.75  958.00
   0   1   2 9999.00  974.70
   0   1  -2 9238.38  957.40
  -1  -1  -2  188.78   19.30
   1  -1   2  179.48   19.20
  -1   1  -2  203.18   19.30
  -2  -1  -2  460.85   46.90
   2  -1   2  469.75   46.60
  -2  -1  -2  466.55   46.70
  -2   1  -2  464.45   46.70
  -2   1  -2  463.95   46.90
  -3  -1  -2   47.50    6.40
   3  -1   2   43.30    5.10
  -3  -1  -2   46.10    5.40
  -3   1  -2   44.40    6.10
   3   1   2   39.50    5.40
  -3   1  -2   42.30    5.70
  -4  -1  -2    1.40    1.70
   4  -1   2    0.10    0.90
  -4  -1  -2    0.50    1.30
  -4   1  -2    1.50    1.30
   4   1   2    0.00    1.00
  -4   1  -2    1.80    1.80
  -5  -1  -2   20.90    4.80
  -5  -1  -2   20.90    4.30
  -5   1  -2   16.40    4.40
  -5   1  -2   20.50    4.10
  -6  -1  -2   96.09   13.10
  -6   1  -2   78.99   12.10
  -7  -1  -2   10.70    3.70
  -7  -1  -2    1.40    2.30
  -7   1  -2    6.70    3.70
  -7   1  -2   12.20    4.20
  -7  -2   2   51.19    8.30
  -7  -2   2   36.10    7.70
  -7  -2   2   44.70    7.70
  -7   2   2   29.90    6.40
  -7   2   2   38.50    7.70
  -7   2   2   32.40    6.80
  -6  -2   2   22.70    5.10
  -6  -2   2   27.70    5.80
  -6   2   2   28.20    5.70
  -6   2   2   15.50    4.20
  -5  -2   2    9.40    3.30
  -5  -2   2   10.10    3.10
  -5  -2   2   24.90    4.80
  -5   2   2   16.90    3.60
  -5   2   2    6.30    3.00
  -5   2   2   10.40    3.10
  -4  -2   2   -1.70    1.20
  -4  -2   2    0.30    1.10
  -4  -2   2    2.00    1.90
  -4   2   2    0.30    0.90
  -4   2   2   -0.80    1.30
  -4   2   2    2.80    1.90
   3  -2  -2    2.50    1.40
  -3  -2   2    6.30    2.10
   3  -2  -2    3.60    1.40
  -3  -2   2    3.40    1.40
  -3  -2   2    3.90    1.80
  -3   2   2    2.90    1.50
  -3   2   2    2.90    1.30
   3   2  -2    4.90    1.90
  -3   2   2    3.50    1.70
   3   2  -2    4.40    1.60
  -2  -2   2   67.79    8.70
  -2  -2   2   82.79    8.70
   2  -2  -2   73.99    8.90
  -2  -2   2   92.59    9.20
   2  -2  -2   73.89    8.60
   2  -2  -2   81.69    8.80
  -2   2   2   76.19    8.60
   2   2  -2   82.79    8.70
  -2   2   2   69.59    8.80
  -2   2   2   87.99    8.80
   2   2  -2   89.59    9.00
   1  -2  -2 3425.36  361.26
  -1  -2   2 3104.69  353.16
  -1   2   2 2954.40  328.37
  -1   2   2 2997.80  351.66
   1   2  -2 3152.58  329.37
   0  -2   2 1956.00  219.88
   0  -2  -2 2177.88  221.28
   0   2  -2 2075.09  220.28
   0   2  -2 2034.70  235.98
   0   2   2 2271.87  238.38
  -1  -2  -2 3471.15  333.17
   1  -2   2 3642.54  338.77
  -1  -2  -2 3047.00  340.07
   1   2   2 2941.01  332.17
   1   2   2 3644.74  339.57
  -1   2  -2 3138.69  330.67
   2  -2   2  327.17   37.10
  -2  -2  -2  370.36   37.50
  -2  -2  -2  338.57   37.20
   2  -2   2  368.76   37.40
  -2   2  -2  416.96   37.50
  -2   2  -2  410.26   37.30
   3  -2   2   55.29    7.60
  -3  -2  -2   77.39    8.40
  -3  -2  -2   80.39    8.20
  -3   2  -2   77.59    8.40
   3   2   2   68.09    7.80
  -3   2  -2   80.69    8.10
  -4  -2  -2    1.60    1.60
  -4  -2  -2    0.60    1.20
   4  -2   2    1.00    1.10
  -4   2  -2    0.90    1.20
  -4   2  -2    0.00    1.50
  -5  -2  -2   23.10    4.50
  -5  -2  -2   17.00    4.60
  -5   2  -2   21.00    4.30
  -5   2  -2   20.20    4.70
  -6  -2  -2    5.00    3.30
  -6   2  -2    9.90    3.90
  -7  -2  -2   20.50    5.20
  -7  -2  -2   16.90    5.20
  -7   2  -2   11.20    4.60
  -7   2  -2    8.60    3.90
  -7  -3   2   15.20    4.40
  -7  -3   2   15.10    4.80
  -7  -3   2   10.00    3.70
  -7   3   2   12.60    4.20
  -7   3   2    9.20    4.20
  -7   3   2   18.70    4.50
  -6  -3   2    6.10    3.30
  -6  -3   2    5.80    2.80
  -6   3   2    8.80    3.50
  -6   3   2    2.10    2.40
  -5  -3   2    2.00    2.10
  -5  -3   2    3.40    1.80
  -5  -3   2    2.90    2.20
  -5   3   2    3.20    2.10
  -5   3   2    6.10    2.60
  -5   3   2    4.90    2.20
  -4  -3   2   53.29    7.80
  -4  -3   2   68.99    9.00
  -4  -3   2   66.19    9.00
  -4   3   2   69.19    8.80
  -4   3   2   57.89    8.00
  -4   3   2   48.20    7.80
  -3  -3   2    3.50    1.40
  -3  -3   2    2.70    1.70
   3  -3  -2    2.90    1.20
  -3  -3   2    2.80    1.70
   3  -3  -2    3.10    1.50
   3   3  -2    1.70    1.20
  -3   3   2    2.70    1.60
  -3   3   2    3.30    1.40
   3   3  -2    1.50    1.20
  -3   3   2    2.20    1.40
  -2  -3   2   34.10    5.40
  -2  -3   2   38.60    4.70
   2  -3  -2   35.30    5.10
   2  -3  -2   41.20    4.80
  -2  -3   2   36.10    5.30
   2  -3  -2   53.59    6.40
  -2   3   2   39.50    4.70
  -2   3   2   44.50    5.20
   2   3  -2   33.90    4.90
  -2   3   2   39.40    4.80
   2   3  -2   48.20    5.20
  -1  -3   2 2032.50  253.27
   1  -3  -2 2240.48  259.37
   1   3  -2 1949.20  227.38
  -1   3   2 2045.80  228.58
  -1   3   2 2482.35  261.97
   1   3  -2 2103.39  254.37
   0  -3   2  839.52   98.59
   0  -3  -2  852.71   98.59
   0   3  -2  861.61  117.59
   0   3  -2  816.62   97.89
   0   3   2 1077.59  118.99
   1  -3   2  533.95   54.39
  -1   3  -2  572.24   54.29
  -1   3  -2  527.25   54.29
   2  -3   2   32.70    4.10
   2  -3   2   23.50    3.50
  -2  -3  -2   26.70    3.80
  -2   3  -2   30.60    3.50
  -2   3  -2   33.20    4.20
   3  -3   2    3.80    1.20
  -3  -3  -2    3.40    1.80
   3  -3   2    2.10    1.30
  -3  -3  -2    4.20    1.40
  -3   3  -2    5.90    1.80
   3   3   2    3.70    1.20
  -3   3  -2    4.30    1.40
   4  -3   2   91.69   10.00
  -4  -3  -2   94.99   10.80
  -4  -3  -2   88.89   10.40
  -4   3  -2   85.09   10.60
  -4   3  -2   91.79   10.70
  -5  -3  -2   21.70    4.40
  -5  -3  -2   15.60    4.30
  -5   3  -2   13.70    3.60
  -5   3  -2   13.50    4.00
  -6  -3  -2   45.70    8.20
  -6  -3  -2   37.70    7.20
  -6   3  -2   32.30    6.70
  -6   3  -2   28.90    7.60
  -7  -3  -2    6.20    3.10
  -7  -3  -2    0.50    2.90
  -7   3  -2   -1.50    1.70
  -7   3  -2    3.40    3.40
  -7  -4   2   -1.50    1.70
  -7  -4   2    0.40    2.20
  -7  -4   2   -1.50    2.00
  -7   4   2    0.80    2.00
  -7   4   2    0.80    2.10
  -7   4   2    2.80    2.40
  -6  -4   2   22.30    5.00
  -6  -4   2   20.80    5.10
  -6   4   2   20.40    4.80
  -6   4   2   15.60    4.10
  -5  -4   2   16.70    4.00
  -5  -4   2   34.00    5.80
  -5  -4   2   15.10    4.20
  -5   4   2   21.70    4.40
  -5   4   2   29.60    5.50
  -5   4   2   27.20    5.20
  -4  -4   2    2.90    1.60
  -4  -4   2    0.10    1.50
  -4  -4   2   -1.80    1.60
  -4   4   2    1.20    1.90
  -4   4   2    1.40    1.40
  -4   4   2    2.70    1.90
  -3  -4   2   12.70    3.00
  -3  -4   2   15.50    2.80
  -3  -4   2   15.50    3.30
   3  -4  -2   17.30    3.40
   3  -4  -2    8.70    2.40
   3  -4  -2   10.50    3.50
  -3   4   2    8.80    2.30
  -3   4   2   17.10    3.20
   3   4  -2   14.20    2.70
   3   4  -2   16.50    3.20
  -3   4   2   12.20    2.90
  -2  -4   2  418.86   39.50
  -2  -4   2  387.06   39.80
   2  -4  -2  371.06   39.40
   2  -4  -2  369.86   39.70
   2  -4  -2  400.16   39.60
  -2   4   2  380.66   39.50
   2   4  -2  394.36   39.40
   2   4  -2  384.06   39.70
  -2   4   2  411.36   39.80
  -2   4   2  383.76   39.40
   1  -4  -2 1318.97  187.58
  -1  -4   2 1660.13  192.48
  -1   4   2 1396.56  161.88
  -1   4   2 1275.37  183.08
   1   4  -2 1414.56  160.58
   1   4  -2 1396.06  187.08
   0  -4   2  121.79   12.40
   0  -4  -2  120.19   12.40
   0  -4  -2  119.79   12.80
   0  -4   2  132.99   12.40
   0  -4  -2  143.99   12.50
   0  -4   2  119.59   12.70
   0   4   2  107.79   12.50
   0   4  -2  128.99   12.40
   0   4  -2  116.09   12.40
   0   4  -2  117.39   12.70
   0   4   2  129.39   12.80
   0   4   2  124.79   12.40
  -1  -4  -2 2597.24  238.38
   1  -4   2 2075.49  237.28
  -1  -4  -2 2102.99  248.78
   1   4   2 2357.16  241.38
  -1   4  -2 2558.14  237.28
  -1   4  -2 2084.49  246.88
  -2  -4  -2  130.09   14.40
   2  -4   2  144.09   14.20
   2  -4   2  127.39   14.50
  -2   4  -2  143.99   14.60
  -2   4  -2  146.99   14.40
  -3  -4  -2   19.80    3.20
   3  -4   2   11.60    2.30
   3  -4   2   17.40    3.10
  -3  -4  -2   22.50    3.80
  -3   4  -2   14.10    2.90
  -3   4  -2   11.60    2.50
  -4  -4  -2   48.30    7.00
   4  -4   2   49.80    6.50
  -4  -4  -2   46.90    7.30
  -4   4  -2   58.99    7.80
  -5  -4  -2   46.40    6.70
  -5  -4  -2   36.80    6.50
  -5   4  -2   24.70    5.70
  -5   4  -2   35.40    5.90
  -6  -4  -2   23.50    5.20
  -6  -4  -2   43.40    7.20
  -6   4  -2   24.90    5.80
  -6   4  -2   25.90    6.00
  -7  -4  -2   17.40    5.00
  -7  -4  -2   16.50    5.30
  -7   4  -2   24.70    5.60
  -7   4  -2   20.40    5.70
  -7  -5   2    1.50    2.70
  -7  -5   2    3.00    2.80
  -7  -5   2   -1.60    1.40
  -7   5   2   -0.50    2.40
  -7   5   2    3.40    2.60
  -7   5   2    1.40    2.50
  -6  -5   2    5.50    2.50
  -6  -5   2    1.30    2.40
  -6  -5   2    4.90    3.00
  -6   5   2    1.90    1.90
  -6   5   2    5.60    2.80
  -5  -5   2   35.60    6.80
  -5  -5   2   40.10    6.70
  -5  -5   2   43.50    7.30
  -5   5   2   38.50    6.40
  -5   5   2   44.80    6.80
  -5   5   2   41.20    7.00
  -4  -5   2   82.49   10.00
  -4  -5   2   80.99   10.20
  -4  -5   2   69.19    8.10
  -4   5   2   63.79    8.90
  -4   5   2   46.60    8.50
  -4   5   2   70.79    8.90
   3  -5  -2  147.69   16.10
  -3  -5   2  166.98   16.30
   3  -5  -2  141.09   15.80
  -3  -5   2  161.08   16.20
   3  -5  -2  142.09   16.20
  -3  -5   2  171.78   16.00
  -3   5   2  134.49   15.90
  -3   5   2  152.58   15.80
   3   5  -2  130.49   15.90
   3   5  -2  142.99   15.70
  -3   5   2  146.99   15.90
   2  -5  -2  643.64   66.89
   2  -5  -2  656.43   67.19
  -2  -5   2  668.43   66.89
   2  -5  -2  667.13   66.89
  -2  -5   2  647.04   67.19
   2   5  -2  680.63   67.19
  -2   5   2  663.63   66.89
   2   5  -2  657.23   66.79
  -2   5   2  696.83   66.79
  -2   5   2  685.93   67.19
  -1  -5   2 2136.49  244.78
   1  -5  -2 1848.81  237.78
  -1   5   2 2182.68  261.07
  -1   5   2 1784.52  211.58
   1   5  -2 1846.82  239.08
   1   5  -2 1973.40  213.08
   0  -5  -2 1440.26  155.38
   0  -5   2 1315.77  154.58
   0  -5  -2 1387.46  173.28
   0   5  -2 1355.16  174.08
   0   5   2 1676.43  177.38
   0   5  -2 1445.66  154.78
   1   5   2 1281.07  126.89
  -1   5  -2 1273.27  126.99
   2  -5   2  946.41   97.29
  -2  -5  -2 1075.09   97.59
   2  -5   2  938.61   97.59
  -2   5  -2  962.20   97.39
  -2   5  -2  968.80   97.59
   3  -5   2   58.09    6.90
  -3  -5  -2   67.49    7.40
   3  -5   2   55.09    7.30
  -3   5  -2   77.99    7.60
  -3   5  -2   60.49    7.10
  -4  -5  -2    1.50    1.60
   4  -5   2    3.30    1.30
  -4  -5  -2    1.80    1.40
  -4   5  -2    1.10    1.60
  -5  -5  -2    5.60    2.40
  -5  -5  -2    5.10    2.70
  -5   5  -2    7.70    2.50
  -5   5  -2    6.70    2.90
  -6  -5  -2   16.50    4.70
  -6  -5  -2   19.30    4.60
  -6   5  -2   13.00    3.70
  -6   5  -2   21.40    5.40
  -7  -5  -2   10.50    4.20
  -7  -5  -2    0.10    2.70
  -7   5  -2    7.70    3.60
  -7   5  -2    6.40    3.20
  -7  -6   2   18.90    5.60
  -7  -6   2   13.90    4.70
  -7  -6   2   21.30    5.50
  -7   6   2   19.00    4.90
  -7   6   2   19.10    4.90
  -7   6   2   20.40    4.80
  -6  -6   2    1.80    2.50
  -6  -6   2    4.00    2.70
  -6  -6   2    2.10    2.20
  -6   6   2    4.20    2.60
  -6   6   2    4.90    3.30
  -6   6   2    1.70    1.70
  -5  -6   2    3.80    1.70
  -5  -6   2    7.30    3.10
  -5  -6   2    6.60    2.60
  -5   6   2    6.50    2.40
  -5   6   2    0.80    1.90
  -5   6   2    6.20    2.80
  -4  -6   2  144.99   17.30
  -4  -6   2  154.88   17.70
  -4  -6   2  155.78   17.80
  -4   6   2  162.48   17.30
  -4   6   2  170.48   17.60
  -4   6   2  179.08   17.80
   3  -6  -2   51.19    6.60
  -3  -6   2   67.29    7.90
  -3  -6   2   36.10    5.80
   3  -6  -2   37.50    5.80
   3  -6  -2   39.20    6.30
  -3   6   2   53.09    6.00
   3   6  -2   49.10    6.70
   3   6  -2   43.80    6.00
  -3   6   2   42.10    6.00
  -3   6   2   51.49    6.60
  -2  -6   2  405.46   42.20
  -2  -6   2  417.76   42.60
   2  -6  -2  398.56   42.50
   2  -6  -2  407.26   42.20
   2  -6  -2  417.36   42.40
  -2   6   2  425.76   42.50
   2   6  -2  411.96   42.50
  -2   6   2  430.06   42.30
   2   6  -2  423.06   42.20
  -2   6   2  443.06   42.20
  -1  -6   2   89.19    9.40
   1  -6  -2   98.09    9.50
  -1  -6   2   98.89    9.50
  -1  -6   2   83.09    9.80
   1  -6  -2   88.99    9.50
   1  -6  -2   88.69    9.80
   1   6  -2   91.59    9.70
  -1   6   2   79.39    9.40
  -1   6   2   82.39    9.70
  -1   6   2  100.49    9.50
   1   6  -2   94.59    9.40
   0  -6   2   68.29    7.70
   0  -6  -2   65.59    7.40
   0  -6  -2   59.99    7.60
   0  -6  -2   67.19    7.30
   0  -6   2   73.89    7.30
   0  -6   2   74.99    7.20
   0   6  -2   70.69    7.30
   0   6  -2   68.59    7.50
   0   6   2   72.89    7.30
   0   6  -2   80.69    7.20
  -1  -6  -2  133.19   14.60
   1  -6   2  126.79   14.60
   1  -6   2  147.29   14.40
   1   6   2  157.48   14.60
  -1   6  -2  141.69   14.60
  -1   6  -2  151.48   14.40
   2  -6   2   41.30    5.50
  -2  -6  -2   46.00    5.50
   2  -6   2   55.19    5.30
  -2   6  -2   45.10    5.30
  -2   6  -2   53.79    5.60
  -3  -6  -2  154.18   14.70
   3  -6   2  131.29   14.20
   3  -6   2  120.99   14.90
  -3   6  -2  133.29   14.60
  -3   6  -2  138.79   14.40
  -4  -6  -2   27.70    4.80
   4  -6   2   19.90    3.50
  -4  -6  -2   21.10    4.00
  -4   6  -2   21.30    4.10
  -5  -6  -2   14.20    3.70
  -5  -6  -2    7.50    3.00
  -5   6  -2   10.40    2.90
  -5   6  -2    7.10    2.90
  -6  -6  -2    0.90    2.10
  -6  -6  -2   -1.00    2.00
  -6   6  -2   -0.70    1.40
  -6   6  -2   -2.50    1.50
  -7  -6  -2   14.30    4.60
  -7  -6  -2   20.40    5.60
  -7   6  -2   20.30    5.40
  -7   6  -2   19.60    4.80
  -7  -7   2    3.90    3.30
  -7  -7   2    0.90    2.90
  -7  -7   2    2.10    2.20
  -7   7   2    0.10    2.00
  -7   7   2    0.00    1.80
  -7   7   2    0.70    2.30
  -6  -7   2   -0.10    1.90
  -6  -7   2    1.30    2.20
  -6  -7   2    3.20    2.30
  -6   7   2   -0.50    1.60
  -6   7   2    3.60    3.00
  -6   7   2    1.00    1.70
  -5  -7   2   27.30    5.30
  -5  -7   2   36.50    6.30
  -5  -7   2   34.40    6.20
  -5   7   2   33.50    6.00
  -5   7   2   37.10    5.70
  -5   7   2   23.60    5.10
  -4  -7   2    7.50    2.70
  -4  -7   2    6.90    2.20
  -4  -7   2    7.30    2.30
  -4   7   2    1.10    1.60
  -4   7   2    1.80    1.70
  -4   7   2    5.70    1.90
  -3  -7   2  216.68   22.50
   3  -7  -2  205.08   21.50
   3  -7  -2  185.48   21.50
  -3  -7   2  201.08   21.40
   3  -7  -2  186.98   21.60
   3   7  -2  217.28   21.70
  -3   7   2  219.18   22.20
   3   7  -2  195.58   21.30
  -3   7   2  228.58   22.70
  -3   7   2  210.38   21.60
  -2  -7   2   96.09    9.40
   2  -7  -2   78.39    9.40
   2  -7  -2   92.99    9.80
   2  -7  -2   77.09    9.30
  -2  -7   2   86.39    9.70
  -2   7   2   81.99    9.20
   2   7  -2   76.19    9.50
   2   7  -2   92.69    9.30
  -2   7   2   93.89    9.70
  -2   7   2   89.09    9.40
  -1  -7   2    3.60    0.90
   1  -7  -2    1.70    0.80
   1  -7  -2    1.30    0.80
  -1  -7   2    0.80    0.80
  -1  -7   2    1.10    0.60
   1  -7  -2    2.50    0.80
  -1   7   2    1.50    0.70
   1   7  -2    1.90    0.90
  -1   7   2    1.00    0.80
  -1   7   2    3.00    0.80
   1   7  -2    2.20    0.70
   0  -7   2  257.57   25.60
   0  -7   2  270.77   26.20
   0  -7  -2  275.67   25.80
   0  -7  -2  243.58   25.80
   0   7   2  239.78   25.80
   0   7   2  256.87   26.00
   0   7   2  237.38   25.70
   0   7  -2  287.07   26.10
   1  -7   2  347.17   35.50
  -1  -7  -2  389.26   35.60
  -1  -7  -2  358.36   35.80
  -1  -7  -2  327.77   35.70
   1  -7   2  353.76   35.80
  -1   7  -2  352.56   35.70
  -1   7  -2  353.76   35.50
   1   7   2  367.46   35.70
   2  -7   2    0.20    0.50
   2  -7   2    0.80    0.80
  -2  -7  -2   -0.80    0.50
  -2   7  -2    1.30    0.90
  -2   7  -2    0.60    0.60
   2   7   2    0.20    0.30
  -3  -7  -2   59.29    7.30
   3  -7   2   62.49    7.00
  -3   7  -2   67.59    7.20
  -3   7  -2   61.99    7.40
  -4  -7  -2   85.79    9.80
  -4  -7  -2   98.49   10.40
   4  -7   2   74.89    9.20
  -4   7  -2   92.59   10.30
  -4   7  -2   74.49    9.70
  -5  -7  -2  335.87   32.70
  -5  -7  -2  279.97   32.00
  -5   7  -2  289.97   32.10
  -5   7  -2  317.07   31.90
  -6  -7  -2   21.10    4.90
  -6  -7  -2   16.40    4.90
  -6   7  -2   14.70    4.30
  -6   7  -2   25.40    4.90
  -7  -7  -2    0.40    2.10
  -7  -7  -2   -1.80    1.80
  -7   7  -2    0.10    2.00
  -7   7  -2   -0.50    2.20
  -7  -8   2    2.90    3.00
  -7  -8   2    3.50    2.70
  -7  -8   2    3.40    2.70
  -7   8   2   -0.90    1.60
  -7   8   2    0.50    2.00
  -7   8   2    1.00    2.20
  -6  -8   2    3.10    2.50
  -6  -8   2    0.90    2.10
  -6  -8   2    1.20    1.90
  -6   8   2    2.50    2.50
  -6   8   2   -1.80    1.20
  -6   8   2    2.10    2.00
  -5  -8   2   23.10    4.90
  -5  -8   2   28.40    5.60
  -5  -8   2   31.60    5.80
  -5   8   2   24.90    5.20
  -5   8   2   25.60    5.10
  -5   8   2   26.90    4.80
  -4  -8   2    1.30    1.70
  -4  -8   2    8.20    2.50
  -4  -8   2    4.20    1.70
  -4   8   2    3.80    2.00
  -4   8   2    5.90    2.10
  -4   8   2    3.50    2.00
   3  -8  -2   34.70    4.80
   3  -8  -2   20.00    4.00
   3  -8  -2   24.10    4.40
  -3  -8   2   23.50    4.10
   3   8  -2   37.60    4.60
  -3   8   2   29.10    4.40
   3   8  -2   29.10    4.70
  -2  -8   2    0.60    0.80
   2  -8  -2    1.30    0.80
  -2  -8   2    0.10    1.10
   2  -8  -2    2.10    1.30
   2  -8  -2    3.30    1.30
   2   8  -2    1.20    0.90
  -2   8   2    1.70    1.10
   2   8  -2    0.10    0.80
  -2   8   2    1.80    0.90
  -2   8   2    1.10    0.90
   1  -8  -2  113.59   10.10
  -1  -8   2   98.29   10.00
   1  -8  -2   98.99   10.40
   1  -8  -2   90.79   10.00
  -1  -8   2   95.19   10.00
  -1  -8   2   95.99   10.40
  -1   8   2  105.39   10.00
   1   8  -2   84.99   10.20
  -1   8   2   88.79   10.20
  -1   8   2   85.89    9.90
   1   8  -2   98.09    9.90
   0  -8   2  724.83   70.49
   0  -8   2  627.04   70.59
   0  -8   2  744.73   70.99
   0  -8  -2  713.43   70.99
   0   8  -2  728.83   70.99
   0   8   2  730.03   70.89
   1  -8   2  944.31   93.59
  -1  -8  -2 1013.50   93.89
   1  -8   2  877.91   93.89
  -1   8  -2  925.11   93.49
   1   8   2 1027.70   93.79
  -1   8  -2  866.81   93.79
   2  -8   2    5.40    1.00
   2  -8   2    4.70    1.40
  -2   8  -2    5.10    1.30
   2   8   2    2.20    0.60
  -2   8  -2    2.20    0.80
  -3  -8  -2    3.30    1.30
   3  -8   2    2.50    1.60
   3  -8   2    2.40    1.00
  -3   8  -2    2.20    1.10
  -3   8  -2    0.90    1.20
  -4  -8  -2  179.28   17.80
   4  -8   2  160.38   17.20
   4   8   2  160.58   17.00
  -4   8  -2  149.99   17.60
  -4   8  -2  170.28   17.90
  -5  -8  -2   49.70    7.70
  -5  -8  -2   58.09    8.60
  -5   8  -2   40.40    6.80
  -5   8  -2   49.30    7.60
  -6  -8  -2    4.80    3.30
  -6  -8  -2    5.30    2.60
  -6   8  -2   -1.00    1.90
  -6   8  -2    4.60    2.20
  -7  -8  -2    2.80    3.30
  -7  -8  -2    9.10    3.80
  -7   8  -2    1.40    2.10
  -7   8  -2    7.30    3.50
  -7  -9   2    0.10    1.80
  -7  -9   2    5.20    3.50
  -7  -9   2    2.10    2.70
  -7   9   2    5.70    2.70
  -7   9   2    3.40    2.60
  -7   9   2    3.50    2.30
  -6  -9   2    3.50    2.50
  -6  -9   2    0.10    1.80
  -6  -9   2   -3.10    1.40
  -6   9   2   -0.70    2.00
  -6   9   2    0.00    1.40
  -6   9   2    1.20    1.90
  -5  -9   2    5.60    2.60
  -5  -9   2   10.40    3.70
  -5  -9   2   11.20    3.30
  -5   9   2   11.40    3.10
  -5   9   2   10.50    3.10
  -5   9   2    8.60    2.70
  -4  -9   2   37.60    6.40
  -4  -9   2   32.30    5.50
  -4   9   2   50.49    6.40
  -4   9   2   48.20    6.40
  -4   9   2   33.70    5.80
   3  -9  -2  214.78   26.20
   3  -9  -2  237.18   26.00
   3  -9  -2  249.38   26.20
  -3  -9   2  251.37   26.10
  -3  -9   2  285.27   26.70
  -3   9   2  276.37   26.40
  -3   9   2  235.48   26.20
   3   9  -2  231.28   26.10
   3   9  -2  255.67   25.90
  -3   9   2  285.07   26.40
   2  -9  -2  780.22   80.69
   2  -9  -2  797.92   80.59
  -2  -9   2  788.62   80.99
  -2  -9   2  839.72   80.59
   2  -9  -2  782.42   80.89
   2   9  -2  814.72   80.49
  -2   9   2  840.12   80.89
   2   9  -2  802.72   80.79
  -2   9   2  805.62   80.49
  -2   9   2  794.02   80.59
  -1  -9   2  175.58   18.90
   1  -9  -2  198.48   19.00
   1  -9  -2  176.98   19.00
   1  -9  -2  173.48   19.30
  -1  -9   2  199.68   19.40
  -1  -9   2  186.08   18.90
   1   9  -2  182.68   19.20
  -1   9   2  186.18   18.90
   1   9  -2  192.88   18.90
  -1   9   2  188.28   18.90
  -1   9   2  184.78   19.20
   0  -9   2  961.20   94.59
   0  -9  -2  959.00   95.09
   0   9   2  937.61   94.99
   1  -9   2   11.80    1.40
  -1  -9  -2   12.30    1.60
  -1  -9  -2    9.10    1.70
  -1  -9  -2   12.70    1.80
   1  -9   2   11.60    1.60
   1  -9   2   12.20    1.90
  -1   9  -2    8.40    1.50
   1   9   2    8.60    1.70
   1   9   2   10.50    1.60
  -1   9  -2   11.50    1.30
   2  -9   2   40.40    5.10
  -2  -9  -2   27.50    4.60
   2  -9   2   35.60    4.20
   2  -9   2   41.80    4.10
   2   9   2   40.10    4.10
  -2   9  -2   31.90    4.10
  -2   9  -2   39.20    4.50
   3  -9   2   65.29    8.00
   3  -9   2   65.39    7.60
  -3   9  -2   70.49    8.00
  -3   9  -2   68.69    7.70
   3   9   2   71.99    7.40
   4  -9   2  443.66   49.00
  -4  -9  -2  529.85   49.70
  -4   9  -2  469.45   49.50
  -4   9  -2  427.96   49.40
   4   9   2  543.65   48.90
  -5  -9  -2    2.10    2.20
  -5  -9  -2    0.90    1.80
  -5   9  -2    2.50    1.90
  -5   9  -2    0.40    1.40
  -6  -9  -2    0.90    1.90
  -6  -9  -2    4.60    2.80
  -6   9  -2    4.30    2.70
  -6   9  -2    1.40    1.80
  -7  -9  -2    9.00    3.60
  -7  -9  -2   25.10    6.40
  -7   9  -2   10.30    4.30
  -7   9  -2   13.80    4.20
  -7 -10   2    4.50    3.10
  -7 -10   2   -2.60    1.30
  -7 -10   2   -1.10    2.00
  -7  10   2   -1.60    1.60
  -7  10   2    0.60    1.90
  -7  10   2    4.50    2.70
  -6 -10   2    2.10    2.20
  -6 -10   2    5.90    3.70
  -6 -10   2   14.90    4.40
  -6  10   2    3.10    2.20
  -6  10   2   13.40    3.40
  -6  10   2   10.20    3.60
  -5 -10   2   69.29    9.20
  -5 -10   2   51.99    9.10
  -5 -10   2   68.39    9.70
  -5  10   2   56.09    8.40
  -5  10   2   61.79    9.00
  -5  10   2   53.59    8.30
  -4 -10   2   26.30    5.40
  -4 -10   2   15.60    3.80
  -4  10   2   25.80    4.30
  -4  10   2   25.50    4.60
  -4  10   2   31.10    5.00
   3 -10  -2   16.40    3.20
   3 -10  -2   22.00    3.70
  -3 -10   2   14.10    3.20
  -3 -10   2   19.90    3.30
   3 -10  -2   12.60    3.10
   3  10  -2   21.40    3.40
   3  10  -2   23.80    4.00
  -3  10   2   18.10    3.50
  -3  10   2   15.10    2.90
  -2 -10   2    4.60    1.40
  -2 -10   2    5.40    1.40
  -2 -10   2    5.80    2.00
   2 -10  -2    6.80    1.90
   2 -10  -2    5.50    1.60
   2 -10  -2    4.70    1.40
  -2  10   2    3.60    1.50
  -2  10   2    4.60    1.40
   2  10  -2    1.80    1.10
   2  10  -2    5.70    1.50
  -2  10   2    3.60    1.20
  -1 -10   2  410.26   44.50
   1 -10  -2  426.16   44.60
   1 -10  -2  432.36   44.50
  -1 -10   2  447.46   44.50
   1 -10  -2  428.36   44.90
  -1 -10   2  439.56   44.90
  -1  10   2  498.15   44.50
  -1  10   2  443.76   44.80
   1  10  -2  454.05   44.60
   1  10  -2  472.15   44.40
  -1  10   2  416.96   44.40
   1  10  -2  453.85   44.70
   0 -10  -2  335.97   34.30
   0 -10   2  326.47   34.30
   0 -10  -2  372.96   34.40
   0 -10   2  350.16   34.60
   0 -10  -2  336.67   34.70
   0 -10   2  369.86   34.20
   0  10   2  370.66   34.60
   0  10  -2  376.26   34.50
   0  10   2  305.27   34.30
   0  10   2  324.97   34.30
   0  10  -2  308.37   34.30
   1 -10   2  301.57   30.30
   1 -10   2  303.27   30.50
   1 -10   2  302.17   30.60
  -1 -10  -2  307.67   30.60
  -1 -10  -2  275.17   30.50
  -1 -10  -2  306.07   30.40
  -1  10  -2  327.47   30.50
  -1  10  -2  297.17   30.20
   1  10   2  330.57   30.60
   1  10   2  282.77   30.60
  -2 -10  -2    0.00    0.60
   2 -10   2    1.00    0.80
  -2 -10  -2    0.60    0.60
   2 -10   2    1.40    0.70
  -2 -10  -2    2.30    0.70
   2 -10   2    1.10    0.50
  -2  10  -2    1.20    0.80
  -2  10  -2    2.00    0.70
   2  10   2    2.10    0.70
  -3 -10  -2   26.60    4.50
   3 -10   2   21.70    4.40
   3 -10   2   38.80    4.20
  -3  10  -2   35.70    4.50
  -3  10  -2   31.30    4.80
   3  10   2   35.50    3.80
   4 -10   2    8.90    2.10
   4 -10   2   13.70    2.70
  -4 -10  -2   10.90    2.90
  -4  10  -2   12.80    2.90
  -4  10  -2   10.40    2.70
   4  10   2   10.20    2.10
  -5 -10  -2   61.29    9.60
  -5 -10  -2   52.09    8.70
  -5  10  -2   66.19    9.20
  -5  10  -2   63.59    8.50
  -6 -10  -2  120.79   13.60
  -6 -10  -2  107.89   15.40
  -6  10  -2  100.79   12.90
  -6  10  -2  103.49   12.60
  -7 -10  -2    9.80    4.70
  -7 -10  -2    7.60    3.60
  -7  10  -2    3.90    3.10
  -7  10  -2    5.60    3.40
  -7 -11   2   -3.40    1.30
  -7 -11   2   -0.70    2.20
  -7 -11   2   -1.30    2.20
  -7  11   2    2.50    2.50
  -7  11   2    4.50    3.20
  -7  11   2   -0.50    1.80
  -6 -11   2    2.00    2.00
  -6 -11   2    1.80    2.70
  -6 -11   2   -0.60    1.80
  -6  11   2   -0.10    1.50
  -6  11   2    1.70    1.80
  -6  11   2    0.10    1.70
  -5 -11   2    4.80    2.70
  -5 -11   2    4.80    2.30
  -5 -11   2    6.80    3.20
  -5  11   2    3.60    2.20
  -5  11   2    7.30    2.30
  -5  11   2    7.20    2.50
  -4 -11   2    1.70    1.50
  -4 -11   2    2.70    2.00
  -4  11   2    3.70    2.00
  -4  11   2    0.90    1.30
  -4  11   2    2.50    1.80
  -3 -11   2  865.31   82.39
   3 -11  -2  753.72   82.09
   3 -11  -2  808.02   82.09
   3 -11  -2  805.22   81.89
  -3 -11   2  770.82   82.19
   3  11  -2  785.02   81.99
  -3  11   2  807.32   81.69
  -3  11   2  850.01   82.29
   3  11  -2  837.32   81.69
  -3  11   2  863.91   81.99
  -2 -11   2  352.16   37.90
   2 -11  -2  376.26   37.60
   2 -11  -2  358.86   37.90
  -2 -11   2  396.46   37.60
   2 -11  -2  350.56   37.60
  -2 -11   2  390.76   37.60
   2  11  -2  370.46   37.40
  -2  11   2  414.76   37.80
  -2  11   2  380.76   37.40
  -2  11   2  324.17   37.40
   2  11  -2  357.76   37.70
   1 -11  -2  156.78   14.90
   1 -11  -2  131.19   15.00
  -1 -11   2  156.98   14.80
   1 -11  -2  136.39   14.70
  -1 -11   2  130.69   14.60
  -1 -11   2  138.89   15.10
   1  11  -2  136.59   14.90
  -1  11   2  164.08   14.70
  -1  11   2  146.39   15.00
   1  11  -2  117.19   14.70
   1  11  -2  144.49   14.60
  -1  11   2  153.48   14.70
   0 -11   2 1036.90  107.09
   0 -11  -2 1107.49  107.49
   0  11   2 1089.99  107.29
  -1 -11  -2  112.89   11.00
  -1 -11  -2  107.59   11.10
   1 -11   2  100.99   11.00
   1 -11   2   99.69   10.60
  -1 -11  -2  103.99   10.80
   1 -11   2  109.09   11.00
   1  11   2  104.79   10.90
  -1  11  -2  112.69   10.90
  -1  11  -2  101.39   10.50
   1  11   2  102.19   11.00
   2 -11   2   86.89    7.60
   2 -11   2   64.89    7.60
  -2 -11  -2   73.09    7.60
  -2 -11  -2   69.39    7.70
  -2 -11  -2   69.49    7.90
   2 -11   2   62.79    7.90
   2  11   2   74.09    7.60
  -2  11  -2   60.79    7.80
  -2  11  -2   76.69    7.60
   3 -11   2  255.77   29.10
   3 -11   2  282.77   28.80
   3 -11   2  321.27   28.60
  -3 -11  -2  265.37   29.10
  -3  11  -2  274.27   28.70
  -3  11  -2  276.47   29.10
   4 -11   2    1.60    1.20
   4 -11   2    0.80    1.10
  -4 -11  -2    1.30    1.40
   4  11   2    1.40    1.00
  -4  11  -2    0.70    1.70
  -4  11  -2   -0.70    1.00
  -5 -11  -2  140.49   15.80
  -5 -11  -2  155.88   16.60
  -5  11  -2  129.49   15.20
  -5  11  -2  134.69   15.70
  -6 -11  -2   26.60    5.90
  -6 -11  -2   15.70    5.00
  -6  11  -2   13.70    4.40
  -6  11  -2   24.60    4.60
  -7 -11  -2   12.90    4.40
  -7 -11  -2    0.00    2.40
  -7  11  -2    1.30    2.70
  -7  11  -2    7.30    3.20
  -7 -12   2   10.20    4.60
  -7 -12   2    1.60    2.70
  -7 -12   2    4.60    2.90
  -7  12   2    9.70    3.20
  -7  12   2    0.10    2.10
  -7  12   2    3.90    2.90
  -6 -12   2    0.00    1.90
  -6 -12   2    2.90    2.40
  -6 -12   2    2.80    2.60
  -6  12   2    0.20    1.60
  -6  12   2    1.30    2.30
  -6  12   2   -1.30    1.20
  -5 -12   2   20.30    4.80
  -5 -12   2   19.00    4.80
  -5  12   2   23.40    4.40
  -5  12   2   31.30    5.10
  -5  12   2   25.70    5.00
  -4 -12   2  822.72   86.79
  -4 -12   2  863.71   86.49
  -4  12   2  907.51   86.39
  -4  12   2  805.82   86.29
  -4  12   2  877.21   86.19
   3 -12  -2   44.10    6.70
   3 -12  -2   54.69    7.30
  -3 -12   2   51.19    7.50
  -3  12   2   54.39    6.30
   3  12  -2   44.30    6.30
  -3  12   2   53.69    7.00
  -3  12   2   48.30    5.90
  -2 -12   2 1156.58  110.29
   2 -12  -2 1102.49  110.39
  -2 -12   2 1006.80  110.59
  -2 -12   2 1073.19  110.19
  -2  12   2 1135.89  110.39
  -2  12   2 1166.58  110.19
  -2  12   2 1076.19  110.09
   2  12  -2 1107.99  110.09
  -1 -12   2   66.49    7.70
   1 -12  -2   64.09    7.40
  -1 -12   2   68.29    7.30
   1 -12  -2   75.19    7.80
   1 -12  -2   66.69    7.30
  -1 -12   2   74.79    7.30
  -1  12   2   61.09    7.20
  -1  12   2   73.49    7.60
   1  12  -2   76.79    7.60
  -1  12   2   67.89    7.20
   1  12  -2   56.29    7.30
   0 -12   2  102.69   11.00
   0 -12  -2   96.49   10.70
   0 -12  -2  116.79   10.80
   0 -12  -2   90.39   11.00
   0 -12   2  103.29   10.70
   0  12  -2  107.29   10.80
   0  12  -2   99.39   10.80
   0  12   2  105.29   10.90
   0  12   2  108.89   10.70
   0  12   2  108.99   10.80
  -1 -12  -2   90.69    9.50
  -1 -12  -2   86.89    9.60
   1 -12   2   97.69    9.50
   1 -12   2   86.19    9.30
   1 -12   2   81.29    9.60
  -1 -12  -2  106.39    9.60
   1  12   2  101.19    9.80
   1  12   2   95.99    9.50
  -1  12  -2   73.69    9.40
  -1  12  -2   94.89    9.20
  -2 -12  -2  295.37   30.80
   2 -12   2  292.07   30.50
   2 -12   2  265.07   30.80
  -2 -12  -2  310.47   30.50
  -2 -12  -2  306.57   30.60
  -2  12  -2  296.17   30.40
   2  12   2  334.37   30.50
  -2  12  -2  313.87   30.80
  -3 -12  -2    5.60    1.80
   3 -12   2    6.50    1.70
  -3 -12  -2    7.70    1.90
   3 -12   2    4.10    1.70
  -3 -12  -2    8.00    1.30
  -3 -12  -2    3.50    1.60
  -3  12  -2    9.90    1.80
   3  12   2    6.60    1.40
   4 -12   2  122.29   14.20
   4 -12   2  144.29   14.50
  -4 -12  -2  136.39   15.00
  -4  12  -2  130.09   14.80
  -4  12  -2  145.39   15.00
  -5 -12  -2   26.20    5.00
  -5  12  -2   29.50    5.50
  -5  12  -2   26.20    4.80
  -6 -12  -2   10.30    3.80
  -6 -12  -2   11.50    4.10
  -6  12  -2    7.70    2.90
  -6  12  -2    7.50    3.40
  -7 -12  -2    1.20    2.40
  -7 -12  -2    4.20    3.10
  -7  12  -2    3.00    2.50
  -7  12  -2   -0.90    1.60
  -7 -13   2   15.50    5.80
  -7 -13   2   21.10    6.10
  -7 -13   2   15.00    4.50
  -7  13   2   14.10    3.80
  -7  13   2   19.00    4.70
  -7  13   2   25.20    5.60
  -6 -13   2   11.30    4.20
  -6 -13   2   13.40    4.20
  -6 -13   2   12.00    4.20
  -6  13   2   12.10    3.50
  -6  13   2    9.70    3.80
  -6  13   2   15.40    3.90
  -5 -13   2   37.50    6.60
  -5 -13   2   38.20    7.00
  -5  13   2   31.80    5.60
  -5  13   2   32.10    6.10
  -5  13   2   34.70    5.70
  -4 -13   2  285.07   32.60
  -4 -13   2  311.67   32.40
  -4  13   2  309.67   32.00
  -4  13   2  310.97   32.20
  -4  13   2  329.47   32.40
  -3 -13   2   78.49    8.80
  -3 -13   2   70.59    9.80
   3 -13  -2   82.89    9.60
  -3 -13   2   71.79    9.20
  -3  13   2   69.59    8.70
  -3  13   2   86.89    8.70
  -3  13   2   78.49    8.90
   3  13  -2   73.79    8.60
  -2 -13   2  221.38   21.80
   2 -13  -2  211.38   21.60
  -2 -13   2  197.78   21.20
   2 -13  -2  181.58   21.10
  -2 -13   2  222.18   21.30
   2 -13  -2  212.68   21.70
  -2  13   2  192.38   21.10
   2  13  -2  208.68   21.40
  -2  13   2  211.18   21.40
   2  13  -2  208.38   21.10
  -2  13   2  195.38   21.00
   1 -13  -2  268.07   25.90
  -1 -13   2  267.67   25.70
  -1 -13   2  257.97   26.20
  -1 -13   2  244.88   25.70
   1 -13  -2  243.68   25.70
   1 -13  -2  225.98   26.00
   1  13  -2  263.37   25.90
   1  13  -2  214.08   25.80
  -1  13   2  254.87   25.60
  -1  13   2  253.97   26.00
  -1  13   2  291.57   25.80
   0 -13   2   18.40    2.80
   0 -13  -2   18.70    2.40
   0 -13  -2   15.50    2.70
   0 -13  -2   13.80    2.20
   0 -13   2   17.10    2.30
   0  13   2   16.50    2.30
   0  13  -2   14.70    2.20
   0  13   2   12.30    2.10
   0  13   2   20.00    2.70
   0  13  -2   17.70    2.50
   1 -13   2   58.99    6.80
  -1 -13  -2   72.79    7.20
   1 -13   2   61.49    7.20
  -1 -13  -2   67.99    7.10
   1 -13   2   70.39    7.10
  -1 -13  -2   63.49    7.20
   1  13   2   68.89    7.30
  -1  13  -2   70.79    6.80
   1  13   2   75.39    7.20
  -1  13  -2   55.29    7.00
  -2 -13  -2  679.33   73.09
   2 -13   2  787.42   72.99
   2 -13   2  673.63   73.39
   2 -13   2  718.93   72.99
  -2 -13  -2  734.73   73.29
  -2  13  -2  780.12   73.29
  -2  13  -2  709.13   72.79
   2  13   2  761.22   72.99
  -3 -13  -2   37.70    5.40
  -3 -13  -2   41.00    4.30
   3 -13   2   32.60    5.30
   3 -13   2   39.20    4.50
  -3 -13  -2   28.40    4.90
  -3 -13  -2   35.40    4.60
   3 -13   2   37.20    5.00
  -3  13  -2   40.70    5.00
   3  13   2   38.10    4.40
  -3  13  -2   42.20    6.00
   4 -13   2  297.47   29.70
  -4 -13  -2  254.47   30.00
  -4  13  -2  289.17   30.00
  -4  13  -2  306.97   30.10
  -5 -13  -2   34.80    6.10
  -5  13  -2   42.70    6.10
  -5  13  -2   32.20    5.90
  -6 -13  -2   19.90    5.80
  -6 -13  -2   30.90    5.90
  -6  13  -2   26.30    5.70
  -6  13  -2   25.30    4.80
  -7 -13  -2   56.69   11.30
  -7 -13  -2   73.69   11.00
  -7  13  -2   63.49   10.30
  -7  13  -2   58.49    9.20
  -7 -14   2   26.90    6.00
  -7 -14   2   24.40    7.20
  -7 -14   2   31.40    6.90
  -7  14   2   26.60    5.10
  -7  14   2   28.60    6.30
  -7  14   2   20.40    5.30
  -6 -14   2   15.40    5.30
  -6 -14   2   24.80    6.00
  -6 -14   2   22.10    5.40
  -6  14   2   22.50    4.60
  -6  14   2   14.80    4.40
  -6  14   2   23.90    4.60
  -5 -14   2   58.89    9.60
  -5 -14   2   62.99    9.20
  -5  14   2   61.49    8.50
  -5  14   2   66.79    9.00
  -4 -14   2  757.72   81.09
  -4 -14   2  818.52   80.89
  -4  14   2  792.82   80.39
  -4  14   2  840.32   80.69
  -4  14   2  782.02   80.69
  -3 -14   2    7.90    2.30
  -3 -14   2    5.60    2.10
  -3  14   2    8.80    2.10
  -3  14   2   15.80    2.60
  -3  14   2    9.60    2.40
   3  14  -2    6.60    1.90
  -2 -14   2  381.66   38.90
   2 -14  -2  337.97   38.60
  -2 -14   2  395.26   38.40
   2 -14  -2  382.36   38.80
   2 -14  -2  343.57   38.30
  -2  14   2  387.86   38.20
  -2  14   2  410.26   38.40
   2  14  -2  375.76   38.50
  -2  14   2  375.26   38.50
   2  14  -2  383.96   38.20
   1 -14  -2  269.07   29.40
   1 -14  -2  301.67   29.60
  -1 -14   2  282.27   29.90
  -1 -14   2  329.27   29.50
   1 -14  -2  266.67   29.80
  -1 -14   2  298.67   29.40
  -1  14   2  308.87   29.70
   1  14  -2  284.67   29.60
  -1  14   2  296.77   29.30
  -1  14   2  260.07   29.30
   1  14  -2  299.27   29.60
   0 -14   2   14.10    1.90
   0 -14  -2    9.00    2.10
   0 -14  -2   13.10    2.00
   0 -14  -2   11.10    1.80
   0 -14   2   13.30    2.30
   0  14   2   10.70    1.80
   0  14  -2   13.30    2.00
   0  14   2   14.10    1.90
   0  14   2   16.60    2.40
   0  14  -2    7.50    1.60
  -1 -14  -2  110.69   11.40
  -1 -14  -2  104.59   11.60
   1 -14   2  107.59   11.20
   1 -14   2  116.89   11.50
   1 -14   2  114.29   11.60
  -1 -14  -2   92.59   11.40
   1  14   2  118.19   11.50
   1  14   2  116.19   11.70
  -1  14  -2  115.69   11.40
  -1  14  -2  108.29   11.10
   2 -14   2 1340.67  139.59
   2 -14   2 1504.35  139.19
  -2 -14  -2 1403.76  139.19
   2 -14   2 1398.26  139.19
  -2 -14  -2 1420.06  139.69
  -2 -14  -2 1348.17  139.29
  -2  14  -2 1323.77  138.99
  -2  14  -2 1453.25  139.39
  -3 -14  -2    0.70    1.00
  -3 -14  -2   -0.20    0.80
  -3 -14  -2    1.00    1.20
   3 -14   2    0.10    0.70
  -3 -14  -2    1.00    0.60
   3 -14   2    0.60    0.80
   3 -14   2   -0.10    1.10
  -3  14  -2    1.00    1.00
  -3  14  -2    0.30    0.70
   3  14   2    0.40    0.70
   4 -14   2 1460.85  141.29
  -4 -14  -2 1267.97  141.59
  -4  14  -2 1506.65  141.69
  -5  14  -2   55.79    8.30
  -5  14  -2   52.59    7.50
  -6 -14  -2   17.90    5.20
  -6 -14  -2   20.50    4.90
  -6  14  -2   17.90    4.00
  -6  14  -2   20.30    5.10
  -7 -14  -2    5.90    4.20
  -7 -14  -2   12.90    4.70
  -7  14  -2    3.40    2.60
  -7  14  -2    5.20    2.90
  -7 -15   2    0.70    2.50
  -7 -15   2    8.50    4.00
  -7 -15   2    2.50    2.70
  -7  15   2    1.70    1.80
  -7  15   2   -0.10    2.10
  -7  15   2    1.00    2.00
  -6 -15   2    2.30    2.50
  -6 -15   2    6.60    3.20
  -6 -15   2    6.30    3.00
  -6  15   2    8.10    3.00
  -6  15   2    9.40    2.80
  -6  15   2   11.80    3.10
  -5 -15   2   36.00    8.40
  -5  15   2   44.70    6.60
  -5  15   2   51.19    8.30
  -4 -15   2   33.50    5.40
  -4 -15   2   20.40    5.10
  -4  15   2   28.60    5.00
  -4  15   2   37.80    5.40
  -4  15   2   36.20    5.20
  -3 -15   2   73.19    9.30
  -3 -15   2   75.49    8.90
   3  15  -2   74.79    8.60
  -3  15   2   75.69    8.60
  -3  15   2   84.69    9.00
  -3  15   2   74.09    8.70
  -2 -15   2   20.30    3.40
   2 -15  -2   21.40    3.50
   2 -15  -2   27.30    4.00
   2 -15  -2   15.00    3.50
  -2 -15   2   30.60    4.90
  -2 -15   2   18.30    3.30
  -2  15   2   34.10    4.00
   2  15  -2   24.70    4.00
  -2  15   2   32.30    3.70
  -2  15   2   23.00    4.10
  -1 -15   2   53.99    5.20
   1 -15  -2   40.70    5.20
  -1 -15   2   44.00    6.20
   1 -15  -2   52.19    5.40
   1 -15  -2   42.10    5.50
  -1 -15   2   44.60    5.10
  -1  15   2   48.00    5.20
   1  15  -2   47.40    5.40
   1  15  -2   43.70    5.30
  -1  15   2   39.40    5.30
  -1  15   2   46.20    5.10
   0 -15   2    1.70    0.70
   0 -15   2    1.30    0.90
   0 -15  -2    1.40    0.70
   0 -15   2    1.50    0.50
   0 -15  -2    2.00    1.00
   0 -15  -2    2.40    0.80
   0  15  -2    2.00    0.80
   0  15   2    1.50    0.70
   0  15  -2    1.60    0.70
   0  15   2    0.60    0.50
   0  15   2    1.90    0.90
   1 -15   2   26.80    3.50
  -1 -15  -2   31.20    3.70
  -1 -15  -2   31.40    3.60
  -1 -15  -2   31.80    3.60
   1 -15   2   29.90    4.00
   1  15   2   36.50    4.40
  -1  15  -2   29.40    3.50
  -1  15  -2   28.80    3.20
   2 -15   2   71.49    7.80
  -2 -15  -2   67.99    7.90
  -2 -15  -2   74.79    8.30
   2 -15   2   80.79    8.10
  -2 -15  -2   73.19    7.80
   2 -15   2   74.59    7.70
  -2  15  -2   71.69    7.60
   2  15   2   68.69    7.70
  -2  15  -2   68.59    7.90
  -3 -15  -2  359.06   33.90
   3 -15   2  285.37   34.80
   3 -15   2  320.87   34.10
  -3 -15  -2  324.57   34.20
  -3 -15  -2  341.37   34.60
   3 -15   2  360.96   34.10
  -3  15  -2  314.77   33.90
   3  15   2  360.66   34.00
  -3  15  -2  327.57   34.30
  -4 -15  -2   28.50    3.30
  -4 -15  -2   20.80    4.20
   4 -15   2   23.70    4.10
  -4 -15  -2   26.20    4.80
  -4  15  -2   25.40    4.60
  -5 -15  -2    6.60    3.20
  -5  15  -2    6.70    2.60
  -5  15  -2    5.50    2.20
  -6 -15  -2   13.10    4.80
  -6 -15  -2    8.20    3.70
  -6  15  -2    4.60    3.10
  -6  15  -2    4.20    2.30
  -7 -15  -2    3.30    2.70
  -7 -15  -2    9.20    4.40
  -7  15  -2    4.20    2.90
  -7  15  -2    6.20    2.90
  -7 -16   2   41.00    9.20
  -7 -16   2   41.40    8.50
  -7 -16   2   36.10    7.80
  -7  16   2   35.20    6.70
  -7  16   2   45.00    7.50
  -6 -16   2  160.28   17.90
  -6 -16   2  143.79   18.00
  -6  16   2  148.89   17.40
  -6  16   2  173.28   17.20
  -6  16   2  135.79   16.80
  -5 -16   2   66.39   12.20
  -4 -16   2  227.48   23.50
  -4 -16   2  195.78   23.60
  -4  16   2  216.88   23.20
  -4  16   2  246.28   23.30
  -4  16   2  203.48   22.80
  -3 -16   2    0.50    1.20
  -3 -16   2    5.30    2.30
  -3  16   2    1.00    1.10
  -3  16   2    1.40    1.20
   3  16  -2    5.90    2.00
  -3  16   2    1.40    1.10
   2 -16  -2  540.25   58.09
   2 -16  -2  565.04   57.79
  -2 -16   2  644.74   57.79
  -2 -16   2  559.94   58.69
  -2 -16   2  575.34   57.69
   2 -16  -2  554.24   57.79
  -2  16   2  605.14   57.69
  -2  16   2  564.64   57.99
   2  16  -2  538.25   57.69
  -1 -16   2    3.50    1.00
  -1 -16   2    2.30    0.80
  -1 -16   2    3.40    1.50
   1 -16  -2    2.90    1.10
   1 -16  -2    4.50    1.50
   1  16  -2    2.10    1.10
   1  16  -2    3.20    1.20
  -1  16   2    1.00    0.70
  -1  16   2    3.10    1.00
  -1  16   2    4.00    1.30
   0 -16  -2   15.50    2.20
   0 -16  -2   12.10    2.40
   0 -16  -2   15.70    2.40
   0 -16   2   11.50    1.70
   0 -16   2   14.40    2.10
   0 -16   2   12.50    2.30
   0  16  -2   16.50    2.30
   0  16  -2   14.00    2.10
   0  16   2   11.50    2.20
   0  16   2   19.10    2.30
   0  16   2   11.30    2.10
   1 -16   2   73.49    7.70
  -1 -16  -2   87.59    7.80
   1 -16   2   66.29    7.40
   1 -16   2   66.49    7.70
  -1 -16  -2   62.19    7.60
  -1 -16  -2   61.19    7.70
  -1 -16  -2   73.19    7.80
  -1  16  -2   73.09    7.60
   1  16   2   66.89    7.80
  -1  16  -2   78.79    7.30
  -2 -16  -2    0.80    0.80
   2 -16   2    2.50    0.90
   2 -16   2    2.60    0.90
   2 -16   2    1.70    1.20
   2 -16   2    2.40    0.90
  -2 -16  -2    1.80    0.90
  -2 -16  -2    1.60    0.90
  -2  16  -2    1.80    0.90
  -2  16  -2    1.50    0.60
   2  16   2    1.10    0.80
  -3 -16  -2    6.40    2.20
  -3 -16  -2    7.30    2.30
   3 -16   2    5.20    1.60
  -3 -16  -2    6.50    1.40
   3 -16   2    7.50    1.60
  -3  16  -2    6.60    1.90
  -3  16  -2    6.50    1.60
  -4 -16  -2   -0.20    1.30
   4 -16   2    1.50    1.40
  -4 -16  -2    1.30    1.40
  -4  16  -2    0.80    1.30
  -5  16  -2    0.40    2.00
  -5  16  -2    6.30    2.20
  -6 -16  -2  200.48   19.40
  -6 -16  -2  146.99   18.90
  -6  16  -2  143.59   17.60
  -6  16  -2  164.58   18.30
  -7 -16  -2   10.40    4.40
  -7 -16  -2    2.40    2.90
  -7  16  -2   11.20    4.30
  -7  16  -2   12.50    3.50
  -7 -17   2    1.40    2.80
  -7  17   2    1.00    2.10
  -7  17   2    4.00    2.80
  -6 -17   2    2.80    2.90
  -6 -17   2    2.10    2.00
  -6  17   2    2.50    2.00
  -6  17   2    4.10    2.20
  -6  17   2    5.90    2.70
  -5 -17   2    2.70    2.70
  -5  17   2    9.30    3.30
  -5  17   2    8.80    3.30
  -5  17   2    4.30    2.60
  -4 -17   2  218.78   24.70
  -4 -17   2  226.48   25.20
  -4  17   2  241.68   24.60
  -4  17   2  246.78   24.60
  -4  17   2  224.98   24.20
  -3 -17   2  368.76   37.50
  -3 -17   2  360.86   38.00
  -3  17   2  338.57   37.00
  -3  17   2  401.66   37.60
  -3  17   2  356.36   37.30
   2 -17  -2   92.39   10.50
   2 -17  -2   89.19   10.40
  -2 -17   2   90.19   10.80
   2 -17  -2  101.89   10.90
  -2 -17   2  103.69   10.40
  -2 -17   2   88.49   10.30
   2  17  -2  102.39   10.50
  -2  17   2   96.89   10.50
  -2  17   2   87.49   10.00
  -1 -17   2    0.30    0.60
  -1 -17   2   -0.60    0.80
  -1 -17   2    0.50    0.50
   1 -17  -2    1.40    0.70
  -1  17   2    0.50    0.80
   1  17  -2    1.20    0.90
  -1  17   2    0.30    0.60
   1  17  -2    0.50    0.70
  -1  17   2    0.70    0.60
   0 -17  -2  248.28   26.70
   0 -17   2  301.87   26.50
   0 -17   2  285.27   26.10
   0 -17   2  272.47   26.80
   0 -17  -2  219.08   26.40
   0  17   2  266.27   26.60
   0  17   2  217.48   26.50
   0  17  -2  247.98   26.40
   0  17  -2  278.77   26.50
   1 -17   2    2.00    0.80
  -1 -17  -2    0.80    0.60
  -1 -17  -2    2.00    0.90
   1 -17   2    0.60    0.40
   1 -17   2    1.40    0.80
  -1 -17  -2    2.70    0.90
  -1 -17  -2    0.70    0.60
  -1  17  -2    1.30    0.50
  -1  17  -2    3.60    1.00
   1  17   2    2.00    1.00
  -2 -17  -2   82.19    8.90
   2 -17   2   86.59    8.80
   2 -17   2   72.59    9.10
  -2 -17  -2   74.29    8.90
   2 -17   2   81.89    8.70
   2 -17   2   79.99    8.70
  -2 -17  -2   80.19    8.80
   2  17   2   87.99    8.70
  -2  17  -2   91.99    9.00
  -2  17  -2   76.29    8.40
  -3 -17  -2  330.47   33.60
   3 -17   2  300.07   33.30
  -3 -17  -2  341.97   33.20
  -3 -17  -2  337.67   33.90
  -3  17  -2  324.97   33.10
  -3  17  -2  330.57   33.60
  -4 -17  -2  132.19   13.10
   4 -17   2  119.29   13.70
  -4 -17  -2  125.89   13.80
  -4 -17  -2  115.29   14.10
  -4  17  -2  118.19   13.80
  -4  17  -2  134.69   14.00
  -5 -17  -2   46.10    7.80
  -5  17  -2   58.09    7.40
  -6 -17  -2    5.00    2.80
  -6  17  -2    4.30    2.20
  -6  17  -2    5.80    2.70
  -7 -17  -2   10.40    4.40
  -7  17  -2   10.40    3.80
  -7  17  -2    9.20    3.50
  -7 -18   2    2.20    3.40
  -7 -18   2   -0.10    2.40
  -7 -18   2    0.80    2.90
  -7  18   2   -1.10    2.10
  -7  18   2   -0.70    1.40
  -7  18   2   -0.70    1.90
  -6 -18   2   38.50    7.60
  -6 -18   2   28.50    6.60
  -6  18   2   32.80    6.40
  -6  18   2   31.30    5.70
  -6  18   2   31.30    5.50
  -5 -18   2    2.10    2.30
  -5  18   2   -0.20    1.70
  -4 -18   2    3.50    2.20
  -4 -18   2    3.20    1.90
  -4  18   2    5.80    2.10
  -4  18   2    4.60    1.70
  -4  18   2    5.90    2.20
  -3 -18   2   95.09   11.00
  -3 -18   2   54.79    8.10
  -3  18   2   59.99    7.50
  -3  18   2   67.39    7.50
  -3  18   2   63.69    7.60
   2 -18  -2   61.99    8.20
   2 -18  -2   64.39    8.40
  -2 -18   2   73.99    8.90
   2 -18  -2   70.79    9.10
  -2 -18   2   82.99    8.40
  -2 -18   2   80.49    8.50
  -2  18   2   87.59    8.40
   2  18  -2   72.19    8.40
  -2  18   2   74.39    8.40
  -2  18   2   70.99    8.00
  -1 -18   2    2.70    1.00
   1 -18  -2    1.30    0.70
  -1 -18   2    2.20    0.90
  -1 -18   2    0.90    1.00
   1 -18  -2    2.80    1.20
   1 -18  -2    1.10    1.10
  -1  18   2    1.60    0.80
   1  18  -2    4.20    1.50
  -1  18   2    1.00    0.70
  -1  18   2    1.30    0.80
   0 -18   2   19.20    3.10
   0 -18   2   16.50    2.10
   0 -18  -2   22.70    3.20
   0 -18   2   15.30    2.60
   0 -18  -2   24.30    3.50
   0 -18  -2   15.00    2.50
   0  18  -2   18.90    2.80
   0  18  -2   20.30    2.90
   0  18   2   15.50    2.70
   0  18   2   24.70    3.30
  -1 -18  -2  129.69   13.90
  -1 -18  -2  139.59   14.00
  -1 -18  -2  128.39   13.80
  -1 -18  -2  127.19   13.80
   1 -18   2  134.29   13.50
   1 -18   2  127.19   13.80
  -1  18  -2  134.99   13.70
   1  18   2  135.59   14.00
   2 -18   2   45.70    4.80
   2 -18   2   41.20    5.60
  -2 -18  -2   45.50    5.10
  -2 -18  -2   46.50    4.90
   2 -18   2   36.10    4.60
  -2 -18  -2   46.60    5.00
   2 -18   2   39.90    4.80
  -2  18  -2   32.60    4.30
   2  18   2   41.30    4.70
  -3 -18  -2    5.90    1.80
   3 -18   2    9.10    2.00
  -3 -18  -2   10.80    2.40
  -3 -18  -2    7.50    1.60
  -3  18  -2    6.50    1.60
  -3  18  -2   12.60    2.50
  -4 -18  -2   20.20    3.00
  -4 -18  -2   19.80    3.90
  -4 -18  -2   19.60    4.10
   4 -18   2   17.50    3.50
  -4  18  -2   19.10    3.60
  -4  18  -2   21.60    3.50
  -5 -18  -2   63.89    9.40
  -5  18  -2   60.69    8.20
  -6 -18  -2   87.19   12.60
  -6  18  -2   82.39   11.10
  -6  18  -2   74.09   11.30
  -7 -18  -2   22.60    6.90
  -7  18  -2   14.40    4.80
  -7  18  -2   16.80    4.00
  -7 -19   2   13.70    4.80
  -7 -19   2    4.20    3.90
  -7 -19   2    4.70    4.20
  -7  19   2    7.00    3.60
  -7  19   2    5.20    2.70
  -7  19   2    7.70    3.70
  -6 -19   2   10.20    3.80
  -6 -19   2    9.90    4.00
  -6  19   2   15.00    3.60
  -6  19   2   10.90    3.30
  -6  19   2    7.00    3.00
  -5 -19   2    1.20    2.10
  -5 -19   2    4.80    2.60
  -5  19   2    2.20    1.80
  -5  19   2    2.80    1.80
  -5  19   2    1.20    1.70
  -4 -19   2    3.10    2.40
  -4 -19   2    0.30    1.30
  -4  19   2    4.00    1.90
  -4  19   2    2.50    1.60
  -4  19   2    5.60    2.10
  -3 -19   2  151.68   15.40
  -3 -19   2  120.99   15.60
  -3  19   2  134.29   15.00
  -3  19   2  142.49   14.80
  -3  19   2  146.99   15.10
  -2 -19   2   57.39    6.90
  -2 -19   2   70.09    6.90
  -2 -19   2   62.29    7.50
  -2  19   2   52.69    6.60
  -2  19   2   62.99    7.00
  -2  19   2   51.59    6.50
  -1 -19   2   83.29    9.30
   1 -19  -2   77.99    8.80
  -1 -19   2   86.39    8.80
   1 -19  -2   73.29    9.20
   1 -19  -2   76.09    8.90
  -1 -19   2   78.99    8.70
  -1  19   2   73.69    8.90
   1  19  -2   83.69    9.20
   1  19  -2   86.09    8.90
  -1  19   2   87.69    8.80
   0 -19   2 1038.40  102.29
   0 -19  -2 1015.20  102.39
   0 -19  -2  997.90  101.99
   0 -19  -2  993.30  102.19
   0 -19   2 1052.89  101.69
   0 -19  -2 1013.40  102.29
   0  19   2 1070.89  102.19
   0  19  -2 1043.30  102.09
   0  19  -2 1003.40  101.99
   0  19   2  993.50  101.99
  -1 -19  -2    6.60    1.70
   1 -19   2    6.10    1.70
   1 -19   2    9.90    1.80
   1 -19   2    7.40    1.40
  -1 -19  -2    8.30    1.70
  -1 -19  -2    6.10    1.70
  -1  19  -2    9.60    1.80
   1  19   2   13.90    2.30
  -2 -19  -2   62.99    7.20
  -2 -19  -2   55.79    7.10
  -2 -19  -2   62.19    7.10
   2 -19   2   61.09    7.50
   2 -19   2   74.49    7.10
   2 -19   2   61.39    7.10
   2 -19   2   64.19    7.00
  -2  19  -2   58.89    6.70
  -2  19  -2   76.59    7.30
   2  19   2   55.09    8.20
  -3 -19  -2  179.88   20.90
  -3 -19  -2  203.78   20.30
  -3 -19  -2  218.58   20.80
   3 -19   2  208.68   20.60
  -3  19  -2  192.98   20.70
  -3  19  -2  180.08   20.10
  -4 -19  -2   22.50    4.50
   4 -19   2   32.80    4.90
  -4 -19  -2   25.70    5.10
  -4 -19  -2   32.00    3.70
  -4  19  -2   32.30    4.50
  -4  19  -2   25.50    4.70
  -5 -19  -2   24.90    5.00
  -5 -19  -2   20.60    3.10
  -5 -19  -2   17.70    4.20
  -5  19  -2   24.10    5.10
  -5  19  -2   19.20    3.80
  -6 -19  -2    3.80    2.60
  -6  19  -2    2.20    2.20
  -7 -19  -2    2.90    2.50
  -7  19  -2   -2.00    1.40
  -7 -20   2    2.00    3.20
  -7 -20   2   -1.20    2.20
  -7 -20   2    0.30    2.60
  -7  20   2    1.50    2.40
  -7  20   2    2.70    2.00
  -6 -20   2    2.10    2.50
  -6 -20   2    0.50    2.40
  -6  20   2    1.60    2.00
  -6  20   2    4.40    2.20
  -6  20   2    6.80    2.90
  -5 -20   2    2.90    2.70
  -5 -20   2    6.30    2.80
  -5  20   2    7.40    2.80
  -5  20   2    7.60    2.40
  -5  20   2   10.10    2.60
  -4 -20   2   -0.10    1.60
  -4 -20   2    2.60    1.90
  -4  20   2    0.60    1.10
  -4  20   2    1.30    1.30
  -4  20   2    2.70    1.70
  -3 -20   2    0.40    1.10
  -3 -20   2    0.20    1.30
  -3  20   2    0.80    1.10
  -3  20   2    1.10    1.20
  -3  20   2    0.70    1.00
  -2 -20   2   77.79    8.90
  -2 -20   2   66.49    9.30
  -2  20   2   71.69    8.60
  -2  20   2   99.59    9.00
  -2  20   2   82.29    9.00
   1 -20  -2  241.38   27.20
   1 -20  -2  272.47   27.40
   1 -20  -2  247.28   27.60
  -1 -20   2  278.27   27.20
  -1  20   2  238.18   27.40
  -1  20   2  291.27   27.10
   1  20  -2  312.97   28.20
   1  20  -2  258.77   27.20
   0 -20   2  168.18   16.60
   0 -20  -2  178.68   16.40
   0 -20   2  159.38   15.90
   0 -20  -2  163.28   16.30
   0 -20  -2  140.99   16.50
   0 -20  -2  161.08   16.30
   0  20  -2  160.58   16.30
   0  20  -2  150.48   16.30
   0  20   2  143.19   16.30
   0  20   2  141.79   16.40
  -1 -20  -2    9.90    2.00
  -1 -20  -2    8.00    2.00
  -1 -20  -2   14.90    2.30
  -1 -20  -2   12.30    2.10
   1 -20   2   12.50    2.30
   1 -20   2    8.90    2.00
   1 -20   2   10.80    1.70
  -1  20  -2   11.00    2.00
   2 -20   2   77.19    8.90
   2 -20   2   86.39    8.90
   2 -20   2   80.99   10.50
  -2 -20  -2   84.89    9.20
  -2 -20  -2   71.09    8.90
  -2  20  -2   93.89    9.20
   2  20   2   63.49   10.20
  -2  20  -2   90.09    8.60
   3 -20   2  194.08   20.80
  -3 -20  -2  213.58   20.60
  -3 -20  -2  182.88   21.20
  -3 -20  -2  185.98   20.90
  -3  20  -2  191.98   20.40
  -3  20  -2  226.48   21.10
  -4 -20  -2   57.09    8.90
  -4 -20  -2   65.19    7.70
   4 -20   2   72.39    8.40
  -4 -20  -2   66.69    8.50
  -4  20  -2   81.59    8.70
  -4  20  -2   79.89    8.10
  -5 -20  -2   12.90    3.50
  -5 -20  -2    3.70    2.60
  -5 -20  -2   12.30    2.20
  -5  20  -2   19.60    3.20
  -5  20  -2    8.80    2.80
  -6 -20  -2    0.80    2.10
  -6  20  -2    3.50    2.40
  -7 -20  -2   -0.80    1.90
  -7 -20  -2    1.80    3.60
  -7  20  -2   -0.20    2.20
  -7  20  -2    0.50    1.70
  -6 -21   2   -0.70    1.30
  -6 -21   2   -0.10    2.10
  -6  21   2   -0.80    1.60
  -6  21   2    4.70    2.20
  -6  21   2    3.00    2.10
  -5 -21   2    3.00    2.20
  -5 -21   2    3.20    2.50
  -5  21   2    1.30    1.60
  -5  21   2    4.90    2.20
  -5  21   2    3.80    1.80
  -4 -21   2   10.70    3.70
  -4 -21   2    4.00    2.20
  -4  21   2    8.00    2.40
  -4  21   2   11.70    2.80
  -4  21   2   12.20    2.60
  -3 -21   2   68.79   10.60
  -3 -21   2   71.59    9.00
  -3  21   2   76.59    8.90
  -3  21   2   68.39    8.50
  -3  21   2   98.29    9.10
  -2 -21   2   16.30    3.70
  -2 -21   2   15.50    3.00
  -2  21   2   17.20    2.90
  -2  21   2   23.30    3.50
  -2  21   2   14.40    2.70
   1 -21  -2   18.80    3.00
   1 -21  -2   18.90    3.50
  -1 -21   2   16.90    2.80
  -1 -21   2   14.00    2.80
  -1 -21   2   25.20    3.90
   1 -21  -2   14.60    3.00
  -1  21   2   19.90    3.10
   1  21  -2   22.30    3.50
  -1  21   2   14.60    3.00
   1  21  -2   20.90    3.20
  -1  21   2   21.70    3.00
   0 -21   2  105.69   12.00
   0 -21   2  113.69   11.70
   0 -21  -2  121.59   12.20
   0 -21  -2  118.99   12.20
   0 -21   2  111.79   12.40
   0 -21  -2  114.59   12.40
   0 -21  -2  111.39   12.10
   0  21  -2  105.69   12.00
   0  21  -2  130.59   12.40
   0  21   2  113.69   12.20
   1 -21   2  141.99   15.70
  -1 -21  -2  151.38   16.00
  -1 -21  -2  157.28   16.20
   1 -21   2  165.48   16.10
   1 -21   2  154.98   16.50
  -1 -21  -2  141.39   15.90
  -1  21  -2  156.68   16.10
   1  21   2  163.68   16.70
  -2 -21  -2    4.90    1.40
  -2 -21  -2    4.20    1.40
   2 -21   2    5.00    1.50
   2 -21   2    5.90    1.50
   2  21   2    6.30    2.10
  -2  21  -2    3.90    1.30
  -2  21  -2    7.30    1.20
   3 -21   2   22.40    3.50
  -3 -21  -2   21.10    3.60
  -3 -21  -2   21.20    3.90
  -3 -21  -2   20.50    3.10
  -3  21  -2   18.80    2.90
  -3  21  -2   18.20    3.50
  -4 -21  -2   12.90    3.10
  -4 -21  -2    7.40    2.50
  -4 -21  -2    8.60    2.00
   4 -21   2   11.00    2.70
  -4  21  -2   10.20    2.20
  -4  21  -2   12.80    2.90
  -5 -21  -2   32.30    5.50
  -5 -21  -2   32.30    4.40
  -5 -21  -2   21.10    5.40
  -5  21  -2   37.60    5.30
  -5  21  -2   39.10    6.20
  -6 -21  -2   21.80    5.60
  -6  21  -2   15.10    4.20
  -6 -22   2   -0.50    2.10
  -6 -22   2    3.60    2.60
  -6  22   2   -0.40    1.60
  -6  22   2    0.20    1.90
  -6  22   2    3.50    2.00
  -5 -22   2   16.70    4.80
  -5 -22   2    8.00    3.10
  -5  22   2   11.10    3.10
  -5  22   2   10.70    2.80
  -5  22   2   12.20    3.00
  -4 -22   2    7.10    2.50
  -4 -22   2    3.80    2.90
  -4  22   2    4.30    1.90
  -4  22   2    3.90    2.00
  -4  22   2    3.90    1.80
  -3 -22   2   68.99   10.40
  -3 -22   2   77.99    9.00
  -3  22   2   73.19    8.60
  -3  22   2   72.19    8.30
  -3  22   2   77.19    8.70
  -2 -22   2   68.19    8.80
  -2 -22   2   67.39    8.20
  -2  22   2   69.49    7.50
  -2  22   2   60.39    7.50
  -2  22   2   63.49    7.20
  -1 -22   2   54.29    6.90
  -1 -22   2   41.00    5.60
   1 -22  -2   41.70    5.90
  -1 -22   2   44.20    5.40
   1  22  -2   34.90    5.20
   1  22  -2   42.60    6.00
  -1  22   2   36.30    4.70
  -1  22   2   40.00    5.50
  -1  22   2   41.80    4.80
   0 -22   2   32.40    4.00
   0 -22   2   48.80    6.00
   0 -22   2   38.10    4.50
   0 -22  -2   38.30    5.10
   0 -22  -2   38.00    5.50
   0 -22  -2   36.70    4.40
   0  22  -2   35.50    5.10
   0  22  -2   36.70    4.40
   0  22   2   29.50    4.70
   1 -22   2    7.40    1.50
  -1 -22  -2   10.40    2.00
   1 -22   2    8.30    2.20
   1 -22   2    8.90    2.00
  -1 -22  -2    7.60    1.90
  -1  22  -2    6.30    1.60
   1  22   2    6.20    2.00
   2 -22   2    0.60    0.80
  -2 -22  -2    0.70    0.90
   2 -22   2    1.30    0.90
  -2 -22  -2    1.50    1.00
  -2  22  -2    0.80    0.60
   2  22   2    1.80    1.10
  -2  22  -2    0.50    0.70
  -3 -22  -2   30.80    4.20
   3 -22   2   37.50    4.50
  -3 -22  -2   30.10    4.70
  -3 -22  -2   39.20    5.60
   3 -22   2   26.50    4.40
  -3  22  -2   29.30    3.90
  -3  22  -2   24.40    4.30
  -4 -22  -2   28.50    5.30
  -4 -22  -2   34.50    4.50
  -4  22  -2   35.60    5.40
  -4  22  -2   31.40    4.60
  -5 -22  -2   30.80    5.90
  -5 -22  -2   31.90    4.60
  -5 -22  -2   36.20    6.40
  -5  22  -2   38.90    5.50
  -5  22  -2   42.70    6.40
  -6 -22  -2   31.20    6.80
  -6  22  -2   33.50    6.30
  -6  22  -2   32.30    6.90
  -6 -23   2    1.90    2.70
  -6 -23   2   -1.60    1.70
  -6  23   2   -0.60    1.20
  -6  23   2    1.10    1.80
  -6  23   2    1.60    2.00
  -5 -23   2    1.40    2.20
  -5 -23   2    1.20    1.90
  -5  23   2   -0.10    1.40
  -5  23   2   -0.10    1.10
  -5  23   2   -0.10    1.40
  -4 -23   2    3.70    3.40
  -4 -23   2    3.20    2.00
  -4  23   2    3.40    1.70
  -3 -23   2    6.70    2.20
  -3 -23   2    3.80    2.20
  -3  23   2    5.30    1.90
  -3  23   2    3.50    1.60
  -3  23   2    5.30    1.70
  -2 -23   2   35.00    5.90
  -2 -23   2   28.70    4.90
   2  23  -2   24.90    4.80
  -2  23   2   36.90    4.70
  -2  23   2   28.90    4.50
  -2  23   2   32.30    4.30
  -1 -23   2   81.49   10.40
  -1 -23   2   89.99    9.90
  -1  23   2   90.39    9.80
  -1  23   2   99.09    9.90
  -1  23   2   84.09   10.00
   1  23  -2  104.79   10.90
   1  23  -2   91.99   10.30
   0 -23   2  192.78   19.90
   0 -23  -2  185.58   20.30
   0 -23   2  209.78   20.50
   0 -23  -2  189.08   20.60
   0  23  -2  188.08   20.20
   0  23  -2  221.48   20.40
   0  23   2  191.08   20.40
  -1 -23  -2   63.19    7.00
   1 -23   2   63.29    6.70
   1 -23   2   58.59    7.00
   1  23   2   63.19    8.30
  -1  23  -2   58.99    6.90
   2 -23   2   57.39    6.10
  -2 -23  -2   53.99    6.20
  -2 -23  -2   56.69    6.40
   2 -23   2   50.39    6.00
  -2  23  -2   49.99    5.60
  -2  23  -2   50.99    6.10
   2  23   2   42.10    6.80
  -3 -23  -2   96.39   10.50
  -3 -23  -2   84.19   10.60
   3 -23   2   91.69   10.00
  -3 -23  -2   92.19   10.00
  -3  23  -2   85.69    9.70
  -3  23  -2  102.09   10.40
  -4 -23  -2    5.50    3.10
  -4 -23  -2    6.90    1.80
  -4 -23  -2    9.20    2.70
  -4  23  -2   10.60    2.10
  -4  23  -2   11.20    2.70
  -5 -23  -2    4.60    2.60
  -5 -23  -2    7.10    2.80
  -5 -23  -2    3.50    1.40
  -5  23  -2    2.60    1.60
  -5  23  -2    3.60    2.20
  -6 -23  -2   24.10    6.30
  -6  23  -2   24.90    5.30
  -6 -24   2   15.00    4.30
  -6 -24   2    4.00    3.10
  -6  24   2    6.70    2.90
  -6  24   2    8.70    2.80
  -6  24   2   11.30    3.00
  -5 -24   2    0.10    1.50
  -5 -24   2    1.00    2.10
  -5  24   2   -0.30    1.30
  -5  24   2    0.50    1.40
  -5  24   2    2.10    1.70
  -4 -24   2    3.20    2.00
  -4  24   2    2.70    1.70
  -3 -24   2    0.40    1.50
  -3 -24   2    0.10    1.10
  -3  24   2   -0.60    0.90
  -3  24   2   -0.40    0.80
  -3  24   2   -0.50    0.80
  -2 -24   2  132.59   14.30
  -2 -24   2  114.89   14.70
  -2  24   2  123.89   13.80
  -2  24   2  153.28   14.20
  -2  24   2  131.69   14.20
   2  24  -2  125.99   14.50
  -1 -24   2  119.19   11.30
  -1 -24   2   97.19   11.70
  -1  24   2  100.19   11.20
  -1  24   2  100.59   11.30
  -1  24   2  104.49   11.00
   1  24  -2   93.59   11.80
   0 -24  -2   10.60    2.40
   0 -24  -2   13.00    2.80
   0 -24   2   15.70    2.90
   0 -24   2   10.60    1.90
   0  24  -2   15.70    2.60
   0  24   2   13.50    2.40
   0  24  -2   13.80    2.70
  -1 -24  -2   36.10    5.00
  -1 -24  -2   45.10    5.50
   1 -24   2   38.80    5.20
   1 -24   2   32.20    4.20
  -1  24  -2   35.40    5.00
   1  24   2   36.30    5.40
  -2 -24  -2    2.00    1.30
  -2 -24  -2    7.40    1.80
   2 -24   2    3.70    1.40
   2 -24   2    3.10    1.30
  -2  24  -2    4.20    1.50
  -2  24  -2    6.20    1.20
   2  24   2    2.50    1.60
  -3 -24  -2   33.70    4.70
   3 -24   2   29.00    5.30
   3 -24   2   28.80    4.60
  -3 -24  -2   35.20    5.50
  -3  24  -2   34.00    4.40
  -3  24  -2   45.60    5.60
  -4 -24  -2    3.40    2.10
  -4 -24  -2    2.50    1.70
  -4 -24  -2    3.60    1.50
  -4  24  -2    4.50    1.50
  -4  24  -2    3.80    2.10
  -5 -24  -2    0.20    1.00
  -5 -24  -2    1.90    2.00
  -5  24  -2   -0.20    1.60
  -5  24  -2   -0.40    1.00
  -6 -24  -2    1.90    2.60
  -6 -24  -2    2.90    2.60
  -6  24  -2   -1.80    1.10
  -6 -25   2    8.50    3.40
  -6 -25   2   10.10    4.60
  -6  25   2    8.10    3.20
  -6  25   2    7.00    2.60
  -6  25   2   13.30    3.80
  -5 -25   2    4.20    2.80
  -5 -25   2    2.50    2.50
  -5  25   2    3.20    1.80
  -5  25   2    3.90    2.30
  -5  25   2    4.20    1.90
  -4 -25   2   -0.70    1.70
  -4 -25   2   -0.50    1.20
  -4  25   2   -0.10    1.30
  -4  25   2   -1.70    0.70
  -4  25   2    0.50    1.40
  -3 -25   2    0.70    1.60
  -3 -25   2    2.60    1.70
  -3  25   2    5.70    1.90
  -3  25   2    4.10    1.50
  -3  25   2    3.00    1.50
  -2 -25   2   40.10    5.90
  -2 -25   2   36.90    6.50
  -2  25   2   50.69    6.30
  -2  25   2   40.10    5.10
  -2  25   2   46.20    5.30
   2  25  -2   42.10    6.40
  -1 -25   2    3.90    1.70
  -1 -25   2    2.60    1.30
  -1  25   2    2.20    1.30
   1  25  -2    0.10    1.10
  -1  25   2    1.60    0.90
  -1  25   2    2.10    1.00
   0 -25  -2  534.35   57.39
   0 -25   2  562.94   57.69
   0 -25   2  591.04   56.99
   0 -25  -2  546.25   58.09
   0  25  -2  610.74   57.49
   0  25   2  574.94   57.59
   0  25  -2  560.64   57.29
  -1 -25  -2   46.50    5.80
  -1 -25  -2   49.00    5.70
   1 -25   2   43.40    5.30
  -1  25  -2   47.60    5.70
   1  25   2   48.70    7.00
  -2 -25  -2    5.80    2.00
  -2 -25  -2    9.90    2.40
   2 -25   2    6.10    1.70
   2 -25   2    5.90    1.60
  -2  25  -2    5.90    1.60
  -2  25  -2    6.30    1.30
   2  25   2    7.90    2.50
  -3 -25  -2    4.40    1.40
  -3 -25  -2    3.10    1.50
   3 -25   2    3.20    1.30
   3 -25   2    1.90    1.40
  -3  25  -2    2.80    1.40
  -3  25  -2    2.20    0.90
  -4 -25  -2    6.90    2.70
  -4 -25  -2   15.10    2.70
  -4 -25  -2   15.30    3.60
  -4  25  -2   11.80    3.50
  -4  25  -2   14.70    2.70
  -5 -25  -2    4.40    1.60
  -5 -25  -2    1.50    2.00
  -5  25  -2    1.10    1.30
  -5  25  -2    1.10    1.90
  -6 -25  -2   48.20    9.00
  -6 -25  -2   62.69    9.10
  -6  25  -2   40.10    7.80
  -6  25  -2   48.10    7.80
  -6 -26   2    3.70    3.20
  -6 -26   2   -0.70    1.60
  -6  26   2    5.80    2.60
  -6  26   2    3.30    2.20
  -6  26   2    5.20    2.20
  -5 -26   2   -0.30    2.50
  -5 -26   2    0.00    2.00
  -5  26   2    2.30    1.90
  -5  26   2    0.60    1.30
  -5  26   2    0.20    1.50
  -4 -26   2    9.20    3.10
  -4 -26   2   10.70    3.60
  -4  26   2    5.40    2.10
  -4  26   2    3.10    1.60
  -3 -26   2   74.39    9.80
  -3 -26   2   91.39   11.80
  -3  26   2   69.19    8.30
  -3  26   2   79.59    8.70
  -3  26   2   69.89    8.70
  -2 -26   2  291.17   31.60
  -2 -26   2  295.97   31.00
  -2  26   2  281.27   30.90
   2  26  -2  297.57   32.00
  -2  26   2  329.57   30.80
  -2  26   2  297.97   30.60
  -1 -26   2   16.90    3.70
  -1 -26   2   13.30    2.60
   1  26  -2   11.90    2.90
  -1  26   2   10.00    2.10
  -1  26   2   14.70    2.70
  -1  26   2   11.70    2.50
   0 -26   2  195.08   19.80
   0 -26   2  175.18   20.40
   0 -26  -2  181.58   20.20
   0  26  -2  189.38   20.10
   0  26   2  214.48   20.30
   0  26  -2  207.88   20.50
  -1 -26  -2  184.28   21.10
   1 -26   2  203.38   20.70
  -1 -26  -2  191.98   21.10
   1 -26   2  199.08   21.10
   1  26   2  195.58   21.60
  -1  26  -2  241.18   21.30
  -2 -26  -2    8.50    2.10
   2 -26   2   12.50    2.50
  -2 -26  -2    6.00    1.90
   2 -26   2    7.20    1.80
  -2  26  -2    6.60    1.90
   2  26   2    5.80    2.20
  -2  26  -2    9.40    1.60
  -3 -26  -2   22.40    4.50
   3 -26   2   29.60    4.60
   3 -26   2   29.80    4.30
  -3  26  -2   27.40    3.70
  -3  26  -2   31.10    4.60
  -4 -26  -2    5.80    1.90
  -4 -26  -2    6.40    2.50
  -4 -26  -2    4.70    2.40
  -4  26  -2    4.90    2.30
  -4  26  -2    5.00    1.60
  -5 -26  -2    0.80    1.20
  -5 -26  -2    0.80    1.60
  -5 -26  -2   -0.60    1.50
  -5  26  -2    0.10    1.20
  -5  26  -2    1.00    1.60
  -6 -26  -2    2.00    2.80
  -6 -26  -2    3.80    2.70
  -6  26  -2    0.40    1.30
  -6  26  -2    6.70    2.70
  -6 -27   2  136.59   16.80
  -6 -27   2  127.39   18.00
  -6  27   2  130.59   14.80
  -5 -27   2    2.10    2.20
  -5 -27   2   -1.50    1.30
  -5  27   2   -0.50    1.50
  -5  27   2    1.60    1.50
  -5  27   2   -0.30    1.50
  -4 -27   2    0.40    1.70
  -4  27   2    1.40    1.50
  -4  27   2    0.80    1.30
  -3 -27   2    4.20    2.00
  -3 -27   2    4.70    2.90
  -3  27   2    2.80    1.60
  -3  27   2    5.40    1.60
  -3  27   2    2.60    1.80
  -2 -27   2   55.59    7.60
  -2 -27   2   59.79    8.60
   2  27  -2   55.19    8.00
  -2  27   2   52.69    6.70
  -2  27   2   56.89    6.60
  -2  27   2   65.69    7.20
  -1 -27   2   69.89    8.20
  -1  27   2   57.99    7.50
  -1  27   2   74.19    7.50
  -1  27   2   56.79    7.20
   1  27  -2   70.49    9.20
   0 -27   2 1683.63  177.08
   0 -27   2 1762.92  176.38
   0 -27  -2 1679.93  176.78
   0  27   2 1818.82  176.98
   0  27  -2 1927.91  176.88
   1 -27   2   60.19    6.40
   1 -27   2   49.99    6.70
  -1 -27  -2   58.69    6.80
  -1 -27  -2   53.19    6.80
  -1  27  -2   58.89    6.60
   1  27   2   62.39    8.10
  -2 -27  -2    3.60    1.50
   2 -27   2    1.20    1.00
   2 -27   2    2.60    1.20
  -2 -27  -2    1.80    1.40
  -2  27  -2    2.60    1.10
   2  27   2    2.10    1.60
  -2  27  -2    3.20    0.90
  -3 -27  -2   -0.10    1.10
  -3 -27  -2   -0.10    0.90
   3 -27   2   -0.70    1.00
  -3  27  -2    0.50    1.10
  -3  27  -2    2.20    1.10
  -4 -27  -2   10.50    3.90
  -4 -27  -2   16.20    3.50
  -4 -27  -2    8.80    2.30
  -4  27  -2   10.70    2.20
  -4  27  -2    8.80    2.60
  -5 -27  -2    3.70    2.40
  -5 -27  -2    3.10    1.60
  -5 -27  -2    3.10    2.60
  -5  27  -2    2.70    1.60
  -5  27  -2    2.00    1.80
  -6 -27  -2  108.99   12.70
  -6  27  -2  100.69   11.20
  -6  27  -2   83.59   12.50
  -6 -28   2    2.70    3.10
  -6 -28   2    5.30    3.10
  -6  28   2    1.20    1.90
  -6  28   2    3.40    2.80
  -6  28   2    1.70    1.90
  -5 -28   2    1.50    2.10
  -5 -28   2   -2.60    1.50
  -5  28   2    0.40    1.20
  -5  28   2    0.90    1.60
  -5  28   2   -2.50    1.00
  -4 -28   2   52.49    8.90
  -4  28   2   35.20    6.10
  -4  28   2   50.29    6.50
  -4  28   2   51.79    6.90
  -3 -28   2   17.30    5.50
  -3 -28   2   25.70    4.60
  -3  28   2   24.30    3.70
  -2 -28   2    6.60    2.80
  -2 -28   2   11.20    2.70
  -2  28   2   11.40    2.80
  -2  28   2   10.00    2.30
   2  28  -2    8.50    2.90
  -2  28   2   10.40    2.10
  -1 -28   2   42.40    6.30
  -1  28   2   30.80    4.90
   1  28  -2   27.50    5.10
  -1  28   2   34.00    4.60
  -1  28   2   31.80    4.80
   0 -28   2  156.88   17.60
   0 -28   2  161.18   17.00
   0 -28  -2  152.88   17.30
   0  28   2  182.88   17.40
   0  28  -2  166.28   17.70
  -1 -28  -2    8.60    2.30
   1 -28   2    7.50    1.70
   1 -28   2    9.00    2.20
  -1  28  -2    6.60    2.00
   1  28   2    9.40    2.80
   2 -28   2    9.90    2.30
  -2 -28  -2   10.00    2.60
  -2 -28  -2   10.30    2.50
  -2  28  -2   15.60    2.80
  -2  28  -2   11.90    1.90
   2  28   2    7.30    2.90
   3 -28   2   70.89    8.70
  -3 -28  -2   69.79    8.50
   3 -28   2   83.39    8.60
  -3 -28  -2   72.79    9.00
  -3  28  -2   78.29    8.70
  -3  28  -2   67.39    8.50
  -4 -28  -2   70.29    8.30
  -4 -28  -2   66.89    9.70
  -4 -28  -2   55.49   10.00
   4 -28   2   73.09    8.20
  -4  28  -2   76.19    8.50
  -4  28  -2   64.89    7.80
  -5 -28  -2    5.90    2.80
  -5 -28  -2   -0.30    1.50
  -5  28  -2    2.20    1.80
  -5  28  -2    2.70    1.70
  -6 -28  -2   29.10    6.40
  -6 -28  -2   29.40    6.50
  -6  28  -2   30.90    5.30
  -6  28  -2   33.00    6.40
  -6 -29   2   32.80    6.90
  -6  29   2   26.70    5.40
  -6  29   2   25.50    5.40
  -5 -29   2   -0.70    1.40
  -5 -29   2    2.40    2.70
  -5  29   2    0.70    1.50
  -5  29   2   -0.10    1.10
  -5  29   2    1.70    1.70
  -4 -29   2   17.20    4.60
  -4 -29   2    7.30    3.70
  -4  29   2   12.40    3.00
  -4  29   2    9.10    2.50
  -4  29   2   10.90    3.00
  -3 -29   2   18.10    3.70
  -3 -29   2    8.30    3.40
  -3  29   2   12.20    3.00
  -3  29   2   12.90    2.70
  -2 -29   2  138.49   15.50
  -2 -29   2  138.49   16.10
  -2  29   2  166.58   15.40
  -2  29   2  141.19   14.90
   2  29  -2  145.49   16.80
  -2  29   2  121.59   15.30
  -1 -29   2    0.50    1.60
  -1 -29   2    2.80    1.10
   1 -29  -2    3.20    1.40
  -1  29   2    2.50    1.40
  -1  29   2    0.90    0.90
   1  29  -2    1.80    1.50
   0 -29   2   84.79   10.00
   0 -29  -2   91.99   10.60
   0 -29   2   89.19   10.80
   0  29  -2  103.09   10.80
   0  29   2  112.59   10.70
   1 -29   2   85.99    9.50
  -1 -29  -2   84.69    9.50
   1 -29   2   73.29    9.10
  -1  29  -2   92.39    9.30
   1  29   2   75.99    9.60
   2 -29   2   68.79    8.00
  -2 -29  -2   60.49    8.20
   2 -29   2   68.89    8.10
   2  29   2   52.59    9.50
  -2  29  -2   71.99    7.50
  -2  29  -2   83.09    8.20
   3 -29   2   12.30    3.10
   3 -29   2   13.10    2.70
  -3 -29  -2   15.40    2.90
  -3  29  -2   15.80    2.50
   4 -29   2   31.40    4.80
  -4 -29  -2   26.90    5.70
  -4 -29  -2   28.00    5.80
  -4 -29  -2   37.00    5.10
  -4  29  -2   38.90    4.80
  -4  29  -2   28.50    5.30
  -5 -29  -2   -0.50    1.60
  -5 -29  -2    1.30    2.00
  -5  29  -2    0.60    1.20
  -5  29  -2   -2.70    1.30
  -6 -29  -2    1.40    2.20
  -6 -29  -2    1.40    2.10
  -6  29  -2   -1.20    1.20
  -5 -30   2    0.20    2.10
  -5 -30   2   -0.60    2.10
  -5  30   2    0.30    1.30
  -5  30   2    1.30    2.00
  -5  30   2    0.50    1.50
  -4 -30   2   10.30    4.10
  -4 -30   2   16.80    4.30
  -4  30   2   20.30    3.70
  -4  30   2   17.80    3.60
  -4  30   2   17.80    3.50
  -3 -30   2    1.40    1.90
  -3 -30   2   -0.30    1.30
  -3  30   2    1.40    1.20
  -3  30   2    2.50    1.70
  -3  30   2    0.10    0.90
  -2 -30   2  130.29   15.30
  -2 -30   2  140.09   14.80
  -2  30   2  147.19   14.70
   2  30  -2   92.49   15.90
  -2  30   2  128.89   14.40
  -2  30   2  136.39   14.20
  -1 -30   2  102.79   10.80
  -1 -30   2   98.89   11.70
   1 -30  -2  104.39   11.20
   1  30  -2  111.09   11.60
  -1  30   2   91.49   10.80
  -1  30   2   91.69   10.90
   0 -30  -2   90.99   11.00
   0 -30   2   91.59   10.50
   0 -30   2  112.69   11.60
   0  30  -2  103.09   11.10
   0  30   2  110.69   11.50
  -1 -30  -2  179.18   20.30
   1 -30   2  201.98   20.50
   1 -30   2  197.08   20.10
  -1  30  -2  200.98   20.50
   1  30   2  184.08   20.80
   2 -30   2  242.78   26.90
  -2 -30  -2  251.87   27.30
   2 -30   2  254.37   27.00
   2  30   2  257.67   28.10
  -2  30  -2  276.37   26.50
  -2  30  -2  274.57   27.20
  -3 -30  -2    2.00    1.40
   3 -30   2    1.20    1.40
   3 -30   2    1.20    1.20
  -3  30  -2    2.50    1.10
  -4 -30  -2    2.80    2.00
  -4 -30  -2    2.40    2.00
  -4 -30  -2    3.70    1.80
   4 -30   2    2.90    1.60
  -4  30  -2    4.40    1.50
  -4  30  -2    1.30    1.50
  -5 -30  -2    0.40    2.10
  -5 -30  -2    4.80    2.60
  -5  30  -2    0.80    1.60
  -5  30  -2    0.00    1.30
  -5 -31   2    8.20    3.40
  -5 -31   2    7.00    3.60
  -5  31   2    3.70    1.90
  -5  31   2    3.50    2.00
  -5  31   2    1.90    1.90
  -4 -31   2    0.30    1.80
  -4 -31   2   -0.90    1.20
  -4  31   2    2.10    1.30
  -4  31   2    0.90    1.50
  -4  31   2    0.00    1.30
  -3 -31   2   36.80    6.50
  -3 -31   2   37.50    5.80
  -3  31   2   23.80    4.60
  -3  31   2   29.60    4.90
  -2 -31   2   90.39   10.80
  -2  31   2   99.19   10.40
   2  31  -2   89.19   12.40
  -2  31   2   92.79   11.70
   1 -31  -2   83.19    8.60
  -1 -31   2   54.89    9.20
  -1  31   2   74.69    8.50
   1  31  -2   68.99   10.10
   0 -31   2    6.30    2.30
   0 -31   2    3.80    1.30
   0 -31  -2    4.70    1.70
   0  31   2    5.20    1.90
   0  31  -2    3.80    1.70
  -1 -31  -2   33.90    5.20
   1 -31   2   28.60    4.90
   1 -31   2   28.00    4.10
   1  31   2   26.70    5.50
  -1  31  -2   32.80    4.80
   2 -31   2  193.78   19.30
   2 -31   2  172.78   19.00
   2  31   2  161.98   20.60
  -2  31  -2  181.58   19.00
   3 -31   2    4.50    1.70
  -3 -31  -2    3.80    2.00
  -3  31  -2    6.10    1.80
  -3  31  -2    2.10    1.10
  -4 -31  -2    5.30    2.50
  -4 -31  -2    9.40    2.40
   4 -31   2    9.90    2.40
  -4 -31  -2    2.90    2.20
  -4  31  -2   11.00    2.20
  -4  31  -2    5.10    2.10
   5 -31   2   11.40    3.00
  -5 -31  -2   16.30    4.50
  -5 -31  -2   14.70    4.50
  -5  31  -2   18.70    3.50
  -5  31  -2   28.20    4.70
  -5 -32   2   29.60    6.30
  -5 -32   2   28.10    7.10
  -5  32   2   26.80    4.90
  -5  32   2   27.40    5.40
  -5  32   2   29.40    5.10
  -4 -32   2    5.40    2.80
  -4 -32   2    7.20    3.10
  -4  32   2    7.60    2.40
  -4  32   2    5.50    2.10
  -4  32   2    4.30    1.80
  -3 -32   2    5.70    3.00
  -3 -32   2    2.50    1.80
  -3  32   2    3.90    1.70
  -3  32   2    4.00    1.70
  -2 -32   2   15.80    3.50
  -2  32   2   13.70    2.90
   1 -32  -2   58.39    7.30
  -1 -32   2   65.59    8.90
  -1  32   2   60.29    8.30
   1  32  -2   59.79    8.70
   0 -32  -2    5.50    1.80
   0 -32   2    9.10    2.80
   0 -32   2    4.60    1.50
   0  32  -2    6.20    2.10
   0  32   2    2.40    1.60
   1 -32   2    3.40    1.70
   1 -32   2    1.90    1.10
   1  32   2    2.20    1.60
  -1  32  -2    2.40    1.30
  -2 -32  -2    5.30    2.40
   2 -32   2   10.30    2.40
   2 -32   2    4.60    1.90
   3 -32   2   19.20    3.40
  -3 -32  -2   11.00    3.10
  -3  32  -2    9.60    2.70
  -3  32  -2   12.10    2.40
  -4 -32  -2   57.79    8.70
  -4 -32  -2   42.20    7.60
   4 -32   2   56.39    7.20
  -4  32  -2   52.39    7.60
  -4  32  -2   48.70    6.00
  -5 -32  -2    6.70    3.40
   5 -32   2    5.10    2.20
  -5 -32  -2    8.10    3.20
  -5  32  -2    5.40    2.60
  -5  32  -2    4.50    1.80
  -5 -33   2   16.50    4.60
  -5 -33   2   15.00    4.60
  -5  33   2   14.10    3.30
  -5  33   2   21.30    4.50
  -5  33   2   10.20    3.10
  -4 -33   2   57.99    8.70
  -4 -33   2   47.90    9.00
  -4  33   2   52.19    7.90
  -4  33   2   55.19    7.60
  -4  33   2   71.29    7.60
  -3 -33   2    3.00    1.90
  -3 -33   2   -0.10    1.80
  -3  33   2    1.70    1.30
  -3  33   2    6.70    2.10
  -3  33   2    1.20    1.10
  -2 -33   2   30.60    5.10
  -2 -33   2   28.30    5.60
   2  33  -2   26.60    5.80
  -2  33   2   31.10    4.90
  -2  33   2   33.40    4.90
  -1 -33   2    1.10    1.60
   0 -33   2   26.80    3.70
   0 -33   2   21.10    4.20
   0  33   2   19.70    4.30
   0  33  -2   20.90    4.10
   1 -33   2    0.60    1.20
   1 -33   2    0.90    1.10
  -1  33  -2    0.90    1.10
  -2 -33  -2   51.19    7.10
   2 -33   2   47.20    6.00
   2 -33   2   41.60    6.10
  -2  33  -2   36.10    5.90
   2  33   2   35.90    7.00
  -3 -33  -2    4.10    2.30
   3 -33   2    4.70    1.80
  -3  33  -2    4.70    1.90
  -3  33  -2    5.00    1.40
  -4 -33  -2    0.20    1.60
  -4 -33  -2   -1.10    1.40
   4 -33   2    1.50    1.40
  -4  33  -2    1.00    1.30
  -4  33  -2    2.10    1.10
   5 -33   2   88.29    9.40
  -5 -33  -2   68.69   10.70
  -5 -33  -2   65.59   11.80
  -5  33  -2   84.19    9.50
  -5  33  -2   66.59    8.70
  -5 -34   2    7.60    3.40
  -5  34   2    3.70    2.10
  -4 -34   2    9.80    4.10
  -4 -34   2   17.80    4.30
  -4  34   2   22.70    4.00
  -4  34   2   18.90    3.90
  -4  34   2   19.20    3.80
  -3 -34   2   14.60    4.30
  -3  34   2   19.70    3.60
  -3  34   2   21.70    4.20
  -2 -34   2   93.39   11.50
  -2 -34   2   93.19   12.10
   2  34  -2  104.79   12.30
  -2  34   2  112.29   11.50
  -2  34   2   92.09   11.60
  -1 -34   2   69.89   11.50
  -1  34   2   76.39    9.00
   0 -34   2   18.60    4.00
   0 -34  -2   11.90    3.50
   1 -34   2    0.70    1.00
  -1 -34  -2    2.10    1.30
   1 -34   2    3.10    1.70
   1  34   2    0.60    1.50
  -2 -34  -2   20.50    4.00
   2 -34   2   20.30    3.90
  -2  34  -2   16.30    3.30
   2  34   2   16.70    4.10
   3 -34   2    2.70    1.50
  -3 -34  -2   -0.70    1.40
  -3  34  -2    0.80    0.80
  -3  34  -2    2.10    1.50
   4 -34   2   -0.30    1.20
  -4 -34  -2   -1.10    1.30
  -4 -34  -2   -1.00    1.40
  -4  34  -2   -1.00    1.30
  -4  34  -2    2.40    1.40
   5 -34   2   39.90    5.60
  -5 -34  -2   27.90    6.30
  -5  34  -2   37.90    6.40
  -5  34  -2   28.10    5.40
  -5 -35   2   31.20    6.80
  -5 -35   2   25.70    6.80
  -5  35   2   42.20    6.00
  -5  35   2   27.10    5.40
  -5  35   2   27.00    5.30
  -4 -35   2   11.30    4.50
  -4 -35   2    6.40    3.00
  -4  35   2    8.90    2.90
  -4  35   2   12.70    2.80
  -4  35   2   11.90    3.10
  -3 -35   2   15.80    4.60
  -3  35   2   10.60    2.90
  -3  35   2    7.80    2.40
  -2 -35   2    6.20    3.00
   2 -35  -2    0.40    1.40
  -2 -35   2    0.90    1.40
  -2  35   2    3.00    1.80
  -2  35   2    1.90    1.20
   2  35  -2    3.70    2.20
   1 -35  -2    2.20    1.50
  -1 -35   2    1.10    1.90
  -1  35   2   -1.30    1.00
   1  35  -2    2.40    1.80
   0 -35  -2   10.50    2.70
   0 -35   2    9.40    2.90
   0  35  -2   12.60    3.40
   0  35   2   12.00    3.20
   1 -35   2   -1.50    1.00
  -1 -35  -2    1.00    1.40
  -1  35  -2    1.70    1.40
   1  35   2   -0.30    1.20
   2 -35   2   23.10    4.20
  -2 -35  -2   19.40    4.00
  -2  35  -2   16.90    3.60
   2  35   2   18.30    4.80
   3 -35   2    3.90    1.90
  -3 -35  -2    0.70    1.40
  -3  35  -2    0.70    1.00
  -3  35  -2   -0.70    1.10
  -4 -35  -2    1.70    1.70
  -4 -35  -2    5.00    2.70
   4 -35   2    4.10    1.90
  -4  35  -2    3.80    1.60
  -4  35  -2    1.70    1.60
  -5 -35  -2   38.30    7.80
  -5 -35  -2   40.90    7.90
   5 -35   2   47.10    6.70
  -4 -36   2   -0.90    1.50
  -4 -36   2    1.60    3.00
  -4  36   2    0.60    1.40
  -4  36   2    3.10    1.70
  -3 -36   2   -0.90    1.60
  -3 -36   2    2.60    2.00
  -3  36   2   -0.10    1.10
  -3  36   2   -0.50    1.10
   2 -36  -2   38.60    5.90
  -2 -36   2   43.10    7.40
  -2 -36   2   34.20    5.60
   2  36  -2   36.70    7.10
  -2  36   2   28.30    5.10
  -2  36   2   39.30    5.80
   1 -36  -2   -0.30    0.90
  -1 -36   2    0.90    1.80
  -1  36   2    0.50    1.30
   1  36  -2   -0.70    1.40
   0 -36   2   73.99   10.80
   0 -36  -2   42.70    6.90
   0  36  -2   57.19    8.10
   0  36   2   49.00    7.50
   1 -36   2   11.60    3.10
  -1 -36  -2    9.00    2.80
  -1  36  -2    9.00    2.70
   1  36   2    6.40    2.80
  -2 -36  -2    5.10    2.10
   2 -36   2    8.90    2.60
  -2  36  -2    8.20    2.40
   2  36   2    2.30    2.20
   3 -36   2    0.40    1.40
  -3 -36  -2    0.90    1.80
  -3  36  -2   -0.20    1.30
  -3  36  -2    1.00    1.00
  -4 -36  -2   35.10    6.40
   4 -36   2   30.10    5.20
  -4 -36  -2   18.60    5.10
  -4  36  -2   42.80    5.70
  -4  36  -2   34.80    4.70
  -4 -37   2    2.20    2.40
  -4 -37   2   -0.10    1.70
  -4  37   2    2.50    1.80
  -4  37   2   -1.30    1.20
  -3 -37   2    3.20    2.10
  -3 -37   2   -1.10    1.40
  -3  37   2    0.30    1.40
  -3  37   2   -0.50    1.00
  -2 -37   2    5.70    2.20
   2 -37  -2    6.20    2.10
  -2 -37   2    6.90    2.90
  -2  37   2    8.10    2.20
   2  37  -2    6.70    3.00
  -2  37   2    9.20    2.70
   1 -37  -2    5.30    2.10
  -1 -37   2    7.40    2.90
   1  37  -2    3.20    2.10
  -1  37   2    9.70    2.90
   0 -37  -2    0.90    1.30
   0 -37   2    1.80    2.00
   0  37   2    0.30    1.00
   0  37  -2    0.30    1.30
  -1 -37  -2    1.90    1.70
   1  37   2   -0.70    0.90
  -1  37  -2   -0.30    1.00
  -2 -37  -2   21.20    4.30
   2 -37   2   18.80    4.30
  -2  37  -2   15.70    3.70
   2  37   2   16.00    4.20
  -3 -37  -2   39.30    6.80
   3 -37   2   33.10    5.80
  -3  37  -2   35.50    4.80
  -3  37  -2   36.50    6.10
   4 -37   2   16.30    3.50
  -4 -37  -2   16.10    4.40
  -4 -37  -2    9.60    3.50
  -4  37  -2   15.70    3.90
  -4  37  -2   14.30    2.90
  -4 -38   2    1.10    2.10
  -4  38   2    1.30    1.40
  -3 -38   2    2.40    2.10
  -3 -38   2    1.00    2.10
  -3  38   2    5.50    2.00
  -3  38   2    3.50    1.70
  -2 -38   2   20.50    4.00
   2 -38  -2   17.10    3.70
  -2 -38   2   13.10    3.90
  -2  38   2   19.30    4.00
  -2  38   2   12.20    3.00
   2  38  -2   16.20    4.80
   1 -38  -2    0.30    1.40
  -1 -38   2   -0.80    1.40
   1  38  -2   -0.50    1.30
  -1  38   2    1.80    1.50
   0 -38   2    9.40    3.20
   0 -38  -2    9.00    2.60
   0  38  -2   10.70    3.20
   0  38   2    6.30    2.60
  -1 -38  -2   17.60    4.10
  -1  38  -2   23.90    4.20
   1  38   2   23.90    5.50
  -2 -38  -2   24.80    4.60
  -2  38  -2   24.40    4.30
   2  38   2   15.00    4.40
  -3 -38  -2    1.20    1.80
   3 -38   2   -1.20    1.00
  -3  38  -2   -1.10    1.10
  -4 -38  -2    3.80    2.50
  -4 -38  -2    6.20    3.20
  -4  38  -2    3.30    2.10
  -4  38  -2    5.80    1.70
  -4 -39   2   47.20    9.10
  -4 -39   2   38.20    7.70
  -4  39   2   54.19    7.50
  -4  39   2   56.09    8.10
  -3 -39   2    2.90    2.60
   3 -39  -2    2.50    1.80
  -3 -39   2    2.50    2.00
  -3  39   2    0.00    1.00
  -3  39   2    0.30    1.20
   2 -39  -2   27.00    4.80
  -2 -39   2   24.20    5.10
  -2  39   2   23.20    4.10
   2  39  -2   15.30    4.90
  -2  39   2   23.40    4.40
   1 -39  -2   68.49    8.70
  -1 -39   2   48.90    9.20
   1  39  -2   56.39    9.30
  -1  39   2   58.29    8.40
   0 -39   2   11.20    3.10
   0 -39  -2    2.50    1.70
   0  39   2    6.10    2.70
   0  39  -2    5.70    2.40
  -1 -39  -2   25.90    4.90
   1 -39   2   34.50    5.70
   1  39   2   24.20    5.40
  -1  39  -2   16.30    4.20
  -2 -39  -2    7.20    2.70
  -2  39  -2    6.10    2.30
   2  39   2    6.80    3.10
  -3 -39  -2    3.40    2.30
  -3  39  -2   11.20    3.10
  -4 -39  -2    9.70    3.50
  -4  39  -2   11.80    2.60
  -4 -40   2  116.09   17.80
  -4 -40   2  137.49   16.00
  -4  40   2  124.69   14.90
  -4  40   2  136.49   14.70
  -3 -40   2   12.90    4.60
   3 -40  -2    9.50    3.10
  -3 -40   2   11.00    3.30
  -3  40   2    6.60    2.20
  -3  40   2   12.10    2.90
  -2 -40   2   64.69   10.60
   2 -40  -2   72.49    9.30
  -2  40   2   88.29    9.60
   2  40  -2   72.19   11.80
   1 -40  -2    0.70    1.30
  -1 -40   2    2.20    2.10
   1  40  -2    1.00    1.70
  -1  40   2    0.90    1.50
   0 -40   2    2.80    2.10
   0 -40  -2    1.90    1.50
   0  40  -2    0.10    1.50
   0  40   2    2.30    1.70
   1 -40   2   52.19    7.70
  -1 -40  -2   32.60    6.20
  -1  40  -2   33.60    6.20
   1  40   2   41.30    7.60
  -2 -40  -2   30.20    6.00
   2 -40   2   41.10    6.50
  -2  40  -2   32.50    5.90
   2  40   2   38.60    7.50
   3 -40   2    2.00    1.90
  -3 -40  -2    0.40    1.90
  -3  40  -2    4.10    2.20
  -4 -40  -2   16.40    4.50
   4 -40   2   16.50    3.60
  -4 -40  -2   16.00    5.10
  -4  40  -2   12.40    2.90
  -3 -41   2   11.70    3.60
   3 -41  -2   20.70    4.50
  -3  41   2   11.10    2.90
   2 -41  -2    5.20    2.50
  -2 -41   2    1.50    1.90
  -2 -41   2    2.30    1.80
   2  41  -2    0.50    1.80
  -2  41   2   -0.60    1.40
  -1 -41   2    5.70    2.90
   1 -41  -2    2.10    1.80
   1  41  -2    3.40    2.40
  -1  41   2    3.20    2.10
   0 -41   2   13.20    3.80
   0 -41  -2    5.90    2.50
   0  41   2   12.30    3.60
   0  41  -2    6.90    2.90
  -1 -41  -2   14.20    3.60
   1 -41   2   13.20    3.80
   1  41   2    7.20    3.20
  -1  41  -2    7.40    2.60
  -2 -41  -2    6.30    3.00
   2 -41   2    6.40    2.80
  -2  41  -2    9.10    2.80
   2  41   2    7.60    3.50
   3 -41   2   -1.50    1.00
  -3 -41  -2   -0.80    1.70
  -3  41  -2    0.00    1.60
  -3 -42   2    0.50    1.80
  -3 -42   2    0.30    2.30
   3 -42  -2    2.20    2.10
  -3  42   2    1.40    1.60
  -3  42   2   -0.10    1.40
   2 -42  -2    0.30    1.40
  -2 -42   2    6.00    2.40
  -2 -42   2    9.20    3.50
   2  42  -2    0.10    1.80
  -2  42   2    1.30    1.70
   1 -42  -2    6.40    2.40
  -1 -42   2    7.60    2.80
  -1 -42   2   11.30    3.90
   1  42  -2    4.20    2.50
  -1  42   2    7.70    2.80
   0 -42  -2    2.80    1.70
   0 -42   2    3.00    2.20
   0  42   2    3.70    2.20
   0  42  -2    1.40    1.50
   1 -42   2    5.50    2.50
  -1 -42  -2    8.80    3.00
   1  42   2    9.20    3.30
  -1  42  -2    4.80    2.30
   2 -42   2   24.20    5.00
  -2 -42  -2   25.60    5.30
  -2  42  -2   26.60    4.70
   2  42   2   13.70    5.10
  -3 -42  -2    8.50    3.90
   3 -42   2    9.00    3.10
  -3 -43   2    5.10    3.10
  -3 -43   2    3.70    2.30
   3 -43  -2    6.90    2.70
  -3  43   2    5.30    2.20
  -3  43   2    4.60    2.10
  -2 -43   2   41.00    7.90
  -2 -43   2   50.59    7.30
   2 -43  -2   47.80    7.10
   2  43  -2   24.30    7.10
  -2  43   2   43.30    6.70
  -1 -43   2    0.30    1.80
   1 -43  -2    1.10    1.50
   1  43  -2    1.90    2.10
  -1  43   2    0.40    1.30
   0 -43   2   55.49    8.00
   0 -43  -2   32.10    6.30
   0  43  -2   32.60    6.80
   0  43   2   52.49    7.70
  -1 -43  -2    2.30    2.10
   1 -43   2    0.90    2.10
   1  43   2    0.40    1.80
  -1  43  -2    1.40    1.70
   2 -43   2    3.00    2.20
   2  43   2   -0.40    1.70
  -2  43  -2    2.10    1.80
   3 -43   2   42.90    6.90
  -3 -43  -2   37.70    7.10
   2 -44  -2   53.19    8.20
  -2 -44   2   51.29    8.40
  -2 -44   2   76.49   12.90
  -2  44   2   62.69    9.30
  -1 -44   2    6.80    3.00
   1 -44  -2    4.40    2.40
  -1 -44   2    2.30    2.80
   1  44  -2    3.20    2.60
  -1  44   2    3.50    2.20
   0 -44   2    6.40    3.10
   0 -44  -2    6.40    2.30
   0  44  -2    0.80    1.60
   0  44   2    3.10    2.20
   1 -44   2   37.20    6.80
   1  44   2   30.30    6.60
  -1  44  -2   18.50    4.90
   2 -44   2    1.10    2.10
  -2 -44  -2   -0.50    1.90
   2  44   2   -1.60    1.30
  -2 -45   2    1.70    2.00
  -2 -45   2    2.30    2.70
  -2  45   2    1.90    1.90
   2  45  -2    1.80    2.50
  -1 -45   2   42.80    8.30
  -1 -45   2   53.19    7.60
   1 -45  -2   42.10    7.90
  -1  45   2   37.80    7.40
   0 -45   2   48.40    8.10
   0  45  -2   33.70    7.20
  -1 -45  -2   15.50    4.20
   1 -45   2   26.90    5.60
  -2 -45  -2   29.20    6.20
   2 -45   2   46.00    7.40
  -2  45  -2   24.40    5.60
   2  45   2   26.50    6.70
  -1 -46   2    9.10    3.10
   1 -46  -2    7.40    3.10
  -1 -46   2   15.70    5.90
  -1  46   2   11.50    3.70
   1  46  -2   10.20    4.20
   0 -46  -2    1.90    1.90
   0 -46   2    1.50    2.60
   0  46  -2    2.20    2.20
   0  46   2   -1.30    1.40
  -1 -46  -2    4.80    2.80
   1 -46   2    7.20    3.10
  -1  46  -2    8.30    3.20
   1  46   2    5.90    3.30
  -7   0   3   22.50    5.40
  -7   0   3   19.60    4.70
  -7   0   3   14.90    4.90
  -6   0   3    3.80    2.60
  -6   0   3   -2.20    1.40
  -6   0   3   -1.50    1.20
  -5   0   3   13.50    3.80
  -5   0   3   10.90    2.90
  -5   0   3   17.30    4.20
  -4   0   3    0.30    1.20
  -4   0   3   -0.10    1.40
  -4   0   3   -2.50    1.10
  -3   0   3  196.88   21.60
   3   0  -3  206.38   21.20
   3   0  -3  199.98   21.60
  -3   0   3  203.38   21.30
  -2   0   3   -0.60    0.50
  -2   0   3   -0.60    1.00
  -2   0   3   -2.40    0.50
   2   0  -3   -0.40    0.90
   2   0  -3   -0.20    0.70
  -1   0   3  784.32   77.39
   1   0  -3  797.62   77.49
   1   0  -3  761.82   77.89
  -1   0   3  757.62   77.89
   0   0  -3   -0.10    0.30
   0   0  -3    0.30    0.70
   0   0   3    0.10    0.30
  -1   0  -3 1261.37  125.29
  -2   0  -3    0.10    0.50
  -2   0  -3   -0.10    0.80
  -3   0  -3  528.35   55.19
  -3   0  -3  559.84   54.99
  -4   0  -3   -2.30    1.00
  -4   0  -3    0.10    1.00
  -5   0  -3  188.88   19.80
  -5   0  -3  174.18   20.00
  -6   0  -3   -0.40    2.20
  -7   0  -3   -1.70    1.60
  -7   0  -3    2.40    3.00
  -7  -1   3   15.20    4.50
  -7  -1   3    3.00    3.00
  -7  -1   3    8.00    3.50
  -7   1   3   14.30    4.90
  -7   1   3   11.80    4.20
  -7   1   3   10.40    3.60
  -6  -1   3   16.10    4.40
  -6  -1   3   14.70    3.90
  -6  -1   3    8.70    3.60
  -6   1   3    7.50    3.20
  -6   1   3   12.60    4.20
  -6   1   3   14.30    3.90
  -5  -1   3   51.79    8.80
  -5  -1   3   68.29    8.90
  -5  -1   3   56.19    9.00
  -5   1   3   71.19    9.60
  -5   1   3   58.09    8.50
  -5   1   3   58.09    9.20
  -4  -1   3  121.49   13.60
  -4  -1   3  119.39   13.30
  -4  -1   3  127.29   14.00
  -4   1   3  115.19   13.50
  -4   1   3  119.69   13.80
  -4   1   3  113.99   13.20
   3  -1  -3   60.09    6.90
  -3  -1   3   61.39    7.00
  -3  -1   3   69.59    7.60
   3  -1  -3   40.30    7.30
   3   1  -3   55.09    7.90
   3   1  -3   60.09    6.90
  -3   1   3   42.20    7.40
  -3   1   3   63.99    7.10
  -2  -1   3    3.30    1.30
  -2  -1   3    5.60    1.70
  -2  -1   3    9.50    2.30
   2  -1  -3    4.60    1.40
   2  -1  -3    5.60    1.90
   2   1  -3    4.70    1.50
  -2   1   3    5.20    1.60
   2   1  -3    8.50    2.20
  -2   1   3    5.80    1.50
  -2   1   3    5.80    1.90
   1  -1  -3  240.68   25.40
   1  -1  -3  232.68   25.80
  -1  -1   3  245.98   25.90
  -1  -1   3  270.47   25.40
  -1   1   3  223.18   25.80
   1   1  -3  266.17   25.50
  -1   1   3  262.37   25.40
   1   1  -3  257.87   25.90
   0  -1  -3   75.79    7.80
   0  -1   3   69.39    7.20
   0   1  -3   74.89    7.70
   0   1  -3   71.39    7.30
   0   1   3   65.59    7.20
  -1  -1  -3 1190.48  116.59
  -1   1  -3 1156.38  116.59
  -2  -1  -3   13.40    2.30
  -2  -1  -3   12.40    2.00
  -2   1  -3   10.40    2.10
  -2   1  -3   10.20    1.90
  -3  -1  -3  143.89   15.30
  -3  -1  -3  138.49   15.50
  -3   1  -3  141.19   15.20
  -3   1  -3  153.08   15.60
  -4  -1  -3    2.70    1.70
  -4  -1  -3    4.50    2.30
   4  -1   3    1.00    1.20
  -4   1  -3    5.90    2.40
  -4   1  -3    2.40    1.30
  -5  -1  -3    3.30    2.10
  -5  -1  -3    2.30    1.70
  -5   1  -3   -0.30    1.50
  -5   1  -3    3.90    2.10
  -6  -1  -3    4.50    3.10
  -6   1  -3   -0.10    2.10
  -7  -1  -3   18.70    5.50
  -7  -1  -3   25.10    6.30
  -7   1  -3   17.50    5.10
  -7   1  -3   22.00    5.70
  -7  -2   3   17.90    4.90
  -7  -2   3    7.00    4.00
  -7  -2   3   14.80    4.60
  -7   2   3   12.80    4.70
  -7   2   3   15.00    5.00
  -7   2   3   13.10    4.20
  -6  -2   3    5.30    3.00
  -6  -2   3    5.60    2.80
  -6  -2   3    4.50    2.80
  -6   2   3    7.40    2.90
  -6   2   3   11.80    3.80
  -6   2   3    6.50    3.10
  -5  -2   3   11.60    3.30
  -5  -2   3   20.80    4.70
  -5  -2   3   12.10    3.60
  -5   2   3    8.50    3.00
  -5   2   3   16.50    4.20
  -5   2   3   18.80    4.30
  -4  -2   3    3.80    1.60
  -4  -2   3    1.20    1.90
  -4  -2   3    2.90    1.80
  -4   2   3    2.00    1.40
  -4   2   3    2.20    2.00
  -4   2   3    2.30    2.00
  -3  -2   3    0.70    1.50
   3  -2  -3    0.80    1.20
  -3  -2   3    1.40    1.30
   3  -2  -3    1.00    1.00
   3   2  -3    0.90    1.00
  -3   2   3    2.30    1.70
  -3   2   3    3.40    1.70
  -3   2   3    2.90    1.60
   3   2  -3    0.40    1.10
  -2  -2   3  261.67   26.00
  -2  -2   3  264.17   26.10
   2  -2  -3  252.27   26.10
  -2  -2   3  235.48   26.50
   2  -2  -3  253.77   26.10
   2  -2  -3  261.67   26.60
   2   2  -3  248.48   26.50
  -2   2   3  235.48   26.40
   2   2  -3  255.77   26.10
  -2   2   3  276.77   26.10
  -2   2   3  247.08   26.00
   1  -2  -3  414.46   42.30
  -1  -2   3  439.46   42.20
  -1  -2   3  376.26   42.60
   1  -2  -3  429.76   42.80
  -1  -2   3  420.76   42.80
   1   2  -3  443.76   42.80
  -1   2   3  403.86   42.20
   1   2  -3  432.86   42.30
  -1   2   3  432.46   42.20
  -1   2   3  410.96   42.70
   0  -2  -3   33.10    3.80
   0  -2  -3   33.80    3.40
   0  -2   3   34.20    3.40
   0  -2  -3   27.00    3.20
   0   2   3   29.70    3.30
   0   2  -3   31.20    3.30
   0   2   3   30.90    3.10
   0   2  -3   29.60    3.70
   1  -2   3  801.92   80.89
  -1   2  -3  823.22   80.79
  -2  -2  -3  878.11   89.79
  -2  -2  -3  877.71   89.89
  -2   2  -3  947.11   89.69
  -2   2  -3  893.51   89.89
  -3  -2  -3   10.00    2.50
  -3  -2  -3   12.80    2.50
  -3   2  -3   10.20    2.60
  -3   2  -3    9.70    2.30
   4  -2   3  132.69   15.90
  -4  -2  -3  151.98   16.70
  -4  -2  -3  164.38   16.50
  -4   2  -3  157.48   16.40
  -4   2  -3  158.58   16.70
  -5  -2  -3    3.90    2.00
  -5  -2  -3    5.20    2.80
  -5   2  -3    7.80    3.00
  -5   2  -3   12.00    3.10
  -6  -2  -3   31.60    6.40
  -6   2  -3   32.60    6.50
  -6   2  -3   29.70    6.80
  -7  -2  -3   -0.20    2.10
  -7  -2  -3   -1.30    2.10
  -7   2  -3    3.20    2.60
  -7   2  -3   -1.60    1.50
  -7  -3   3   63.09   10.20
  -7  -3   3   46.00    9.00
  -7  -3   3   58.09    9.60
  -7   3   3   50.29    9.30
  -7   3   3   53.59    9.40
  -7   3   3   53.29    8.90
  -6  -3   3    6.90    3.40
  -6  -3   3    0.50    2.30
  -6  -3   3    1.10    1.80
  -6   3   3    6.40    2.60
  -6   3   3    2.60    2.30
  -6   3   3   -0.30    1.90
  -5  -3   3    0.70    1.80
  -5  -3   3    2.70    2.00
  -5  -3   3    2.20    2.30
  -5   3   3    0.10    1.70
  -5   3   3    6.50    2.50
  -5   3   3    2.70    1.90
  -4  -3   3    1.30    1.20
  -4  -3   3   -0.20    1.60
  -4  -3   3    3.20    2.10
  -4   3   3    2.00    1.40
  -4   3   3   -0.70    1.60
  -4   3   3    0.80    1.90
   3  -3  -3   52.19    6.60
  -3  -3   3   73.59    8.60
  -3  -3   3   45.50    6.80
   3  -3  -3   44.10    6.70
   3  -3  -3   51.09    7.10
  -3  -3   3   36.70    6.10
  -3   3   3   44.50    6.40
  -3   3   3   48.90    6.40
   3   3  -3   33.50    6.30
  -3   3   3   55.59    7.70
   3   3  -3   52.59    6.60
  -2  -3   3 1108.19  111.69
  -2  -3   3 1120.99  111.59
  -2  -3   3 1095.49  112.09
   2  -3  -3 1141.99  111.69
   2  -3  -3 1121.59  112.19
   2  -3  -3 1150.88  111.69
   2   3  -3 1169.38  111.69
  -2   3   3 1085.69  112.09
   2   3  -3 1094.39  112.09
  -2   3   3 1107.29  111.59
  -2   3   3 1099.39  111.59
   1  -3  -3  433.56   43.20
  -1  -3   3  439.86   43.10
   1  -3  -3  451.95   43.10
   1  -3  -3  412.26   43.60
  -1  -3   3  418.06   43.60
   1   3  -3  448.06   43.60
  -1   3   3  416.16   43.00
   1   3  -3  429.76   43.10
  -1   3   3  397.76   43.60
  -1   3   3  444.16   43.10
   0  -3  -3    0.30    0.30
   0  -3   3    0.80    0.20
   0  -3  -3    0.10    0.70
   0  -3  -3    1.20    0.50
   0  -3   3    1.00    0.30
   0   3   3    0.20    0.30
   0   3  -3    0.80    0.40
   0   3   3    0.30    0.20
   0   3   3    0.60    0.90
   0   3  -3    0.50    0.60
   1  -3   3  239.68   23.30
  -1  -3  -3  209.78   23.20
  -1   3  -3  244.18   23.20
  -2  -3  -3    9.10    1.80
   2  -3   3    7.60    1.80
  -2  -3  -3    6.20    1.70
  -2   3  -3    8.60    1.90
  -2   3  -3    7.80    1.60
  -3  -3  -3   16.70    3.40
  -3  -3  -3   18.10    3.20
   3  -3   3   18.60    2.80
  -3   3  -3   17.50    3.00
  -3   3  -3   25.00    3.90
  -4  -3  -3   82.09   10.30
   4  -3   3   89.79   10.00
  -4  -3  -3   86.79   10.70
  -4   3  -3  106.99   10.90
  -5  -3  -3    3.60    2.10
  -5  -3  -3    5.20    3.00
  -5   3  -3    7.60    3.00
  -5   3  -3    8.50    2.60
  -6  -3  -3   -3.00    1.60
  -6  -3  -3   -1.50    1.60
  -6   3  -3   -1.70    1.90
  -6   3  -3    0.00    1.60
  -7  -3  -3   13.50    4.60
  -7  -3  -3    5.80    3.40
  -7   3  -3    5.90    3.10
  -7   3  -3    1.90    3.00
  -7  -4   3    9.20    4.10
  -7  -4   3    1.50    2.20
  -7  -4   3   11.60    4.20
  -7   4   3    0.00    1.90
  -7   4   3    0.80    2.30
  -7   4   3    4.10    2.80
  -6  -4   3   -0.30    2.30
  -6  -4   3    3.50    2.40
  -6  -4   3   -0.80    1.70
  -6   4   3    3.70    2.30
  -6   4   3    6.20    2.80
  -6   4   3    1.70    2.30
  -5  -4   3   25.00    5.30
  -5  -4   3   19.00    4.30
  -5  -4   3   26.70    5.60
  -5   4   3   22.70    5.10
  -5   4   3   23.20    5.00
  -5   4   3   29.40    4.90
  -4  -4   3  184.28   20.30
  -4  -4   3  199.78   21.00
  -4  -4   3  195.78   20.70
  -4   4   3  193.58   20.50
  -4   4   3  180.48   20.60
  -4   4   3  187.28   20.20
  -3  -4   3   22.40    3.80
  -3  -4   3   12.80    3.30
   3  -4  -3   11.40    2.70
   3  -4  -3    6.10    2.10
   3  -4  -3   11.30    2.90
  -3  -4   3   10.20    2.60
   3   4  -3   12.60    2.70
  -3   4   3   11.20    2.40
   3   4  -3   11.70    2.90
  -3   4   3   13.80    3.10
  -3   4   3   11.10    2.70
  -2  -4   3   17.10    2.60
  -2  -4   3   17.00    2.90
  -2  -4   3   23.20    3.80
   2  -4  -3   11.30    2.60
   2  -4  -3   14.30    3.10
   2  -4  -3   12.70    2.60
  -2   4   3   14.40    2.70
  -2   4   3   16.00    2.60
   2   4  -3   18.70    2.90
  -2   4   3   20.90    3.60
   2   4  -3   18.40    3.30
  -1  -4   3   41.20    4.30
   1  -4  -3   29.30    4.90
  -1  -4   3   44.60    5.60
   1  -4  -3   35.10    4.30
   1  -4  -3   42.80    4.40
   1   4  -3   33.20    4.30
   1   4  -3   30.20    4.80
  -1   4   3   37.70    4.20
  -1   4   3   40.60    5.50
  -1   4   3   40.50    4.20
   0  -4   3   19.50    2.10
   0  -4  -3   19.40    2.30
   0  -4   3   25.20    3.30
   0  -4  -3   14.60    2.10
   0  -4   3   20.60    2.10
   0   4  -3   21.60    2.90
   0   4   3   17.90    2.10
   0   4  -3   18.20    2.10
   0   4   3   26.80    2.40
   0   4   3   24.60    3.30
   0   4  -3   22.60    2.20
   1  -4   3 2013.30  199.88
   2  -4   3  766.52   80.99
  -2   4  -3  832.52   80.99
  -2   4  -3  830.52   80.79
  -3  -4  -3  107.09   11.90
  -3  -4  -3  118.99   11.70
   3  -4   3  103.99   11.20
   3  -4   3  103.39   11.70
  -3   4  -3  112.69   11.50
  -3   4  -3   93.09   11.60
  -4  -4  -3   30.20    5.10
   4  -4   3   26.40    4.30
  -4  -4  -3   30.00    5.40
  -4   4  -3   36.80    5.70
  -5  -4  -3    3.20    2.50
  -5  -4  -3    3.80    2.10
  -5   4  -3    3.20    2.30
  -5   4  -3    0.90    1.60
  -6  -4  -3    0.90    2.50
  -6  -4  -3    2.00    2.10
  -6   4  -3    4.70    2.30
  -6   4  -3    1.00    2.20
  -7  -4  -3   71.09   11.60
  -7  -4  -3   75.09   11.20
  -7   4  -3   78.99   11.50
  -7   4  -3   67.49   10.80
  -7  -5   3    1.30    2.60
  -7  -5   3    1.60    2.40
  -7  -5   3    1.40    2.60
  -7   5   3    0.10    1.70
  -7   5   3    3.50    2.50
  -7   5   3    1.20    2.50
  -6  -5   3    8.10    3.40
  -6  -5   3    3.30    2.40
  -6  -5   3    2.10    2.40
  -6   5   3    2.80    1.90
  -6   5   3    1.00    2.20
  -6   5   3    6.30    3.10
  -5  -5   3   47.10    7.60
  -5  -5   3   40.90    7.40
  -5  -5   3   37.20    6.40
  -5   5   3   41.00    6.70
  -5   5   3   33.00    6.50
  -5   5   3   35.20    6.20
  -4  -5   3  132.99   15.60
  -4  -5   3  146.99   16.00
  -4  -5   3  134.89   16.10
  -4   5   3  147.29   15.60
  -4   5   3  158.58   16.00
  -4   5   3  136.09   16.00
  -3  -5   3   23.80    4.50
   3  -5  -3   23.20    4.30
   3  -5  -3   20.70    4.00
  -3  -5   3   42.90    5.60
  -3  -5   3   33.90    5.70
   3  -5  -3   32.70    5.40
  -3   5   3   33.60    5.40
   3   5  -3   28.80    5.10
  -3   5   3   27.30    4.30
  -3   5   3   24.20    4.30
   3   5  -3   30.10    4.50
  -2  -5   3  638.24   64.39
   2  -5  -3  641.24   64.49
   2  -5  -3  639.54   64.99
  -2  -5   3  621.14   64.99
   2  -5  -3  643.64   64.49
   2   5  -3  656.13   64.89
   2   5  -3  683.83   64.49
  -2   5   3  617.64   64.89
  -2   5   3  656.13   64.39
  -2   5   3  617.94   64.39
   1  -5  -3 2588.84  345.37
  -1  -5   3 2825.82  355.16
  -1  -5   3 2446.36  346.07
  -1   5   3 2677.93  342.37
   1   5  -3 2795.52  350.16
  -1   5   3 3022.40  316.87
   1   5  -3 3285.97  317.77
   0  -5  -3  256.77   27.40
   0  -5   3  287.27   27.30
   0  -5   3  262.97   27.30
   0  -5  -3  278.57   28.30
   0  -5  -3  270.17   27.50
   0  -5   3  263.37   27.90
   0   5   3  276.27   27.90
   0   5   3  258.37   27.30
   0   5  -3  264.27   27.40
   0   5  -3  293.27   27.40
   0   5   3  308.57   27.50
  -1  -5  -3  185.48   19.20
   1  -5   3  190.88   19.30
   1  -5   3  181.08   19.20
  -1  -5  -3  175.18   19.20
   1   5   3  191.38   19.30
  -1   5  -3  208.08   19.00
   2  -5   3   80.19    9.30
  -2   5  -3   90.69    9.10
  -2   5  -3   87.99    9.30
  -3  -5  -3   67.49    7.10
  -3  -5  -3   59.09    7.30
   3  -5   3   54.99    6.60
   3  -5   3   63.49    7.20
  -3   5  -3   62.49    7.20
  -3   5  -3   55.99    6.80
  -4  -5  -3   98.29   11.80
   4  -5   3   93.99   11.30
  -4  -5  -3  113.29   12.30
  -4   5  -3  111.79   12.20
  -4   5  -3  118.09   12.20
  -5  -5  -3   -0.20    2.10
  -5  -5  -3    0.10    1.50
  -5   5  -3   -0.20    1.80
  -5   5  -3    4.90    2.10
  -6  -5  -3    1.40    2.20
  -6  -5  -3    4.20    3.20
  -6   5  -3    7.10    3.00
  -6   5  -3    7.00    2.70
  -7  -5  -3   16.50    5.30
  -7  -5  -3   29.20    6.80
  -7   5  -3   26.90    6.10
  -7   5  -3   29.70    6.40
  -7  -6   3   17.30    5.10
  -7  -6   3   24.50    5.80
  -7  -6   3   24.10    6.10
  -7   6   3    5.70    3.10
  -7   6   3   19.20    5.00
  -7   6   3   15.00    4.20
  -6  -6   3    6.90    3.50
  -6  -6   3    1.90    2.80
  -6  -6   3    3.50    2.20
  -6   6   3    1.90    2.20
  -6   6   3    1.00    2.20
  -6   6   3    3.80    2.20
  -5  -6   3    0.70    1.70
  -5  -6   3    1.70    1.60
  -5  -6   3    0.60    1.90
  -5   6   3    3.10    2.40
  -5   6   3    3.10    1.60
  -5   6   3    4.40    2.60
  -4  -6   3   40.30    6.20
  -4  -6   3   30.10    5.60
  -4  -6   3   23.80    4.60
  -4   6   3   34.10    5.50
  -4   6   3   20.40    4.30
  -4   6   3   33.20    5.10
   3  -6  -3   13.90    2.70
  -3  -6   3    9.20    2.70
   3  -6  -3    5.20    2.20
   3  -6  -3   17.20    3.10
  -3  -6   3   15.80    3.10
  -3  -6   3   24.70    4.70
  -3   6   3   10.80    3.10
  -3   6   3   13.20    2.50
   3   6  -3   12.50    3.00
   3   6  -3   16.30    2.90
  -3   6   3    8.50    2.40
   2  -6  -3  428.36   42.30
   2  -6  -3  407.06   42.70
  -2  -6   3  423.26   42.80
   2  -6  -3  435.06   42.30
  -2  -6   3  418.96   42.20
  -2   6   3  396.26   42.10
   2   6  -3  422.46   42.60
   2   6  -3  404.76   42.20
  -2   6   3  428.66   42.20
  -2   6   3  409.16   42.70
  -1  -6   3   11.90    2.20
  -1  -6   3   16.50    2.30
  -1  -6   3   18.50    3.30
   1  -6  -3   12.60    2.20
   1  -6  -3   16.80    2.40
   1  -6  -3   18.40    3.20
   1   6  -3   20.00    2.50
  -1   6   3   23.20    3.60
  -1   6   3   15.40    2.20
  -1   6   3   15.70    2.30
   1   6  -3   16.70    3.00
   0  -6   3  176.88   18.40
   0  -6  -3  163.18   18.40
   0  -6   3  208.58   18.40
   0  -6  -3  174.68   18.60
   0  -6  -3  172.78   19.00
   0  -6   3  180.18   19.00
   0   6   3  209.78   18.60
   0   6   3  182.68   18.50
   0   6  -3  183.38   18.50
   0   6  -3  162.08   18.90
   0   6   3  177.68   19.00
   0   6  -3  198.38   18.40
   1  -6   3   30.20    3.60
  -1  -6  -3   29.40    3.60
  -1  -6  -3   29.60    3.50
   1  -6   3   34.50    3.80
  -1   6  -3   31.20    3.50
  -1   6  -3   31.80    3.30
   1   6   3   38.00    3.80
   2  -6   3   91.19   11.10
  -2   6  -3  116.69   11.10
  -2   6  -3  105.19   10.80
  -3  -6  -3  343.87   31.50
   3  -6   3  266.67   31.40
   3  -6   3  314.37   31.00
  -3   6  -3  304.27   31.40
  -3   6  -3  301.57   31.10
  -4  -6  -3   74.19   10.50
  -4  -6  -3   68.09    9.10
   4  -6   3   77.79    8.80
  -4   6  -3   85.29    9.30
  -4   6  -3   91.79    9.70
  -5  -6  -3    3.80    2.80
  -5  -6  -3   11.00    3.30
  -5   6  -3    5.00    2.10
  -5   6  -3    8.40    3.00
  -6  -6  -3   -1.90    2.10
  -6  -6  -3    1.90    2.20
  -6   6  -3    2.80    2.30
  -6   6  -3    0.40    2.30
  -7  -6  -3    4.40    3.00
  -7  -6  -3    4.10    3.30
  -7   6  -3    4.00    3.00
  -7   6  -3    7.30    3.30
  -7  -7   3    5.40    2.80
  -7  -7   3    1.40    2.40
  -7  -7   3    2.80    2.70
  -7   7   3    1.00    2.50
  -7   7   3    1.00    1.90
  -7   7   3    1.80    2.50
  -6  -7   3    3.70    2.30
  -6  -7   3    8.90    3.60
  -6  -7   3    2.90    3.00
  -6   7   3    4.20    2.60
  -6   7   3    4.20    2.70
  -6   7   3    5.60    2.40
  -5  -7   3    1.80    2.10
  -5  -7   3   -0.20    1.70
  -5  -7   3    2.60    1.80
  -5   7   3    0.20    1.30
  -5   7   3   -0.10    1.80
  -5   7   3    3.60    2.30
  -4  -7   3   45.20    7.70
  -4  -7   3   60.79    8.20
  -4  -7   3   39.20    6.80
  -4   7   3   61.19    7.60
  -4   7   3   51.59    7.40
  -4   7   3   50.79    7.90
   3  -7  -3    0.80    1.20
  -3  -7   3    0.00    1.10
  -3  -7   3    0.20    1.30
   3  -7  -3    1.70    1.70
   3   7  -3    0.10    1.10
  -3   7   3    0.00    0.90
  -3   7   3    1.00    1.40
   3   7  -3    1.10    1.30
  -3   7   3    2.30    1.20
   2  -7  -3  533.45   54.39
  -2  -7   3  503.45   54.79
  -2  -7   3  536.65   54.29
   2  -7  -3  508.55   54.79
   2   7  -3  525.65   54.69
  -2   7   3  568.54   54.19
  -2   7   3  582.74   54.29
   2   7  -3  565.84   54.29
  -2   7   3  515.95   54.69
  -1  -7   3  607.84   59.09
   1  -7  -3  635.04   59.29
  -1  -7   3  508.65   59.09
   1  -7  -3  615.54   59.29
  -1  -7   3  596.14   59.79
   1  -7  -3  555.54   59.69
  -1   7   3  590.44   59.69
   1   7  -3  578.34   59.59
   1   7  -3  612.74   59.19
  -1   7   3  619.84   59.19
   0  -7   3   84.19    9.20
   0  -7  -3   81.09    9.20
   0  -7   3   77.59    8.60
   0  -7  -3   80.49    8.70
   0  -7  -3   77.19    8.70
   0  -7   3   87.39    8.50
   0   7   3   79.49    8.60
   0   7   3   92.09    8.80
   0   7   3   91.59    9.20
   0   7  -3   83.69    9.00
   0   7  -3   93.69    8.60
  -1  -7  -3   36.40    4.30
   1  -7   3   38.60    4.20
  -1  -7  -3   34.90    4.10
  -1  -7  -3   38.10    4.20
   1  -7   3   36.50    4.20
   1   7   3   42.10    4.30
  -1   7  -3   37.20    4.10
   2  -7   3   65.49    7.90
   2  -7   3   82.29    7.50
  -2  -7  -3   61.49    7.70
  -2   7  -3   75.19    7.60
  -2   7  -3   68.09    7.80
   3  -7   3   16.60    3.40
   3  -7   3   13.00    2.40
  -3  -7  -3   18.40    3.50
  -3   7  -3   20.30    3.00
  -3   7  -3   15.60    3.00
   4  -7   3    1.10    1.00
  -4  -7  -3    0.90    1.30
  -4  -7  -3    0.50    1.60
  -4   7  -3   -0.30    1.40
  -4   7  -3    0.20    0.90
  -5  -7  -3   39.00    6.30
  -5  -7  -3   37.60    6.70
  -5   7  -3   26.90    5.20
  -5   7  -3   39.40    6.40
  -6  -7  -3    6.20    3.20
  -6  -7  -3   -0.20    2.60
  -6   7  -3    4.90    2.70
  -6   7  -3    6.30    2.50
  -7  -7  -3   24.90    6.20
  -7  -7  -3   19.00    5.70
  -7   7  -3   32.70    6.70
  -7   7  -3   39.10    6.90
  -7  -8   3    5.10    3.60
  -7  -8   3    0.30    1.70
  -7  -8   3   -0.10    2.10
  -7   8   3    0.10    1.90
  -7   8   3    0.40    2.10
  -7   8   3    1.60    2.50
  -6  -8   3   -0.80    1.80
  -6  -8   3   -1.00    1.50
  -6  -8   3    0.70    1.70
  -6   8   3   -0.30    1.30
  -6   8   3    0.20    1.70
  -6   8   3    1.10    2.10
  -5  -8   3    2.00    2.10
  -5  -8   3    5.60    2.50
  -5  -8   3    5.10    2.90
  -5   8   3    1.00    2.00
  -5   8   3    0.60    1.60
  -5   8   3    1.90    1.80
  -4  -8   3   58.09    8.50
  -4  -8   3   55.99    8.80
  -4  -8   3   52.49    8.00
  -4   8   3   57.79    8.40
  -4   8   3   62.49    8.00
  -4   8   3   70.19    7.80
   3  -8  -3   32.60    5.20
  -3  -8   3   42.00    6.50
   3   8  -3   37.70    5.30
  -3   8   3   53.29    5.80
  -3   8   3   42.40    5.90
  -3   8   3   22.10    5.00
   2  -8  -3    7.80    2.10
  -2  -8   3   11.10    2.10
   2  -8  -3    6.30    2.40
  -2  -8   3    7.80    2.30
   2  -8  -3   12.30    2.30
  -2   8   3    6.50    1.60
   2   8  -3   10.70    2.10
  -2   8   3    9.30    2.50
  -2   8   3    6.80    1.80
   2   8  -3   11.40    2.70
   1  -8  -3   45.20    4.60
   1  -8  -3   40.60    4.50
  -1  -8   3   48.10    5.90
  -1  -8   3   39.10    4.40
   1  -8  -3   42.30    5.90
  -1  -8   3   38.70    4.40
  -1   8   3   34.70    4.30
   1   8  -3   37.70    4.40
   1   8  -3   37.80    4.80
  -1   8   3   38.70    5.40
   0  -8  -3  394.36   40.60
   0  -8   3  401.96   40.50
   0  -8  -3  435.36   40.20
   0  -8   3  367.36   39.90
   0  -8  -3  373.26   40.00
   0  -8   3  435.56   39.80
   0   8  -3  365.56   40.00
   0   8   3  373.36   39.90
   0   8  -3  439.76   39.80
   0   8   3  390.86   40.40
   0   8  -3  425.46   40.30
  -1  -8  -3    7.80    1.40
   1  -8   3   10.50    1.70
  -1  -8  -3    9.70    1.80
   1  -8   3   10.30    1.70
  -1  -8  -3   10.00    1.60
  -1   8  -3    9.20    1.30
  -1   8  -3    8.70    1.40
   1   8   3    7.50    1.50
   2  -8   3   80.89    9.40
  -2  -8  -3   74.79    9.20
   2  -8   3  100.49    9.00
  -2   8  -3   90.09    9.10
  -2   8  -3   81.59    9.30
  -3  -8  -3    4.70    1.80
   3  -8   3    6.20    1.40
  -3   8  -3    5.20    1.50
  -3   8  -3    7.10    2.00
  -4  -8  -3  151.38   17.90
  -4  -8  -3  164.08   18.40
   4  -8   3  159.28   17.50
  -4   8  -3  187.48   18.20
  -4   8  -3  175.88   17.80
  -5  -8  -3  106.29   13.80
  -5  -8  -3  121.89   13.70
  -5   8  -3  120.59   13.30
  -5   8  -3  120.29   13.70
  -6  -8  -3    1.90    2.90
  -6  -8  -3    1.40    2.00
  -6   8  -3    4.00    2.70
  -6   8  -3    4.50    2.40
  -7  -8  -3   39.50    8.30
  -7  -8  -3   44.50    9.20
  -7   8  -3   45.80    8.30
  -7   8  -3   53.99    8.30
  -7  -9   3    2.20    3.00
  -7  -9   3    1.80    2.60
  -7  -9   3    1.40    2.10
  -7   9   3   -1.60    1.70
  -7   9   3   -1.20    1.40
  -7   9   3   -0.40    1.80
  -6  -9   3   32.50    6.90
  -6  -9   3   20.90    5.80
  -6  -9   3   21.90    5.40
  -6   9   3   31.20    6.10
  -6   9   3   27.50    5.50
  -6   9   3   39.30    6.10
  -5  -9   3    7.30    2.80
  -5  -9   3   10.70    3.70
  -5  -9   3   11.70    3.60
  -5   9   3   12.00    3.50
  -5   9   3    9.20    3.10
  -4  -9   3  107.09   14.10
  -4  -9   3  131.09   13.90
  -4  -9   3  121.79   14.20
  -4   9   3  119.19   13.60
  -4   9   3  132.29   14.00
  -4   9   3  129.49   14.20
   3  -9  -3  535.25   57.79
  -3  -9   3  527.05   58.19
   3   9  -3  583.74   57.59
  -3   9   3  574.64   57.59
  -3   9   3  628.74   58.19
   2  -9  -3   19.80    3.30
  -2  -9   3   19.50    3.10
   2  -9  -3   21.70    3.40
  -2  -9   3   14.30    3.40
  -2   9   3   21.60    3.10
  -2   9   3   17.30    3.70
   2   9  -3   20.70    3.10
  -2   9   3   18.90    2.90
   1  -9  -3   18.30    2.50
  -1  -9   3    8.50    2.50
  -1  -9   3   13.50    2.20
   1  -9  -3   17.90    2.50
   1  -9  -3   12.60    3.00
  -1  -9   3   17.60    2.30
  -1   9   3   17.20    2.30
  -1   9   3   19.10    3.20
  -1   9   3   16.40    2.20
   1   9  -3   14.30    2.70
   1   9  -3   14.00    2.20
   0  -9  -3    4.80    1.00
   0  -9   3    4.20    0.90
   0  -9  -3    8.80    1.90
   0  -9  -3    5.80    1.10
   0  -9   3    5.30    1.60
   0   9  -3    5.30    1.00
   0   9   3    7.70    1.30
   0   9   3    5.80    1.00
   0   9  -3    6.30    1.40
   0   9   3    7.20    1.70
   1  -9   3  669.43   67.69
  -1  -9  -3  673.73   67.59
  -1  -9  -3  725.83   67.69
   1  -9   3  660.83   67.69
  -1  -9  -3  701.33   67.89
  -1   9  -3  596.64   67.49
  -1   9  -3  723.33   67.49
  -2  -9  -3    1.30    0.80
   2  -9   3    1.20    0.80
   2  -9   3    0.40    0.50
   2   9   3    0.00    0.40
  -2   9  -3   -0.10    0.40
  -2   9  -3    1.30    0.80
   3  -9   3   82.29    8.40
   3  -9   3   69.69    9.20
  -3  -9  -3   80.49    8.90
  -3   9  -3   76.99    8.80
  -3   9  -3   77.19    8.50
   4  -9   3   13.20    2.60
  -4  -9  -3   14.30    3.30
  -4   9  -3   15.20    3.30
  -4   9  -3   11.10    2.60
  -5  -9  -3   -3.20    1.50
  -5  -9  -3    1.10    1.50
  -5   9  -3   -0.20    1.50
  -5   9  -3    1.60    1.50
  -6  -9  -3  107.89   14.50
  -6  -9  -3  109.39   15.10
  -6   9  -3  109.19   13.20
  -6   9  -3  106.69   12.80
  -7  -9  -3    5.50    3.20
  -7  -9  -3    4.70    2.50
  -7   9  -3    2.10    2.40
  -7   9  -3    0.60    1.90
  -7 -10   3    2.60    3.00
  -7 -10   3    2.30    2.50
  -7 -10   3    4.40    3.10
  -7  10   3   14.80    4.30
  -7  10   3    2.70    2.80
  -7  10   3   -0.50    2.00
  -6 -10   3   31.00    7.90
  -6 -10   3   65.69   10.20
  -6 -10   3   44.60    8.20
  -6  10   3   46.20    7.50
  -6  10   3   57.59    8.80
  -6  10   3   63.89    8.90
  -5 -10   3   32.50    5.70
  -5 -10   3   30.50    6.00
  -5  10   3   22.50    5.00
  -5  10   3   35.10    6.30
  -4 -10   3    5.50    2.60
  -4 -10   3    2.00    1.50
  -4  10   3    2.50    2.10
  -4  10   3    2.70    1.40
  -4  10   3    3.70    1.90
  -3 -10   3  198.78   19.70
   3 -10  -3  179.48   19.10
   3  10  -3  182.58   18.80
  -3  10   3  183.78   19.30
  -3  10   3  160.58   18.60
  -3  10   3  172.78   19.20
  -2 -10   3    2.20    1.00
   2 -10  -3    3.30    1.60
   2 -10  -3    3.00    1.30
   2 -10  -3    3.40    1.30
  -2 -10   3    3.00    1.60
  -2 -10   3    4.10    1.30
  -2  10   3    3.60    1.60
  -2  10   3    3.10    1.00
  -2  10   3    3.80    1.30
   2  10  -3    3.80    1.30
   2  10  -3    1.60    1.40
   1 -10  -3   16.10    3.20
   1 -10  -3   19.70    2.80
  -1 -10   3   18.30    2.60
  -1 -10   3   16.10    2.50
   1 -10  -3   18.80    2.80
  -1 -10   3   17.70    3.30
   1  10  -3   16.50    2.90
  -1  10   3   24.10    2.70
  -1  10   3   20.50    2.70
  -1  10   3   14.40    2.90
   1  10  -3   17.80    2.50
   0 -10  -3   18.50    2.40
   0 -10   3   15.20    2.20
   0 -10  -3   17.70    2.40
   0 -10   3   19.60    3.10
   0 -10  -3   20.00    3.30
   0  10   3   19.90    3.00
   0  10   3   16.60    2.30
   0  10  -3   18.10    2.40
   0  10   3   17.10    2.10
   0  10  -3   17.20    2.60
   1 -10   3  355.96   38.80
  -1 -10  -3  380.96   39.00
  -1 -10  -3  413.76   38.80
   1 -10   3  419.86   39.10
  -1 -10  -3  351.46   38.60
  -1 -10  -3  379.26   38.60
  -1  10  -3  404.56   38.60
   1  10   3  387.66   38.80
   2 -10   3    3.60    0.80
   2 -10   3    6.00    1.50
   2 -10   3    4.00    0.90
  -2 -10  -3    3.50    1.20
   2  10   3    4.20    1.00
  -2  10  -3    4.00    0.90
  -2  10  -3    2.00    0.90
  -3 -10  -3  313.17   28.70
   3 -10   3  264.37   28.00
   3 -10   3  246.68   28.50
  -3  10  -3  276.57   28.40
  -3  10  -3  284.77   28.10
  -4 -10  -3   78.89   10.30
   4 -10   3   74.39    8.60
  -4  10  -3   77.59    9.20
  -4  10  -3   78.39    8.80
  -5 -10  -3   41.70    6.80
  -5 -10  -3   26.80    5.90
  -5  10  -3   32.80    5.50
  -5  10  -3   29.30    5.50
  -6 -10  -3  112.59   15.50
  -6 -10  -3   95.79   14.20
  -6  10  -3  111.09   12.90
  -6  10  -3  118.19   13.40
  -7 -10  -3   16.40    5.60
  -7 -10  -3   32.30    7.20
  -7  10  -3   23.50    5.80
  -7  10  -3   36.80    6.30
  -7 -11   3   -1.50    2.30
  -7 -11   3   -1.10    1.70
  -7 -11   3    0.10    2.40
  -7  11   3    3.40    2.40
  -7  11   3    0.20    2.30
  -7  11   3    1.80    2.60
  -6 -11   3   80.59   14.30
  -6 -11   3   94.19   14.60
  -6 -11   3  105.99   14.40
  -6  11   3  116.99   12.50
  -6  11   3  115.79   13.00
  -6  11   3   99.49   12.60
  -5 -11   3    7.10    2.60
  -5 -11   3    2.00    2.40
  -5  11   3    6.20    2.40
  -5  11   3    7.40    3.10
  -4 -11   3    2.40    1.60
  -4 -11   3    4.50    2.20
  -4  11   3    4.60    2.30
  -4  11   3    2.00    1.70
  -4  11   3    3.00    1.50
   3 -11  -3    3.50    1.80
  -3 -11   3    5.00    1.90
  -3 -11   3    6.10    2.50
   3  11  -3    2.20    1.40
  -3  11   3    3.70    1.60
  -3  11   3    5.60    2.00
  -3  11   3    4.20    1.50
   2 -11  -3  276.97   29.00
   2 -11  -3  262.87   28.90
  -2 -11   3  265.27   29.40
   2 -11  -3  259.87   29.30
  -2 -11   3  245.58   28.70
  -2 -11   3  306.87   28.90
   2  11  -3  307.87   28.80
  -2  11   3  302.37   28.80
  -2  11   3  276.77   29.20
  -2  11   3  304.27   28.80
   2  11  -3  289.17   29.20
   1 -11  -3  823.82   86.59
  -1 -11   3  829.72   85.99
   1 -11  -3  914.31   86.19
  -1 -11   3  889.01   86.69
  -1 -11   3  811.32   85.89
   1 -11  -3  896.71   86.19
  -1  11   3  832.82   85.99
   1  11  -3  916.91   85.89
  -1  11   3  820.32   85.89
  -1  11   3  875.31   86.49
   1  11  -3  882.51   86.39
   0 -11   3    4.70    1.00
   0 -11  -3    5.80    1.10
   0 -11  -3    7.20    1.30
   0 -11   3    4.40    1.30
   0 -11  -3    4.40    1.50
   0  11   3    3.30    0.90
   0  11  -3    7.00    1.40
   0  11  -3    4.70    1.10
   0  11   3    6.80    1.20
   0  11   3    4.50    1.40
  -1 -11  -3   85.49    8.10
  -1 -11  -3   74.09    7.90
   1 -11   3   81.29    8.10
   1 -11   3   78.69    8.10
  -1 -11  -3   69.69    7.90
  -1  11  -3   79.49    7.90
   1  11   3   62.59    8.00
   1  11   3   76.89    8.10
  -1  11  -3   69.99    7.80
   2 -11   3    0.50    0.50
   2 -11   3    1.00    0.60
  -2 -11  -3   -0.10    0.60
   2 -11   3    0.30    0.70
  -2  11  -3    0.50    0.50
   2  11   3    0.40    0.50
  -2  11  -3    1.40    0.80
   3 -11   3  332.97   39.00
  -3 -11  -3  370.26   38.90
  -3 -11  -3  392.96   39.10
   3 -11   3  385.86   38.50
   3  11   3  406.46   38.50
  -3  11  -3  404.36   38.60
  -3  11  -3  363.26   38.80
  -4 -11  -3  245.38   24.90
   4 -11   3  226.88   24.20
  -4  11  -3  229.88   24.30
  -4  11  -3  238.88   24.70
  -5 -11  -3   24.60    5.30
  -5 -11  -3   21.60    4.70
  -5  11  -3   21.40    4.10
  -5  11  -3   27.80    5.10
  -6 -11  -3   82.79   12.40
  -6 -11  -3   72.59   11.60
  -6  11  -3   94.59   10.40
  -6  11  -3   78.39   11.50
  -7 -11  -3    2.70    3.20
  -7 -11  -3    3.40    3.00
  -7  11  -3    8.70    3.40
  -7  11  -3    7.50    3.30
  -7 -12   3    0.30    3.10
  -7 -12   3    4.40    3.70
  -7 -12   3    7.90    3.50
  -7  12   3    2.40    2.80
  -7  12   3    1.50    2.10
  -7  12   3    2.50    2.40
  -6 -12   3   77.99   10.80
  -6 -12   3   52.59   10.30
  -6 -12   3   94.19   12.70
  -6  12   3   70.29    9.90
  -6  12   3   67.59   10.00
  -6  12   3   76.19   11.00
  -5 -12   3   50.09    8.70
  -5 -12   3   55.49    8.90
  -5 -12   3   55.69   11.30
  -5  12   3   62.59   10.30
  -5  12   3   68.99   10.00
  -4 -12   3  168.88   18.60
  -4 -12   3  173.78   18.10
  -4  12   3  157.88   17.60
  -4  12   3  168.58   17.90
  -4  12   3  156.78   18.00
  -3 -12   3  201.08   21.20
   3 -12  -3  197.08   21.40
  -3 -12   3  202.48   21.80
  -3  12   3  200.88   21.50
  -3  12   3  210.78   21.20
   3  12  -3  190.18   21.00
  -3  12   3  204.68   21.00
  -2 -12   3    4.70    1.40
  -2 -12   3    0.60    1.10
   2 -12  -3    2.00    1.10
   2 -12  -3    2.70    1.60
  -2 -12   3    1.70    1.00
   2 -12  -3    2.70    1.30
  -2  12   3    2.60    1.50
   2  12  -3    1.60    1.30
   2  12  -3    1.10    0.90
  -2  12   3    5.40    1.50
  -1 -12   3   72.69    7.30
  -1 -12   3   68.89    7.30
  -1 -12   3   74.09    8.10
   1 -12  -3   67.89    8.00
  -1  12   3   59.99    7.20
   1  12  -3   61.99    7.40
  -1  12   3   65.69    7.30
  -1  12   3   77.69    7.90
   1  12  -3   70.39    7.70
   1  12  -3   67.89    7.20
   0 -12   3   31.70    3.90
   0 -12  -3   41.20    5.20
   0 -12   3   36.00    3.80
   0 -12   3   38.40    4.60
   0 -12  -3   36.10    4.10
   0 -12  -3   32.30    4.10
   0  12  -3   39.70    4.30
   0  12  -3   36.70    4.10
   0  12   3   37.10    4.10
   0  12   3   41.00    4.50
   0  12   3   36.50    4.00
  -1 -12  -3   49.90    4.80
  -1 -12  -3   35.90    4.80
   1 -12   3   45.60    4.80
  -1 -12  -3   36.60    4.50
  -1 -12  -3   47.40    4.60
   1 -12   3   36.30    4.60
   1  12   3   37.60    4.70
  -1  12  -3   42.60    4.50
  -1  12  -3   46.50    4.60
   1  12   3   32.50    4.60
   2 -12   3   26.90    3.40
  -2 -12  -3   27.30    3.30
  -2 -12  -3   26.10    3.10
   2 -12   3   33.60    4.10
  -2 -12  -3   20.10    3.50
   2 -12   3   24.30    3.00
  -2  12  -3   23.10    2.90
  -2  12  -3   33.50    3.90
   3 -12   3  550.84   55.79
   3 -12   3  516.75   56.39
  -3 -12  -3  591.84   56.39
  -3 -12  -3  484.45   56.09
  -3  12  -3  570.84   56.59
  -3  12  -3  565.64   55.79
   3  12   3  602.04   55.59
  -4 -12  -3   86.89    9.40
   4 -12   3   68.19    8.50
  -4  12  -3   77.69    8.70
  -4  12  -3   76.29    9.00
  -5 -12  -3  155.08   18.00
  -5 -12  -3  155.28   18.10
  -5  12  -3  157.08   16.90
  -5  12  -3  155.18   17.40
  -6 -12  -3    5.20    2.60
  -6 -12  -3    0.80    2.30
  -6  12  -3    0.90    2.00
  -6  12  -3    3.20    2.10
  -7 -12  -3    4.10    3.30
  -7 -12  -3    7.50    3.90
  -7  12  -3    5.00    2.70
  -7  12  -3    8.30    3.60
  -7 -13   3    6.20    3.80
  -7 -13   3    2.40    2.80
  -7 -13   3    1.00    2.40
  -7  13   3    2.30    2.60
  -7  13   3    8.10    3.60
  -7  13   3    4.60    3.20
  -6 -13   3    1.00    2.60
  -6 -13   3    4.00    3.50
  -6 -13   3    2.70    2.30
  -6  13   3    4.00    2.40
  -6  13   3    3.40    2.00
  -6  13   3    6.70    2.90
  -4 -13   3  123.49   14.00
  -4 -13   3   96.79   14.20
  -4  13   3  151.38   14.20
  -4  13   3  122.79   14.10
  -4  13   3  127.89   13.70
  -3 -13   3   48.20    7.30
  -3 -13   3   74.19    9.60
  -3 -13   3   62.09    7.60
  -3  13   3   68.79    8.50
  -3  13   3   51.69    6.60
  -3  13   3   53.89    6.80
   3  13  -3   55.39    7.20
  -2 -13   3   44.80    5.80
   2 -13  -3   48.10    6.50
  -2 -13   3   44.90    5.80
  -2 -13   3   40.60    7.80
   2 -13  -3   46.10    6.90
   2  13  -3   52.49    6.30
  -2  13   3   54.39    5.80
  -2  13   3   56.79    5.90
   2  13  -3   54.89    5.80
  -1 -13   3   65.99    7.10
   1 -13  -3   81.49    7.50
  -1 -13   3   63.89    7.80
   1 -13  -3   76.79    7.40
  -1 -13   3   57.29    7.00
   1 -13  -3   56.49    7.60
   1  13  -3   69.09    7.00
  -1  13   3   64.09    7.60
   1  13  -3   66.69    7.50
  -1  13   3   71.89    7.20
   1  13  -3   61.29    7.30
  -1  13   3   59.29    7.00
   0 -13   3   36.80    4.50
   0 -13   3   24.10    2.80
   0 -13  -3   23.10    3.00
   0 -13  -3   27.50    3.10
   0 -13   3   24.80    2.90
   0 -13  -3   29.30    4.20
   0  13  -3   25.70    3.20
   0  13   3   22.10    2.90
   0  13   3   27.90    3.10
   0  13  -3   27.70    3.10
   0  13   3   23.20    3.60
   1 -13   3  124.19   12.70
  -1 -13  -3  115.49   12.60
   1 -13   3  119.19   12.70
  -1 -13  -3  119.09   12.90
  -1 -13  -3  123.79   12.60
   1  13   3  121.59   12.70
  -1  13  -3  126.59   12.50
   2 -13   3   72.99    7.20
   2 -13   3   63.09    7.40
   2 -13   3   54.89    6.90
  -2 -13  -3   64.79    7.20
  -2 -13  -3   72.09    7.10
  -2 -13  -3   63.69    7.10
  -2  13  -3   68.09    7.20
  -2  13  -3   62.29    6.80
  -3 -13  -3  217.18   23.00
  -3 -13  -3  205.28   23.10
   3 -13   3  200.88   23.10
   3 -13   3  208.28   22.50
  -3  13  -3  220.08   22.50
   3  13   3  254.07   22.50
   4 -13   3   28.60    4.30
  -4 -13  -3   23.30    4.70
  -4  13  -3   34.20    5.20
  -4  13  -3   31.90    4.60
  -5  13  -3   14.80    3.40
  -5  13  -3    7.70    2.40
  -6 -13  -3   -0.60    1.60
  -6 -13  -3    5.30    2.80
  -6  13  -3   -0.40    1.40
  -6  13  -3    1.30    2.10
  -7 -13  -3    3.80    3.60
  -7 -13  -3   -0.50    1.50
  -7  13  -3    2.30    2.80
  -7  13  -3    0.50    1.90
  -7 -14   3    7.40    4.30
  -7 -14   3    4.40    3.60
  -7 -14   3   15.00    6.90
  -7  14   3    7.90    3.70
  -7  14   3    6.70    4.20
  -6 -14   3   30.70    6.60
  -6 -14   3   20.40    5.20
  -6 -14   3   30.20    7.10
  -6  14   3   31.40    5.70
  -6  14   3   27.80    6.00
  -6  14   3   31.80    5.80
  -5 -14   3   28.70    6.30
  -5  14   3   28.90    6.40
  -5  14   3   28.50    5.10
  -5  14   3   24.80    6.40
  -4 -14   3    2.00    1.60
  -4 -14   3    1.80    1.80
  -4  14   3    3.30    1.50
  -4  14   3    5.70    2.30
  -4  14   3    1.10    1.50
  -3 -14   3   16.20    4.00
  -3 -14   3   18.70    3.50
   3  14  -3   20.70    3.40
  -3  14   3   19.10    3.90
  -3  14   3   19.80    3.50
  -3  14   3   22.30    3.60
   2 -14  -3  248.78   24.00
  -2 -14   3  226.88   25.00
   2 -14  -3  211.18   24.30
  -2 -14   3  226.28   23.70
   2 -14  -3  219.18   23.90
  -2  14   3  229.98   23.60
  -2  14   3  217.28   23.60
  -2  14   3  234.88   24.20
   2  14  -3  248.58   23.60
   2  14  -3  237.08   24.10
   1 -14  -3  197.28   19.00
   1 -14  -3  192.98   18.90
   1 -14  -3  178.08   19.40
  -1 -14   3  187.78   18.70
  -1 -14   3  182.98   19.40
  -1 -14   3  184.58   18.70
  -1  14   3  192.38   19.20
  -1  14   3  170.78   18.60
   1  14  -3  191.38   19.10
  -1  14   3  172.88   18.70
   1  14  -3  163.28   18.90
   0 -14  -3   -0.40    0.60
   0 -14  -3    0.70    0.50
   0 -14  -3    0.20    0.50
   0 -14   3   -0.20    0.40
   0 -14   3    0.80    0.40
   0 -14   3    1.50    1.00
   0  14   3    0.00    0.60
   0  14  -3   -0.40    0.50
   0  14   3    0.50    0.50
   0  14   3   -0.40    0.30
   0  14  -3    0.00    0.50
  -1 -14  -3   12.90    2.00
  -1 -14  -3    8.50    2.00
  -1 -14  -3   13.40    2.00
   1 -14   3   13.00    2.00
   1 -14   3    9.10    1.80
  -1 -14  -3   15.40    2.20
  -1  14  -3   12.20    1.90
   1  14   3   12.50    2.20
  -1  14  -3   11.70    1.90
   1  14   3   10.40    2.00
  -2 -14  -3    1.60    1.00
   2 -14   3    1.70    0.80
   2 -14   3    3.50    0.90
  -2 -14  -3    1.10    0.70
   2 -14   3    1.10    1.00
  -2 -14  -3    1.90    1.00
  -2  14  -3    5.60    1.40
  -2  14  -3    4.60    0.80
   3 -14   3  164.08   18.70
  -3 -14  -3  183.08   19.40
   3 -14   3  195.08   18.70
   3 -14   3  165.18   19.40
  -3 -14  -3  162.08   19.10
   3 -14   3  197.88   18.60
  -3  14  -3  184.28   18.70
   3  14   3  196.38   18.70
  -3  14  -3  172.98   19.10
   4 -14   3   91.99   10.50
  -4 -14  -3  112.69   11.40
  -4  14  -3   94.59   10.50
  -4  14  -3   87.99   10.80
  -5  14  -3  381.96   37.60
  -5  14  -3  346.47   38.00
  -6 -14  -3    7.60    3.40
  -6 -14  -3    3.30    3.00
  -6  14  -3    7.80    2.90
  -6  14  -3    3.60    2.50
  -7 -14  -3    5.00    4.00
  -7 -14  -3    4.80    3.40
  -7  14  -3    4.70    2.70
  -7  14  -3    3.20    3.00
  -7 -15   3   12.50    4.80
  -7  15   3    8.90    3.90
  -6 -15   3   51.09    8.70
  -6 -15   3   47.50    9.40
  -6 -15   3   57.09    9.80
  -6  15   3   55.29    8.80
  -6  15   3   59.69    8.20
  -6  15   3   47.40    7.80
  -5 -15   3   94.49   15.20
  -5  15   3  121.99   13.60
  -5  15   3  120.39   13.10
  -4 -15   3  135.39   13.50
  -4 -15   3   98.19   13.50
  -4  15   3  123.29   13.00
  -4  15   3  121.69   13.20
  -4  15   3  106.59   13.20
  -3 -15   3   34.20    6.30
  -3 -15   3   40.80    5.80
   3  15  -3   40.50    5.40
  -3  15   3   33.60    5.10
  -3  15   3   48.30    5.80
  -3  15   3   34.60    5.70
  -2 -15   3    8.80    2.00
  -2 -15   3   11.60    2.20
  -2 -15   3    6.80    2.40
   2 -15  -3    7.80    2.30
   2 -15  -3   11.00    2.40
   2  15  -3    8.90    2.30
  -2  15   3    9.30    2.40
  -2  15   3   14.70    2.30
   2  15  -3    7.20    1.80
  -2  15   3    9.70    1.90
  -1 -15   3   12.60    2.20
   1 -15  -3   13.90    2.50
   1 -15  -3   16.60    3.20
  -1 -15   3   14.60    2.30
   1 -15  -3   16.00    2.60
  -1 -15   3   20.40    3.80
   1  15  -3   16.00    2.80
  -1  15   3   15.60    2.40
   1  15  -3   17.80    3.10
  -1  15   3   16.70    2.50
  -1  15   3   15.40    2.90
   0 -15  -3   49.80    5.90
   0 -15   3   39.70    4.10
   0 -15   3   37.00    5.20
   0 -15  -3   35.40    4.40
   0 -15  -3   37.30    4.50
   0 -15   3   40.90    4.40
   0  15   3   41.90    4.70
   0  15   3   33.60    4.40
   0  15   3   40.10    4.50
   0  15  -3   35.00    4.50
   0  15  -3   41.20    4.50
  -1 -15  -3    7.70    1.70
   1 -15   3   10.60    1.90
  -1 -15  -3   13.70    2.40
  -1 -15  -3   10.80    1.80
   1 -15   3    9.50    1.90
  -1 -15  -3    7.80    1.60
   1  15   3    9.90    1.90
  -1  15  -3    8.40    1.60
   1  15   3    9.10    2.00
  -1  15  -3   14.30    1.90
   2 -15   3  261.87   25.40
  -2 -15  -3  264.87   25.60
   2 -15   3  226.18   25.20
  -2 -15  -3  258.67   25.40
  -2  15  -3  259.87   25.60
  -2  15  -3  238.08   25.00
   3 -15   3   19.60    2.70
   3 -15   3   12.50    2.30
  -3 -15  -3   18.50    3.40
   3 -15   3   14.70    2.50
   3 -15   3   10.70    2.80
  -3  15  -3   12.20    2.30
   3  15   3   20.20    2.70
  -3  15  -3   17.80    3.10
   4 -15   3   68.59    8.30
  -4 -15  -3   83.89    9.30
  -4  15  -3   72.29    8.30
  -4  15  -3   76.39    8.90
  -5 -15  -3    0.30    1.70
  -5  15  -3   -0.40    1.30
  -5  15  -3    2.40    2.00
  -6 -15  -3   24.30    6.00
  -6 -15  -3   22.40    6.10
  -6  15  -3   28.00    5.00
  -6  15  -3   28.70    5.60
  -7 -15  -3    4.80    3.60
  -7 -15  -3    2.80    3.30
  -7  15  -3    0.80    2.20
  -7  15  -3    1.80    2.00
  -7 -16   3    0.50    2.70
  -7  16   3    4.00    2.80
  -7  16   3    2.20    2.90
  -6 -16   3   99.79   14.50
  -6 -16   3   94.09   13.70
  -6 -16   3   94.59   15.40
  -6  16   3  101.89   12.00
  -6  16   3   82.39   12.60
  -6  16   3  102.99   11.80
  -5 -16   3   70.39   11.60
  -5  16   3   76.59   10.80
  -5  16   3   71.19    9.60
  -5  16   3   73.39   10.00
  -4 -16   3  261.77   28.00
  -4 -16   3  219.68   28.20
  -4  16   3  261.37   28.00
  -4  16   3  274.87   27.80
  -4  16   3  301.37   27.70
  -3 -16   3  197.98   22.70
  -3 -16   3  192.68   23.30
  -3  16   3  211.18   23.00
   3  16  -3  235.78   23.10
  -3  16   3  219.68   22.70
  -3  16   3  239.78   22.60
   2 -16  -3   68.79    8.20
   2 -16  -3   60.99    8.90
  -2 -16   3   77.19    8.10
  -2 -16   3   61.29    7.80
  -2 -16   3   70.79    8.70
   2  16  -3   76.49    8.30
   2  16  -3   73.29    7.80
  -2  16   3   70.99    7.80
  -2  16   3   73.49    8.30
   1 -16  -3  217.68   21.00
  -1 -16   3  199.18   20.70
  -1 -16   3  202.38   21.50
   1 -16  -3  201.28   20.90
   1  16  -3  194.58   21.00
   1  16  -3  183.68   21.00
  -1  16   3  199.78   21.10
  -1  16   3  220.78   20.80
   0 -16   3    5.20    1.60
   0 -16  -3    7.50    1.90
   0 -16   3    5.00    1.10
   0 -16  -3    7.30    1.40
   0 -16   3    6.90    0.90
   0 -16  -3    4.30    1.20
   0 -16   3    6.70    1.30
   0  16   3    5.10    1.20
   0  16  -3    7.00    1.50
   0  16   3    3.90    1.20
   0  16  -3    3.40    1.10
   0  16   3    5.20    1.50
   1 -16   3  255.47   26.20
  -1 -16  -3  293.27   26.70
   1 -16   3  275.07   26.70
  -1 -16  -3  254.37   26.50
  -1 -16  -3  236.88   26.80
   1 -16   3  261.77   26.70
  -1 -16  -3  267.07   26.60
  -1  16  -3  283.47   26.50
  -1  16  -3  230.88   26.40
   1  16   3  260.97   26.70
   1  16   3  266.87   26.80
  -2 -16  -3  128.89   15.10
   2 -16   3  163.28   15.10
  -2 -16  -3  173.18   15.40
   2 -16   3  135.69   15.50
   2 -16   3  133.09   14.80
  -2 -16  -3  162.68   15.20
  -2  16  -3  133.09   14.60
  -2  16  -3  145.29   15.20
   3 -16   3  541.95   50.29
   3 -16   3  448.46   50.29
   3 -16   3  512.05   50.39
  -3  16  -3  559.64   50.89
  -3  16  -3  455.45   50.19
  -4 -16  -3    0.40    1.60
   4 -16   3    5.00    1.60
  -4  16  -3    3.70    1.60
  -4  16  -3    2.70    1.80
  -5 -16  -3    3.80    2.20
  -5  16  -3    4.10    2.40
  -5  16  -3    5.20    2.10
  -6 -16  -3   23.50    5.50
  -6 -16  -3   18.30    5.20
  -6  16  -3   21.10    4.30
  -6  16  -3   17.70    4.70
  -7 -16  -3    5.90    4.10
  -7  16  -3   13.30    3.80
  -7  16  -3   13.50    4.20
  -7 -17   3   18.20    5.00
  -7 -17   3   13.30    5.80
  -7  17   3    9.00    3.20
  -7  17   3   15.70    4.80
  -7  17   3   10.00    3.70
  -6 -17   3  101.09   15.70
  -6 -17   3  104.69   16.90
  -6  17   3  150.48   15.20
  -6  17   3  130.39   14.90
  -6  17   3  131.09   14.50
  -5 -17   3    9.40    3.50
  -5  17   3   12.90    3.40
  -5  17   3    6.40    2.60
  -5  17   3   14.30    3.10
  -4 -17   3    2.00    1.70
  -4 -17   3    1.00    1.60
  -4  17   3    6.20    2.60
  -4  17   3    2.00    1.60
  -4  17   3    5.40    2.00
  -3 -17   3   53.59    9.00
  -3 -17   3   68.49    8.50
  -3  17   3   67.09    7.60
  -3  17   3   64.99    8.00
  -3  17   3   62.69    7.40
   2 -17  -3  103.39   12.30
  -2 -17   3  105.19   12.00
  -2 -17   3  105.59   12.70
  -2 -17   3  113.39   12.00
  -2  17   3  100.49   11.90
   2  17  -3  128.59   13.00
  -2  17   3  116.99   12.40
  -2  17   3  123.89   11.90
   1 -17  -3  217.48   25.50
   1 -17  -3  246.18   25.10
  -1 -17   3  234.98   25.60
  -1 -17   3  235.18   24.90
   1  17  -3  220.58   25.30
  -1  17   3  260.87   24.90
  -1  17   3  287.27   25.00
  -1  17   3  239.28   25.30
   0 -17  -3   22.40    3.80
   0 -17   3   31.50    4.30
   0 -17   3   15.60    3.00
   0 -17   3   24.00    2.90
   0 -17  -3   20.90    3.10
   0 -17  -3   15.70    2.90
   0  17   3   22.70    3.50
   0  17  -3   22.60    3.20
   0  17   3   21.20    3.30
   0  17  -3   27.90    3.50
   1 -17   3   15.90    1.80
  -1 -17  -3   13.10    2.50
   1 -17   3   17.20    2.70
  -1 -17  -3    9.50    2.20
  -1 -17  -3   14.50    2.30
   1 -17   3   15.70    2.50
  -1  17  -3   11.50    2.10
   1  17   3   11.20    2.40
  -1  17  -3   11.60    2.10
   1  17   3   15.30    2.40
   2 -17   3   36.00    3.90
   2 -17   3   26.20    3.60
  -2 -17  -3   30.50    4.40
  -2 -17  -3   34.10    4.10
   2 -17   3   44.10    5.10
  -2 -17  -3   29.00    4.40
  -2  17  -3   31.60    3.40
  -2  17  -3   33.90    4.40
   3 -17   3  487.55   55.09
   3 -17   3  582.44   55.09
  -3 -17  -3  561.94   55.39
  -3  17  -3  573.54   55.59
  -3  17  -3  543.25   54.99
   4 -17   3    8.10    2.20
  -4 -17  -3   15.60    3.50
  -4  17  -3   11.80    2.50
  -4  17  -3   16.00    3.20
  -5 -17  -3   42.00    7.90
  -5  17  -3   55.49    7.20
  -6 -17  -3  138.29   17.60
  -6 -17  -3  177.38   18.90
  -6  17  -3  165.28   17.50
  -6  17  -3  138.09   16.50
  -7 -17  -3   21.90    5.70
  -7 -17  -3   18.70    6.20
  -7  17  -3   17.10    4.50
  -7  17  -3   18.60    4.80
  -7 -18   3    0.00    2.90
  -7 -18   3    2.70    2.70
  -7  18   3    2.30    2.00
  -7  18   3   -3.00    1.80
  -6 -18   3   13.20    5.00
  -6 -18   3   16.70    5.20
  -6 -18   3   10.70    3.80
  -6  18   3   11.30    3.30
  -6  18   3    9.30    3.30
  -6  18   3   11.10    3.60
  -5 -18   3    2.90    2.30
  -5 -18   3    4.60    3.00
  -5  18   3    2.60    2.10
  -5  18   3    4.30    2.20
  -5  18   3    3.70    2.20
  -4 -18   3    3.90    2.40
  -4 -18   3   11.40    2.90
  -4  18   3    7.50    2.60
  -4  18   3   13.30    3.00
  -4  18   3    2.80    1.70
  -3 -18   3  192.58   21.60
  -3 -18   3  196.18   20.90
  -3  18   3  201.28   20.70
  -3  18   3  199.08   20.60
  -3  18   3  189.88   20.90
   2 -18  -3   21.80    4.00
  -2 -18   3   27.30    3.70
  -2 -18   3   24.10    3.60
  -2 -18   3   15.40    3.90
  -2  18   3   16.30    3.00
  -2  18   3   17.60    3.60
  -2  18   3   24.00    3.40
  -1 -18   3   98.29   10.20
   1 -18  -3   91.69   10.90
   1 -18  -3   93.09   10.40
  -1 -18   3   97.29   10.30
  -1 -18   3  110.59   11.10
   1 -18  -3   92.79   10.60
  -1  18   3  103.29   10.20
  -1  18   3   83.59   10.10
  -1  18   3   96.29   11.00
   1  18  -3   95.49   10.50
   1  18  -3   93.39   10.40
   0 -18   3   20.20    2.70
   0 -18   3   21.60    3.20
   0 -18  -3   15.40    3.40
   0 -18   3   22.70    2.40
   0 -18  -3   21.90    3.20
   0 -18   3   27.80    3.90
   0  18   3   15.70    3.00
   0  18   3   20.50    3.30
   0  18   3   21.60    3.10
   0  18  -3   23.90    3.30
   0  18  -3   21.30    3.10
  -1 -18  -3   42.20    4.90
   1 -18   3   43.00    4.60
   1 -18   3   50.09    5.30
  -1 -18  -3   46.60    5.10
  -1 -18  -3   41.50    5.30
   1  18   3   40.00    5.00
  -1  18  -3   36.70    4.80
   1  18   3   49.10    5.40
  -2 -18  -3   47.30    5.60
   2 -18   3   54.89    6.20
  -2 -18  -3   51.09    5.80
   2 -18   3   50.49    5.40
  -2 -18  -3   55.19    6.00
   2 -18   3   50.59    5.60
  -2  18  -3   43.80    5.10
   3 -18   3  364.06   35.20
  -3 -18  -3  340.67   35.30
   3 -18   3  331.57   35.20
  -3 -18  -3  348.17   35.50
  -3  18  -3  335.37   35.00
  -3  18  -3  371.76   35.70
  -4 -18  -3   29.40    5.40
   4 -18   3   31.70    4.90
  -4  18  -3   40.80    5.60
  -4  18  -3   37.50    4.90
  -5 -18  -3    4.70    2.60
  -5  18  -3    8.30    2.40
  -6 -18  -3   86.19   14.10
  -6  18  -3  104.79   12.10
  -6  18  -3  122.59   13.10
  -7 -18  -3    6.80    3.80
  -7  18  -3   12.10    3.30
  -7  18  -3    9.30    4.20
  -6 -19   3   12.70    4.70
  -6 -19   3   18.30    4.90
  -6  19   3   22.30    4.80
  -6  19   3   11.30    3.30
  -6  19   3    8.00    2.90
  -5 -19   3    0.30    1.40
  -5 -19   3    3.60    2.30
  -5  19   3    2.00    1.90
  -5  19   3    8.10    2.70
  -5  19   3    7.60    2.50
  -4 -19   3    2.20    2.30
  -4 -19   3    9.60    2.90
  -4  19   3   10.90    2.70
  -4  19   3    6.90    2.40
  -4  19   3   10.60    2.50
  -3 -19   3  305.17   33.10
  -3 -19   3  273.07   32.20
  -3  19   3  353.76   32.30
  -3  19   3  321.87   32.00
  -3  19   3  304.27   32.40
  -2 -19   3  105.09   13.20
  -2 -19   3  120.49   14.10
  -2 -19   3  140.39   13.60
  -2  19   3  119.79   13.50
  -2  19   3  140.99   13.20
  -2  19   3  117.99   13.10
   1 -19  -3  151.28   16.20
   1 -19  -3  121.69   15.60
  -1 -19   3  156.28   15.50
  -1 -19   3  141.79   15.30
  -1  19   3  166.18   15.60
  -1  19   3  151.98   15.40
   1  19  -3  161.98   16.00
  -1  19   3  128.89   15.60
   1  19  -3  151.88   15.60
   0 -19   3  368.76   33.70
   0 -19   3  333.57   34.60
   0 -19  -3  335.07   34.30
   0 -19   3  359.86   33.90
   0 -19  -3  327.07   34.60
   0  19  -3  349.57   34.20
   0  19   3  344.27   34.40
   0  19   3  289.97   34.20
   0  19  -3  304.77   34.10
  -1 -19  -3   88.09    9.80
  -1 -19  -3   68.69    9.50
  -1 -19  -3   97.09    9.60
   1 -19   3   87.49    9.70
   1 -19   3  101.19   10.00
   1 -19   3   95.39    9.30
  -1  19  -3   82.49    9.40
   1  19   3   89.79    9.60
   1  19   3   89.29    9.90
   2 -19   3   31.50    3.60
  -2 -19  -3   29.90    4.20
  -2 -19  -3   27.30    4.10
   2 -19   3   27.20    4.30
  -2 -19  -3   28.60    3.90
   2 -19   3   28.40    3.60
  -2  19  -3   25.50    3.90
  -2  19  -3   27.10    3.10
  -3 -19  -3   86.19    9.60
  -3 -19  -3   84.59    9.80
   3 -19   3   97.69    9.60
   3 -19   3   82.99    9.50
  -3  19  -3   93.29    9.90
  -3  19  -3   85.79    9.30
  -4 -19  -3   62.49    8.20
   4 -19   3   46.90    6.60
  -4  19  -3   48.20    7.00
  -4  19  -3   50.99    6.00
  -5 -19  -3   23.90    5.20
  -5  19  -3   36.20    5.00
  -6 -19  -3   24.60    5.60
  -6  19  -3   24.50    5.30
  -6  19  -3   29.10    4.80
  -6 -20   3   -1.50    1.90
  -6 -20   3    1.20    2.20
  -6  20   3    0.10    1.50
  -6  20   3   -0.20    2.00
  -6  20   3    0.40    1.80
  -5 -20   3    2.00    1.90
  -5 -20   3   -2.10    1.50
  -5  20   3    0.70    1.50
  -5  20   3    2.80    1.70
  -5  20   3    2.10    1.80
  -4 -20   3    0.70    1.60
  -4  20   3    1.70    1.40
  -4  20   3    2.90    1.80
  -3 -20   3   65.29    8.90
  -3 -20   3  107.19   12.40
  -3  20   3   59.99    7.90
  -3  20   3   77.49    8.30
  -3  20   3   69.59    8.50
  -2 -20   3   30.40    5.60
  -2 -20   3   26.80    4.20
  -2  20   3   20.90    3.70
  -2  20   3   23.70    4.30
  -2  20   3   32.50    4.00
  -1 -20   3   27.20    4.10
   1 -20  -3   30.50    4.50
  -1 -20   3   41.60    5.70
   1 -20  -3   32.10    5.10
  -1 -20   3   33.50    4.30
  -1  20   3   31.90    4.40
   1  20  -3   38.60    4.80
  -1  20   3   27.60    4.70
  -1  20   3   31.70    4.20
   0 -20   3  936.11   94.09
   0 -20  -3  842.32   95.09
   0 -20  -3 1042.10   94.49
   0 -20   3  918.01   94.79
   0 -20   3  984.00   93.89
   0  20  -3  990.20   94.49
   0  20   3  880.21   94.49
   0  20   3  940.51   94.59
   1 -20   3   29.30    3.50
  -1 -20  -3   36.90    4.90
   1 -20   3   38.20    4.80
  -1 -20  -3   30.60    4.10
  -1 -20  -3   30.30    4.20
   1 -20   3   29.20    4.40
  -1  20  -3   27.70    4.00
   1  20   3   31.00    4.30
  -2 -20  -3    8.10    2.20
   2 -20   3   14.20    3.00
   2 -20   3   12.00    1.90
  -2 -20  -3    9.00    2.10
   2 -20   3   11.70    2.20
  -2  20  -3   14.00    1.70
  -2  20  -3   13.00    2.30
  -3 -20  -3    1.90    1.00
   3 -20   3    4.40    1.40
  -3 -20  -3    4.10    1.50
   3 -20   3    2.60    1.10
  -3  20  -3    3.70    1.10
  -3  20  -3    4.70    1.70
  -4 -20  -3   24.90    6.70
   4 -20   3   23.30    3.80
  -4 -20  -3   24.40    4.20
  -4  20  -3   18.70    3.70
  -4  20  -3   20.40    3.40
  -5 -20  -3  245.58   26.80
  -5  20  -3  260.27   26.20
  -5  20  -3  232.98   25.40
  -6 -20  -3   14.60    4.90
  -6  20  -3   29.50    5.60
  -6  20  -3   26.10    4.40
  -6 -21   3    0.60    2.70
  -6 -21   3    0.60    2.20
  -6  21   3    0.30    1.70
  -6  21   3    2.10    2.20
  -6  21   3    5.00    2.30
  -5 -21   3   34.40    6.90
  -5 -21   3   29.70    6.10
  -5  21   3   27.90    5.20
  -5  21   3   33.30    5.60
  -5  21   3   26.30    4.90
  -4 -21   3    2.80    1.90
  -4 -21   3   -0.60    1.70
  -4  21   3    0.80    1.90
  -4  21   3    0.30    1.20
  -3 -21   3   77.09    9.20
  -3 -21   3   81.19   11.40
  -3  21   3   72.19    8.70
  -3  21   3   74.49    8.80
  -3  21   3   85.89    9.30
  -2 -21   3   30.60    5.70
  -2 -21   3   27.10    4.30
  -2  21   3   39.90    4.80
  -2  21   3   32.40    4.90
  -2  21   3   24.00    4.00
  -1 -21   3    1.00    1.30
   1 -21  -3   -0.10    1.10
  -1 -21   3    0.30    0.90
   1 -21  -3   -0.50    0.70
  -1 -21   3    0.80    0.80
  -1  21   3    0.40    1.00
  -1  21   3    1.00    0.80
  -1  21   3    0.10    0.50
   1  21  -3    2.40    1.20
   1  21  -3    0.20    0.90
   0 -21  -3  279.37   30.80
   0 -21   3  306.67   29.80
   0 -21   3  294.07   30.00
   0 -21   3  298.97   30.80
   0 -21   3  322.57   30.30
   0  21   3  280.27   30.40
   0  21  -3  313.87   30.80
   0  21   3  276.77   30.40
   0  21  -3  298.27   30.30
   1 -21   3   47.30    5.50
  -1 -21  -3   52.29    5.70
   1 -21   3   59.69    6.90
   1 -21   3   41.80    4.90
  -1 -21  -3   42.10    5.90
  -1 -21  -3   44.30    5.30
   1  21   3   41.90    5.30
   1  21   3   40.20    5.80
   2 -21   3    0.70    0.80
   2 -21   3    1.50    0.90
  -2 -21  -3    0.80    1.00
  -2 -21  -3    2.60    1.40
  -2  21  -3    0.70    0.40
   2  21   3    1.50    1.10
  -2  21  -3    2.30    1.00
   3 -21   3    1.20    0.90
  -3 -21  -3    2.70    1.30
   3 -21   3    1.30    1.00
  -3 -21  -3   -1.00    0.80
  -3  21  -3    1.10    0.90
  -3  21  -3    2.10    0.90
   4 -21   3    2.30    1.40
  -4 -21  -3    0.30    1.30
   4 -21   3    1.10    1.10
  -4 -21  -3    3.10    1.80
  -4 -21  -3    1.10    1.00
  -4  21  -3    0.90    1.00
  -4  21  -3    1.80    1.40
  -5 -21  -3    0.40    1.80
  -5  21  -3    1.00    1.40
  -5  21  -3    6.50    2.50
  -6 -21  -3   46.00    8.40
  -6  21  -3   41.20    7.40
  -6  21  -3   54.99    7.10
  -6 -22   3   13.10    4.80
  -6 -22   3   22.00    5.50
  -6  22   3   24.00    4.80
  -6  22   3   19.70    4.50
  -6  22   3   26.60    5.10
  -5 -22   3   22.20    5.00
  -5 -22   3   22.10    5.60
  -5  22   3   22.60    4.50
  -5  22   3   22.80    4.70
  -5  22   3   27.40    4.60
  -4 -22   3    7.70    3.40
  -4 -22   3   10.90    3.20
  -4  22   3    9.10    3.00
  -4  22   3   10.10    3.10
  -3 -22   3   -1.90    1.20
  -3 -22   3    0.90    1.40
  -3  22   3    0.90    1.10
  -3  22   3    1.30    1.00
  -3  22   3    0.20    1.20
  -2 -22   3    6.20    2.10
  -2 -22   3   15.10    4.00
  -2  22   3    7.80    2.00
  -2  22   3   16.20    3.00
  -2  22   3   11.50    2.20
  -1 -22   3  117.79   14.20
  -1 -22   3  111.59   13.40
  -1 -22   3  146.39   13.70
   1  22  -3  128.79   14.30
  -1  22   3  148.39   13.70
  -1  22   3  118.49   13.70
   1  22  -3  111.19   13.60
  -1  22   3  141.79   13.50
   0 -22   3   55.99    5.90
   0 -22  -3   47.70    7.00
   0 -22   3   56.39    6.20
   0 -22   3   52.99    5.60
   0 -22   3   47.60    6.90
   0 -22  -3   57.29    6.50
   0  22   3   57.79    7.40
   0  22  -3   39.80    6.40
   0  22   3   56.69    6.10
   1 -22   3  426.76   46.40
   1 -22   3  447.56   45.80
   1 -22   3  458.85   46.40
  -1 -22  -3  427.66   46.50
  -1 -22  -3  466.25   46.20
   1  22   3  452.25   46.40
  -1  22  -3  516.85   46.20
   2 -22   3   14.70    2.70
  -2 -22  -3   16.00    2.90
   2 -22   3   16.80    2.60
  -2 -22  -3   25.00    3.50
  -2  22  -3   15.80    2.20
  -2  22  -3   17.70    2.90
   2  22   3   13.90    3.20
  -3 -22  -3   17.00    3.40
   3 -22   3   21.10    3.10
   3 -22   3   26.10    3.50
  -3 -22  -3   18.10    3.20
  -3  22  -3   18.30    2.70
  -3  22  -3   25.10    4.00
   4 -22   3    9.20    2.30
  -4 -22  -3    8.60    2.00
   4 -22   3   10.70    2.10
  -4 -22  -3    5.50    2.20
  -4 -22  -3    5.10    2.70
  -4  22  -3    5.70    1.70
  -4  22  -3    6.30    2.20
  -5 -22  -3   -0.60    1.60
  -5  22  -3    1.30    1.20
  -5  22  -3    1.30    1.70
  -6 -22  -3    6.40    3.40
  -6  22  -3    5.80    2.30
  -6  22  -3    2.80    2.30
  -6 -23   3    6.80    4.00
  -6 -23   3    0.70    2.20
  -6  23   3    1.70    1.60
  -6  23   3    3.20    2.40
  -6  23   3   -0.30    1.50
  -5 -23   3   -1.80    1.60
  -5 -23   3    0.00    1.70
  -5  23   3   -0.10    1.40
  -5  23   3    0.40    1.60
  -5  23   3    0.10    1.20
  -4 -23   3   -0.10    1.40
  -4 -23   3    0.40    1.70
  -4  23   3    2.00    1.70
  -3 -23   3    0.30    1.30
  -3 -23   3    2.90    2.30
  -3  23   3    0.70    1.40
  -3  23   3   -1.10    0.80
  -3  23   3    0.20    1.00
  -2 -23   3   11.00    2.50
  -2 -23   3   13.10    3.60
  -2  23   3   10.80    2.20
  -2  23   3    9.40    2.10
  -2  23   3    6.90    2.30
  -1 -23   3 1185.38  132.59
  -1 -23   3 1251.07  133.39
  -1  23   3 1332.57  132.69
  -1  23   3 1315.67  132.99
   1  23  -3 1465.35  133.69
  -1  23   3 1453.15  132.89
   0 -23  -3   28.60    4.90
   0 -23   3   29.80    3.60
   0 -23   3   39.10    5.20
   0 -23   3   32.60    4.10
   0 -23  -3   30.40    4.50
   0  23   3   33.80    4.80
   0  23  -3   34.40    4.50
   0  23  -3   34.50    4.70
   0  23   3   37.30    4.90
  -1 -23  -3   78.99    8.00
   1 -23   3   71.39    7.50
  -1 -23  -3   58.39    8.20
   1 -23   3   63.39    8.00
   1  23   3   64.89    8.00
  -1  23  -3   78.19    7.80
   2 -23   3  115.39   12.30
  -2 -23  -3  113.39   12.50
   2 -23   3  116.39   12.50
  -2 -23  -3   98.49   12.50
  -2  23  -3  126.29   11.90
  -2  23  -3  130.79   12.60
   2  23   3  102.69   13.30
   3 -23   3    0.10    0.80
   3 -23   3    0.20    1.00
  -3 -23  -3    0.90    1.00
  -3 -23  -3   -0.10    1.10
  -3  23  -3    0.00    0.60
  -3  23  -3   -0.10    1.10
  -4 -23  -3  100.59   11.90
   4 -23   3   90.89   11.10
   4 -23   3  116.89   11.00
  -4 -23  -3   97.59   10.90
  -4 -23  -3   91.69   11.40
  -4  23  -3  108.59   11.50
  -4  23  -3   92.39   11.00
  -5 -23  -3    4.80    2.90
  -5  23  -3    5.40    1.90
  -5  23  -3    8.00    2.70
  -6 -23  -3    6.10    3.30
  -6  23  -3   13.40    3.70
  -6  23  -3   13.20    3.20
  -6 -24   3    6.10    3.20
  -6 -24   3    4.40    3.30
  -6  24   3    6.20    2.90
  -6  24   3    9.50    3.50
  -6  24   3    2.40    1.90
  -5 -24   3    8.00    3.70
  -5 -24   3   13.80    3.80
  -5  24   3    9.60    2.90
  -5  24   3    4.70    2.20
  -5  24   3   11.10    3.00
  -4 -24   3   15.20    4.10
  -4 -24   3   20.60    5.20
  -4  24   3   17.80    4.10
  -4  24   3   25.00    3.90
  -4  24   3   22.40    4.20
  -3 -24   3   66.69    8.00
  -3 -24   3   63.39    9.70
  -3  24   3   53.99    6.60
  -3  24   3   56.59    6.80
  -3  24   3   46.60    7.40
  -2 -24   3   -0.20    1.30
  -2  24   3    1.80    1.30
  -2  24   3    2.10    1.10
  -2  24   3    1.70    1.10
  -1 -24   3  114.69   13.10
  -1 -24   3  123.69   14.00
  -1  24   3  140.09   13.50
  -1  24   3  117.69   13.00
  -1  24   3  120.89   13.40
   1  24  -3  124.49   13.80
   0 -24   3   16.70    2.00
   0 -24  -3   12.20    2.50
   0 -24   3   19.10    3.60
   0 -24  -3   11.30    2.80
   0  24   3    9.70    2.30
   0  24   3   11.50    2.30
   0  24  -3    6.80    2.10
   0  24  -3   12.20    2.30
   1 -24   3  121.79   12.50
   1 -24   3  108.99   11.70
  -1 -24  -3  111.59   12.50
  -1 -24  -3  110.09   12.10
   1  24   3  114.79   12.90
  -1  24  -3  113.69   12.20
  -2 -24  -3    0.30    1.00
   2 -24   3    0.50    1.00
  -2 -24  -3    1.30    1.00
   2 -24   3    0.90    0.80
   2  24   3   -0.50    0.80
  -2  24  -3    0.60    0.60
  -2  24  -3    1.30    1.00
   3 -24   3    9.10    2.10
  -3 -24  -3    6.60    2.10
   3 -24   3    9.00    2.10
  -3 -24  -3    7.80    2.10
  -3  24  -3    8.10    1.50
  -3  24  -3    8.60    2.20
  -4 -24  -3    0.60    1.30
   4 -24   3    2.00    1.30
  -4 -24  -3    1.00    1.10
  -4 -24  -3    3.40    2.10
   4 -24   3    0.10    1.00
  -4  24  -3    1.90    1.70
  -5 -24  -3   11.00    3.80
  -5  24  -3   12.10    3.20
  -5  24  -3    9.20    2.40
  -6 -24  -3   10.80    3.80
  -6  24  -3    5.40    2.60
  -6  24  -3   12.40    2.90
  -6 -25   3    8.10    4.00
  -6 -25   3    3.60    2.80
  -6  25   3   11.10    3.50
  -6  25   3    5.20    2.60
  -6  25   3    4.30    2.40
  -5 -25   3   30.70    7.70
  -5 -25   3   35.90    6.80
  -5  25   3   40.30    6.40
  -5  25   3   47.60    6.30
  -5  25   3   30.00    5.80
  -4 -25   3    0.00    1.30
  -4 -25   3   -2.20    1.40
  -4  25   3   -1.20    1.00
  -4  25   3    0.90    1.20
  -4  25   3    0.50    1.10
  -3 -25   3   41.60    7.70
  -3 -25   3   50.19    7.10
  -3  25   3   44.40    6.90
  -3  25   3   60.39    6.50
  -3  25   3   46.70    6.40
  -2 -25   3   31.90    5.00
  -2 -25   3   25.60    5.30
  -2  25   3   31.60    5.10
  -2  25   3   40.40    5.10
  -2  25   3   38.00    4.90
  -1 -25   3   21.40    3.30
  -1 -25   3   21.90    4.30
  -1  25   3   25.70    4.00
   1  25  -3   21.20    4.20
  -1  25   3   19.40    3.30
  -1  25   3   15.60    3.00
   0 -25  -3   77.09    7.90
   0 -25   3   71.09    8.30
   0 -25  -3   63.29    9.50
   0 -25   3   69.59    7.20
   0  25   3   62.09    7.80
   0  25  -3   68.19    7.80
   0  25   3   53.39    7.70
   0  25  -3   83.89    8.30
  -1 -25  -3  110.69   12.50
   1 -25   3  129.29   13.30
  -1 -25  -3  115.49   12.90
   1 -25   3  122.49   12.10
  -1  25  -3  102.39   12.30
   1  25   3  123.99   13.00
   2 -25   3   90.59    9.80
   2 -25   3   85.09    9.50
  -2 -25  -3   73.09    9.70
  -2 -25  -3   81.99    9.80
  -2  25  -3   90.79    9.10
  -2  25  -3  104.89   10.00
   2  25   3   85.29   10.10
  -3 -25  -3   59.79    7.80
  -3 -25  -3   67.59    7.70
   3 -25   3   68.59    7.50
   3 -25   3   61.99    7.40
  -3  25  -3   62.99    7.00
  -3  25  -3   73.89    7.90
   4 -25   3    6.30    2.00
  -4 -25  -3    5.80    2.40
   4 -25   3   10.50    2.20
  -4 -25  -3    5.20    2.40
  -4 -25  -3    8.40    2.10
  -4  25  -3    7.30    2.70
  -5 -25  -3   17.00    3.00
  -5 -25  -3   18.50    4.60
   5 -25   3   14.60    2.90
  -5  25  -3   13.20    2.80
  -5  25  -3   17.90    3.90
  -6  25  -3    0.90    2.10
  -6  25  -3    1.00    1.50
  -6 -26   3    5.40    3.20
  -6  26   3    6.10    3.00
  -6  26   3    3.50    2.30
  -5 -26   3    0.50    1.70
  -5 -26   3    1.00    2.50
  -5  26   3    0.20    1.30
  -5  26   3    0.40    1.70
  -5  26   3    2.80    2.40
  -4 -26   3    1.10    2.20
  -4 -26   3    1.30    1.60
  -4  26   3    1.30    1.40
  -4  26   3    1.50    1.60
  -4  26   3   -0.90    0.90
  -3 -26   3   33.50    5.80
  -3  26   3   35.30    5.20
  -3  26   3   42.40    5.70
  -2 -26   3  150.48   16.80
  -2 -26   3  138.49   15.80
  -2  26   3  147.29   15.50
  -2  26   3  134.39   15.90
  -2  26   3  161.08   15.60
  -1 -26   3   49.00    6.00
  -1 -26   3   48.40    7.30
  -1  26   3   46.30    5.50
   1  26  -3   49.30    7.00
  -1  26   3   45.00    6.20
  -1  26   3   37.70    5.70
   0 -26  -3  149.39   16.50
   0 -26   3  172.68   16.00
   0 -26   3  169.08   17.10
   0  26  -3  140.49   16.60
   0  26  -3  154.98   16.50
   0  26   3  149.09   16.50
   0  26   3  150.78   16.60
  -1 -26  -3   42.60    5.60
  -1 -26  -3   58.49    7.10
   1 -26   3   41.40    5.20
   1 -26   3   58.89    6.90
   1  26   3   49.30    7.10
  -1  26  -3   45.50    5.60
  -2 -26  -3   24.00    4.10
   2 -26   3   35.80    4.60
   2 -26   3   28.40    4.00
  -2  26  -3   33.40    4.40
   2  26   3   24.70    4.60
   3 -26   3    6.60    2.00
  -3 -26  -3    6.30    2.10
  -3 -26  -3   11.80    2.50
   3 -26   3   15.30    2.70
  -3  26  -3   10.20    1.70
  -3  26  -3    7.30    2.20
   4 -26   3   19.70    3.70
  -4 -26  -3   21.50    3.60
  -4 -26  -3   21.10    4.60
   4 -26   3   20.80    3.40
  -4 -26  -3   22.30    4.30
  -4  26  -3    9.60    3.30
  -4  26  -3   24.60    3.40
  -5 -26  -3   10.60    3.40
   5 -26   3   12.20    2.70
  -5  26  -3   12.50    3.20
  -5  26  -3    9.40    2.40
  -6 -26  -3    7.80    4.00
  -6  26  -3    0.80    2.10
  -6  26  -3    5.00    2.30
  -6 -27   3    1.90    2.60
  -6 -27   3   -1.80    2.10
  -6  27   3    3.00    2.70
  -6  27   3    1.10    2.10
  -5 -27   3    8.30    3.20
  -5 -27   3    6.30    3.50
  -5  27   3    3.70    2.30
  -5  27   3    6.60    2.30
  -5  27   3   11.50    3.00
  -4 -27   3   11.20    3.70
  -4 -27   3   15.10    4.60
  -4  27   3   11.30    2.80
  -4  27   3   13.80    3.10
  -4  27   3    9.50    2.90
  -3 -27   3    0.60    1.20
  -3  27   3    0.20    1.30
  -2 -27   3   40.00    6.00
  -2 -27   3   59.59    8.60
  -2  27   3   47.80    5.90
   2  27  -3   40.20    7.20
  -2  27   3   34.90    5.90
  -2  27   3   39.60    5.60
  -1 -27   3    3.60    2.10
  -1 -27   3    4.20    1.50
  -1  27   3    5.40    1.50
   1  27  -3    3.30    1.80
  -1  27   3    1.70    1.00
  -1  27   3    4.30    1.70
   0 -27   3  128.19   13.50
   0 -27  -3  126.89   14.10
   0 -27   3  140.29   14.70
   0  27  -3  140.19   14.20
   0  27   3  127.49   14.20
   0  27   3  124.39   14.50
  -1 -27  -3  270.87   28.40
   1 -27   3  252.67   28.40
   1 -27   3  269.67   27.80
  -1 -27  -3  259.97   28.60
  -1  27  -3  305.87   28.50
   1  27   3  297.57   29.00
  -2 -27  -3   70.69    8.30
  -2 -27  -3   69.19    8.20
   2 -27   3   68.59    7.90
  -2  27  -3   81.39    8.30
   2  27   3   57.09    9.00
  -3 -27  -3   23.20    4.20
   3 -27   3   28.10    4.00
   3 -27   3   26.90    4.00
  -3 -27  -3   22.80    3.90
  -3  27  -3   24.20    3.20
  -3  27  -3   19.80    3.80
  -4 -27  -3    0.00    1.30
  -4 -27  -3    1.20    1.20
   4 -27   3    1.80    1.30
   4 -27   3    3.40    1.60
  -4  27  -3    0.60    1.40
  -4  27  -3    0.60    1.00
  -5 -27  -3   24.80    5.70
   5 -27   3   32.20    4.60
  -5 -27  -3   24.30    5.30
  -5  27  -3   32.80    5.60
  -5  27  -3   28.60    4.50
  -6 -27  -3    3.50    2.80
  -6  27  -3   -0.30    1.50
  -6  27  -3    1.40    2.00
  -6 -28   3    9.50    4.50
  -6 -28   3    5.70    3.60
  -6  28   3    4.60    2.70
  -6  28   3    5.30    2.50
  -5 -28   3    1.10    2.30
  -5 -28   3    1.20    2.10
  -5  28   3    3.20    1.70
  -5  28   3    2.00    1.80
  -5  28   3    3.60    1.90
  -4 -28   3    0.40    1.70
  -4  28   3    0.10    1.20
  -4  28   3    2.00    1.70
  -4  28   3    0.90    1.20
  -3 -28   3   46.40    8.10
  -3 -28   3   45.70    6.70
  -3  28   3   40.30    6.30
  -2 -28   3   11.60    2.90
  -2 -28   3   16.40    4.10
  -2  28   3   12.40    2.60
  -2  28   3   15.20    3.20
   2  28  -3   10.30    3.70
  -2  28   3   15.20    3.00
  -1 -28   3   -1.80    1.00
  -1 -28   3    0.50    1.10
  -1  28   3    1.90    1.50
   1  28  -3    1.40    1.50
  -1  28   3   -0.40    0.70
  -1  28   3    2.40    1.20
   0 -28  -3  362.66   38.20
   0 -28   3  378.86   37.60
   0 -28   3  367.46   38.70
   0  28   3  354.26   38.30
   0  28  -3  388.86   38.30
   0  28   3  387.66   38.20
   1 -28   3    2.70    1.00
  -1 -28  -3    1.80    1.10
   1 -28   3    2.10    1.60
  -1  28  -3    2.70    1.20
   1  28   3    1.30    1.40
  -2 -28  -3   41.70    6.10
   2 -28   3   46.90    5.60
  -2 -28  -3   45.40    6.30
   2 -28   3   43.20    6.00
  -2  28  -3   41.50    6.00
   2  28   3   35.50    6.60
  -3 -28  -3   11.80    2.80
   3 -28   3   11.60    2.80
  -3  28  -3   12.20    2.10
  -3  28  -3   13.90    3.00
   4 -28   3    2.70    1.70
   4 -28   3    1.00    1.30
  -4 -28  -3    3.30    1.50
  -4 -28  -3    3.40    2.30
  -4  28  -3    4.90    1.40
  -4  28  -3    4.00    2.00
  -5 -28  -3   96.59   13.60
  -5 -28  -3  102.39   11.90
   5 -28   3   96.99   11.00
  -5  28  -3   88.59   10.70
  -5  28  -3  101.39   11.50
  -6 -28  -3    9.60    3.80
  -6  28  -3   15.80    4.20
  -5 -29   3   27.30    6.80
  -5 -29   3   38.30    7.10
  -5  29   3   37.00    6.20
  -5  29   3   34.90    6.10
  -5  29   3   45.40    6.10
  -4 -29   3    9.20    4.00
  -4  29   3    5.60    2.30
  -4  29   3    8.20    2.30
  -4  29   3    8.30    2.40
  -3 -29   3    2.00    1.50
  -3 -29   3   -2.30    1.30
  -3  29   3    2.80    1.50
  -3  29   3    3.50    1.90
  -3  29   3    2.00    1.20
  -2 -29   3  147.69   17.40
  -2 -29   3  154.68   16.50
   2  29  -3  128.19   17.00
  -2  29   3  143.99   16.50
  -2  29   3  181.28   16.90
  -2  29   3  150.68   16.10
  -1 -29   3  238.68   24.80
  -1 -29   3  241.18   25.80
   1  29  -3  224.98   26.00
  -1  29   3  208.28   25.00
  -1  29   3  291.97   25.40
  -1  29   3  236.48   24.80
   0 -29  -3   46.70    6.40
   0 -29   3   53.29    7.30
   0 -29   3   48.20    5.40
   0  29   3   56.79    6.10
   0  29  -3   35.10    6.30
   1 -29   3  163.98   18.50
   1 -29   3  174.38   17.90
  -1 -29  -3  162.78   18.40
   1  29   3  167.08   18.80
  -1  29  -3  193.08   18.30
   2 -29   3    8.00    2.30
  -2 -29  -3    7.70    2.20
  -2 -29  -3    5.30    2.00
   2 -29   3    6.80    1.80
   2  29   3    6.70    2.60
  -2  29  -3    9.20    2.30
  -3 -29  -3   -0.30    1.40
   3 -29   3    1.90    1.30
  -3 -29  -3   -0.10    1.20
  -3  29  -3   -0.20    0.60
   4 -29   3   21.60    4.00
  -4 -29  -3   20.00    3.60
  -4 -29  -3   18.00    3.90
  -4 -29  -3   18.20    4.20
  -4  29  -3   13.40    3.10
  -4  29  -3   17.80    2.90
   5 -29   3   15.50    3.40
  -5 -29  -3   18.90    4.80
  -5 -29  -3   19.90    4.50
  -5  29  -3   28.50    4.10
  -5  29  -3   19.50    4.30
  -5 -30   3   11.60    4.30
  -5 -30   3   10.90    4.40
  -5  30   3   13.70    3.60
  -5  30   3   14.10    3.50
  -5  30   3   15.30    3.40
  -4 -30   3    1.30    2.20
  -4 -30   3   -0.20    1.70
  -4  30   3    1.20    1.60
  -4  30   3    1.30    1.30
  -4  30   3    2.00    1.60
  -3 -30   3   12.40    4.10
  -3 -30   3   10.10    3.20
  -3  30   3   18.20    3.40
  -3  30   3   15.00    2.90
  -3  30   3   14.50    3.30
  -2 -30   3   11.80    2.70
  -2  30   3    8.80    2.30
  -2  30   3    4.80    2.40
   2  30  -3    7.50    2.80
  -1 -30   3  104.99   12.40
  -1 -30   3  111.69   11.10
  -1  30   3   97.49   11.50
  -1  30   3   98.69   11.30
   1  30  -3  110.49   12.40
  -1  30   3   98.69   11.70
   0 -30  -3   -0.60    0.90
   0 -30   3    0.60    0.70
   0 -30   3    0.40    1.40
   0  30   3    0.20    1.00
   0  30  -3    0.50    1.20
   1 -30   3  217.48   21.60
  -1 -30  -3  195.58   21.30
   1 -30   3  186.28   20.70
  -1  30  -3  223.38   21.50
   1  30   3  194.68   22.10
   2 -30   3  219.68   21.00
  -2 -30  -3  181.08   22.50
   2 -30   3  202.38   20.60
  -2  30  -3  187.48   20.60
   2  30   3  181.68   22.20
   3 -30   3    2.70    1.50
  -3 -30  -3    1.40    1.30
  -3 -30  -3    2.00    1.70
   3 -30   3   -0.50    1.30
  -3  30  -3    0.50    0.70
   4 -30   3    0.90    1.40
  -4 -30  -3    2.30    2.00
  -4 -30  -3    0.10    1.50
  -4  30  -3   -0.90    1.00
  -4  30  -3   -0.30    0.80
   5 -30   3    3.90    1.80
  -5 -30  -3    0.00    1.90
  -5 -30  -3    5.40    2.70
  -5  30  -3    1.60    1.50
  -5  30  -3    6.30    2.50
  -5 -31   3    5.10    2.80
  -5 -31   3    2.10    3.20
  -5  31   3    3.40    1.70
  -5  31   3    4.60    2.30
  -5  31   3    1.30    1.80
  -4 -31   3    9.20    3.80
  -4 -31   3    6.20    2.70
  -4  31   3   13.80    2.90
  -4  31   3    7.20    2.90
  -4  31   3   10.20    3.00
  -3 -31   3   -0.70    1.60
  -3 -31   3    1.90    1.60
  -3  31   3    2.30    1.80
  -3  31   3    1.40    1.20
  -3  31   3    2.00    1.30
  -2 -31   3   61.89    8.40
  -2  31   3   64.09    7.90
  -2  31   3   61.79    8.80
  -1 -31   3    8.10    2.10
  -1 -31   3    7.20    2.80
  -1 -31   3    6.70    1.50
  -1  31   3    8.90    2.40
  -1  31   3   10.80    2.30
  -1  31   3    6.00    2.10
   1  31  -3    2.70    2.00
   0 -31   3    0.50    1.60
   0 -31   3    3.20    1.10
   0  31   3    3.60    1.60
   0  31  -3    2.20    1.50
   1 -31   3    2.50    1.10
   1 -31   3    0.40    1.30
   1  31   3    1.70    1.40
  -1  31  -3    0.80    1.10
  -2 -31  -3   -1.10    1.00
   2 -31   3    0.50    1.00
   2 -31   3    0.40    1.20
  -2  31  -3    2.10    1.20
  -3 -31  -3   13.70    3.10
  -3 -31  -3   15.60    3.50
   3 -31   3   10.60    2.70
   3 -31   3   17.70    3.30
  -3  31  -3   13.80    2.90
  -3  31  -3   15.80    2.40
  -4 -31  -3   27.30    5.60
  -4 -31  -3   27.00    5.70
   4 -31   3   34.00    5.00
  -4 -31  -3   38.00    5.30
  -4  31  -3   33.10    5.40
  -4  31  -3   33.50    4.40
  -5 -31  -3    6.10    3.10
   5 -31   3   11.50    2.80
  -5 -31  -3    7.40    3.30
  -5  31  -3   10.00    2.80
  -5  31  -3    9.10    2.20
  -5 -32   3    7.20    2.90
  -5  32   3    1.70    1.90
  -5  32   3    5.90    2.50
  -4 -32   3    0.80    1.80
  -4 -32   3    5.40    3.20
  -4  32   3    1.20    1.60
  -4  32   3    0.00    1.20
  -4  32   3    1.20    1.50
  -3 -32   3   54.59    9.50
  -3 -32   3   50.59    7.60
  -3  32   3   53.59    7.60
  -3  32   3   49.90    7.40
  -3  32   3   54.09    7.20
  -2 -32   3   28.50    6.10
  -2 -32   3   35.90    5.20
  -2  32   3   22.60    4.60
  -2  32   3   29.80    4.50
  -2  32   3   33.50    5.00
  -1 -32   3    3.70    2.20
  -1 -32   3    4.20    1.60
  -1 -32   3    4.60    1.30
   1  32  -3    3.60    2.00
  -1  32   3    7.80    2.40
  -1  32   3    4.00    1.80
   0 -32   3   28.90    3.90
   0 -32   3   28.50    4.90
   0  32  -3   20.90    4.30
   0  32   3   27.80    5.00
  -1 -32  -3    1.80    1.50
   1 -32   3    3.90    1.30
   1 -32   3    0.60    1.50
  -1  32  -3    6.00    2.10
   1  32   3    3.70    2.30
  -2 -32  -3   30.70    5.20
   2 -32   3   33.60    4.60
   2 -32   3   28.70    4.90
  -3 -32  -3   14.80    3.70
  -3 -32  -3   16.40    4.20
   3 -32   3   23.90    3.90
   3 -32   3   14.20    3.20
  -3  32  -3   15.30    3.20
  -3  32  -3   19.10    2.80
  -4 -32  -3    9.70    2.90
  -4 -32  -3    8.60    3.20
  -4 -32  -3    7.00    2.90
   4 -32   3    8.30    2.40
  -4  32  -3    9.00    2.50
  -4  32  -3   10.10    2.10
  -5 -32  -3    3.50    2.30
   5 -32   3    0.40    1.30
  -5  32  -3    1.90    1.50
  -5  32  -3    1.70    1.90
  -5 -33   3   37.00    7.40
  -5 -33   3   31.00    7.40
  -5  33   3   33.30    5.40
  -4 -33   3   21.80    6.10
  -4 -33   3   53.99    7.50
  -4  33   3   30.40    5.70
  -4  33   3   39.20    5.70
  -4  33   3   37.50    5.40
  -3 -33   3    1.40    1.90
  -3 -33   3    2.80    2.30
  -3  33   3    2.80    1.80
  -3  33   3    1.50    1.50
  -3  33   3    1.60    1.40
  -2 -33   3    9.50    3.60
  -2 -33   3    1.00    1.50
   2  33  -3   -0.10    1.40
  -2  33   3    4.60    1.80
  -2  33   3    3.30    1.80
  -2  33   3    0.40    1.00
  -1 -33   3   25.60    4.20
  -1 -33   3   28.60    6.70
   1 -33  -3   24.30    4.20
   0 -33   3   76.09    7.80
   0 -33   3   74.99    9.70
   0 -33  -3   64.09    8.30
   0  33  -3   60.99    9.50
   1 -33   3   26.10    4.50
  -1 -33  -3   21.60    4.00
   1  33   3   27.90    5.40
  -1  33  -3   18.50    4.10
   2 -33   3  114.89   12.70
  -2 -33  -3  111.09   12.70
   2  33   3   93.89   14.70
  -2  33  -3  116.29   12.80
   3 -33   3   15.80    3.40
  -3 -33  -3   19.40    4.10
   3 -33   3   18.90    3.70
  -3  33  -3   20.40    4.00
  -4 -33  -3    0.40    1.90
  -4 -33  -3   -0.20    1.50
   4 -33   3    1.10    1.50
  -4  33  -3    0.60    1.40
  -4  33  -3    1.20    1.10
   5 -33   3   24.90    4.30
  -5 -33  -3   14.80    4.60
  -5 -33  -3   18.10    4.80
  -5  33  -3   15.20    3.00
  -5  33  -3   12.20    3.40
  -5 -34   3   -1.60    1.90
  -5 -34   3    2.10    2.70
  -5  34   3    4.10    2.50
  -5  34   3   -2.70    1.00
  -5  34   3    0.80    1.50
  -4 -34   3    6.70    3.60
  -4 -34   3    5.10    2.80
  -4  34   3   11.20    2.90
  -4  34   3    8.70    3.00
  -4  34   3    7.30    2.60
  -3 -34   3    8.20    2.80
  -3 -34   3    9.20    3.60
  -3  34   3   14.10    3.30
  -3  34   3    5.10    2.10
  -3  34   3    8.30    2.20
  -2 -34   3  178.38   20.70
  -2 -34   3  160.68   19.50
  -2  34   3  193.78   19.60
   2  34  -3  175.88   20.80
  -2  34   3  198.68   19.30
  -2  34   3  175.98   19.70
  -1 -34   3    1.50    1.30
   1 -34  -3    1.30    1.40
  -1  34   3    4.60    2.00
   0 -34  -3    1.30    1.30
   0 -34   3    1.10    0.90
   0 -34   3    5.40    2.30
  -1 -34  -3    1.30    1.30
   1 -34   3    0.70    1.10
   1 -34   3    1.40    1.40
   1  34   3    0.80    1.40
   2 -34   3   10.90    3.00
  -2 -34  -3   11.00    3.00
   2 -34   3   11.70    2.50
  -2  34  -3    9.10    2.70
   2  34   3   14.30    4.30
   3 -34   3   16.70    3.40
  -3 -34  -3   20.50    4.20
   3 -34   3   17.00    3.60
  -3  34  -3   15.20    2.80
  -3  34  -3   20.70    3.80
  -4 -34  -3   55.89    9.10
   4 -34   3   63.79    8.80
  -4 -34  -3   59.19    9.60
  -4  34  -3   68.79    7.40
  -4  34  -3   66.99    9.10
   5 -34   3    3.80    2.10
  -5 -34  -3    2.10    2.10
  -5 -34  -3    3.10    2.50
  -5  34  -3    6.60    2.80
  -5  34  -3    2.90    1.60
  -4 -35   3   32.70    6.30
  -4 -35   3   25.30    7.00
  -4  35   3   35.60    5.60
  -4  35   3   34.50    5.70
  -4  35   3   42.50    5.70
  -3 -35   3   55.49    9.60
  -3 -35   3   40.30    7.60
  -3  35   3   45.20    6.90
  -3  35   3   50.89    7.00
  -3  35   3   49.80    6.80
  -2 -35   3   50.19    6.80
  -2 -35   3   41.40    7.60
  -2  35   3   52.89    6.60
  -2  35   3   40.00    6.40
   2  35  -3   30.60    7.20
  -2  35   3   43.50    6.40
  -1 -35   3    7.90    2.30
   1 -35  -3    6.80    2.20
  -1 -35   3   11.80    3.70
  -1  35   3   10.00    2.70
   1  35  -3    6.70    2.90
   0 -35   3    5.70    1.60
   0 -35  -3    4.20    1.80
   0 -35   3    5.90    2.60
   0  35   3    3.00    1.70
   0  35  -3    2.70    1.80
   1 -35   3    2.70    1.20
   1 -35   3    0.20    1.50
  -1 -35  -3    2.10    1.30
  -1  35  -3    3.20    1.80
   1  35   3    5.70    2.60
   2 -35   3   77.69   10.10
   2 -35   3   83.59    9.60
  -2 -35  -3   84.19   10.20
  -2  35  -3   92.79   10.00
   2  35   3   76.99   11.90
  -3 -35  -3   30.40    5.90
   3 -35   3   40.10    5.70
   3 -35   3   30.70    5.30
  -3  35  -3   34.30    5.70
  -4 -35  -3    1.20    1.80
  -4 -35  -3   -1.30    1.50
   4 -35   3    1.50    1.60
  -4  35  -3    1.80    1.60
  -4  35  -3    2.20    1.30
  -4 -36   3    0.20    1.70
  -4 -36   3   -1.70    1.60
  -4  36   3    2.60    2.40
  -4  36   3   -0.10    1.20
  -4  36   3    2.80    2.00
  -3 -36   3  125.69   16.60
  -3  36   3  142.89   15.60
  -3  36   3  145.19   15.50
  -3  36   3  132.99   15.10
  -2 -36   3    5.00    3.00
  -2 -36   3    7.40    2.40
  -2  36   3    3.70    1.70
   2  36  -3    1.80    2.00
  -2  36   3    3.20    1.70
  -1 -36   3   52.19    6.70
   1 -36  -3   43.70    6.60
  -1 -36   3   48.10    7.90
  -1  36   3   50.89    7.30
   1  36  -3   35.50    7.40
   0 -36   3    2.90    1.20
   0 -36  -3    2.30    1.50
   0 -36   3   -1.20    2.10
   0  36   3    2.00    1.50
   0  36  -3    0.30    1.40
  -1 -36  -3   -0.60    0.80
   1 -36   3    3.50    2.00
   1 -36   3    1.20    1.10
  -1  36  -3    2.70    1.40
   1  36   3    1.70    1.70
   2 -36   3   29.30    5.20
  -2 -36  -3   35.80    5.50
   2 -36   3   27.90    4.60
   2  36   3   28.60    6.00
  -2  36  -3   27.50    5.20
   3 -36   3   43.90    6.40
  -3 -36  -3   34.40    6.00
  -3  36  -3   32.40    5.30
  -4 -36  -3   51.79    8.30
   4 -36   3   50.49    7.30
  -4 -36  -3   48.00    8.40
  -4  36  -3   53.69    6.30
  -4  36  -3   50.49    7.50
  -4 -37   3    7.00    4.30
  -4 -37   3    9.40    3.30
  -4  37   3    6.00    2.70
  -4  37   3    2.00    2.60
  -4  37   3    2.50    1.70
  -3 -37   3  108.79   14.70
  -3  37   3   70.89   11.30
  -3  37   3   94.29   11.00
  -3  37   3   92.59   10.30
  -2 -37   3    4.20    2.00
   2 -37  -3    2.10    1.60
  -2 -37   3   -0.30    1.70
   2  37  -3   -0.80    1.00
  -2  37   3    2.60    1.40
  -2  37   3    3.10    1.70
   1 -37  -3   19.70    4.60
  -1 -37   3   28.60    4.60
  -1 -37   3   33.20    6.30
  -1  37   3   30.20    5.30
   1  37  -3   22.70    5.30
   0 -37   3    0.00    1.80
   0 -37  -3    0.40    1.10
   0  37   3   -0.90    0.90
   0  37  -3    1.00    1.30
   1 -37   3    4.30    1.60
  -1 -37  -3    3.40    1.80
   1 -37   3    7.00    3.60
   1  37   3    6.70    2.90
  -1  37  -3    3.10    1.80
   2 -37   3    3.00    1.70
   2 -37   3    6.50    2.40
  -2 -37  -3    4.30    2.20
   2  37   3    1.40    2.10
  -2  37  -3    5.50    2.00
   3 -37   3    8.90    2.80
  -3 -37  -3    6.80    2.60
  -3  37  -3    5.90    2.20
   4 -37   3   26.60    4.60
  -4 -37  -3   21.60    5.30
  -4  37  -3   20.50    3.30
  -4  37  -3   19.80    4.20
  -4 -38   3    1.20    2.20
  -4 -38   3    4.70    3.40
  -4  38   3    0.60    1.80
  -4  38   3    0.70    1.60
  -4  38   3   -1.50    1.10
  -3 -38   3    0.50    2.20
  -3 -38   3    3.00    2.20
  -3  38   3   -0.70    1.00
  -3  38   3   -1.20    1.30
  -2 -38   3    2.30    2.40
  -2 -38   3    6.80    2.40
   2 -38  -3    7.10    2.40
  -2  38   3    4.40    2.00
  -2  38   3    3.40    1.70
   2  38  -3    3.50    2.50
  -1 -38   3   14.20    3.20
  -1 -38   3   24.40    5.30
   1 -38  -3   14.60    3.50
   1  38  -3   20.70    4.90
  -1  38   3   16.00    3.90
   0 -38  -3    3.00    1.50
   0 -38   3    3.80    2.20
   0  38   3    1.30    1.70
   0  38  -3    3.30    1.70
   1 -38   3    3.00    1.60
  -1 -38  -3    0.60    1.40
  -1  38  -3    1.50    1.60
   1  38   3    0.10    1.40
   2 -38   3    1.10    1.90
  -2 -38  -3    1.80    1.80
  -2  38  -3    1.30    1.50
   2  38   3    4.20    2.60
   3 -38   3   25.40    4.70
  -3 -38  -3   18.50    4.50
  -3  38  -3   26.40    4.50
  -4 -38  -3   46.00    7.30
  -4 -38  -3   30.90    6.20
   4 -38   3   31.60    5.60
  -4  38  -3   41.60    6.50
  -4  38  -3   35.60    5.10
  -3 -39   3   39.20    6.60
  -3 -39   3   55.79    9.90
  -3  39   3   34.40    6.30
  -3  39   3   37.90    6.00
  -2 -39   3    4.10    2.10
  -2 -39   3    3.10    2.70
   2 -39  -3    3.50    1.90
  -2  39   3    5.50    2.40
  -2  39   3    1.90    1.60
   2  39  -3    2.30    2.40
   1 -39  -3    6.20    2.40
  -1 -39   3    8.30    2.50
  -1 -39   3   10.90    3.70
  -1  39   3    3.40    2.10
   1  39  -3    5.00    2.90
   0 -39   3   12.90    3.70
   0 -39  -3    6.30    2.50
   0  39  -3    8.30    3.00
   0  39   3    8.30    3.10
   1 -39   3   15.70    4.10
  -1 -39  -3   14.30    3.50
   1  39   3   16.50    4.60
  -1  39  -3   16.80    3.70
  -2 -39  -3   48.00    7.40
  -2  39  -3   48.50    7.00
   2  39   3   30.80    7.50
  -3 -39  -3    0.70    1.90
  -3  39  -3    1.20    1.40
  -3 -40   3   17.60    4.40
  -3  40   3   15.90    3.70
  -3  40   3   15.20    3.80
   2 -40  -3    8.70    3.00
  -2 -40   3   11.30    4.20
  -2 -40   3    9.60    3.10
  -2  40   3   10.30    3.20
   2  40  -3    6.80    3.30
  -1 -40   3   81.29   10.40
   1 -40  -3   85.59   10.20
  -1 -40   3   93.49   12.80
  -1  40   3   76.79   11.20
   1  40  -3   70.19   11.80
   0 -40   3    6.50    3.20
   0 -40  -3    7.50    2.40
   0  40   3    8.00    3.20
   0  40  -3   12.90    3.60
  -1 -40  -3    8.60    2.70
   1 -40   3   13.00    3.50
  -1  40  -3   10.30    3.30
   1  40   3   17.20    4.60
  -2 -40  -3   -0.50    1.50
   2 -40   3    6.40    2.60
   2  40   3    2.50    2.20
  -2  40  -3    1.00    1.40
  -3 -40  -3    8.80    3.20
  -3  40  -3    8.40    2.60
  -3 -41   3    0.60    2.60
  -3 -41   3   -0.80    1.80
  -3  41   3    3.10    1.80
   2 -41  -3    1.40    1.70
  -2 -41   3    5.90    3.30
  -2  41   3    2.30    1.80
   2  41  -3    5.00    3.00
  -1 -41   3   -0.10    2.10
   1 -41  -3   -0.60    1.20
  -1 -41   3    1.30    1.60
  -1  41   3    0.80    1.50
   1  41  -3    1.60    2.40
   0 -41   3    3.00    2.60
   0 -41  -3    8.60    2.70
   0  41  -3    5.00    2.70
   0  41   3    9.10    3.30
  -1 -41  -3    6.00    2.50
   1 -41   3   11.90    3.60
  -1  41  -3    8.50    2.90
   1  41   3    8.20    3.70
   2 -41   3   33.80    6.00
  -2 -41  -3   34.30    6.00
   2  41   3   29.80    6.90
  -2  41  -3   28.10    5.60
   3 -41   3   15.30    3.80
  -3  41  -3    7.40    2.90
  -2 -42   3  120.09   16.80
   2 -42  -3  129.59   14.20
  -2  42   3  109.99   14.20
  -1 -42   3    4.30    2.10
   1 -42  -3    7.70    2.70
  -1 -42   3    6.80    2.90
   1  42  -3    6.50    3.10
  -1  42   3    3.70    2.10
   0 -42   3    3.60    2.60
   0 -42  -3    4.40    2.00
   0  42   3    5.40    2.70
   0  42  -3    4.20    2.40
  -1 -42  -3   -1.00    1.00
   1 -42   3    0.10    1.80
   1  42   3   -0.80    1.30
  -1  42  -3    2.30    1.80
  -2 -42  -3   -0.90    1.80
   2 -42   3    1.90    2.10
  -2  42  -3    3.30    2.20
   2  42   3    3.10    2.40
  -2 -43   3    5.20    2.40
   2 -43  -3    6.90    3.20
   2  43  -3    3.60    3.10
   1 -43  -3    5.90    2.70
  -1 -43   3    6.00    2.40
  -1 -43   3   10.20    3.90
  -1  43   3    6.50    2.90
   1  43  -3   10.30    3.90
   0 -43  -3    1.80    1.50
   0 -43   3   -1.70    1.50
   0  43   3   -0.10    1.50
   0  43  -3    0.90    2.00
   1 -43   3    4.20    3.00
  -1  43  -3    1.90    1.80
   1  43   3    0.60    1.70
  -2 -43  -3   20.70    5.10
   2 -43   3   34.80    6.10
  -2  43  -3   18.20    4.20
  -2 -44   3    2.60    2.70
   2 -44  -3    1.70    1.90
  -2 -44   3    4.70    2.30
   2  44  -3    5.80    3.60
  -2  44   3    0.30    1.70
  -1 -44   3   -0.10    1.40
  -1 -44   3    5.50    3.30
   1  44  -3   -0.70    1.30
   0 -44   3    0.20    2.00
   0  44  -3   -0.30    1.40
   0  44   3   -0.60    1.50
   1 -44   3    0.50    1.90
  -1 -44  -3   -0.60    1.30
   1  44   3    0.60    2.20
  -1  44  -3    2.10    1.90
   1 -45  -3    3.70    2.10
  -1  45   3    2.30    1.90
   0 -45   3   11.30    3.20
   0 -45   3   14.20    4.70
   0 -45  -3   12.50    3.60
   1 -45   3    5.00    2.90
  -1 -45  -3    0.10    1.60
   1  45   3    0.30    1.80
  -7   0   4    4.80    2.90
  -7   0   4   -0.50    1.90
  -7   0   4   -2.10    1.40
  -6   0   4   34.20    6.70
  -6   0   4   29.00    6.60
  -6   0   4   28.90    5.70
  -5   0   4   -1.20    1.40
  -5   0   4   -2.10    1.40
  -4   0   4   35.90    6.80
  -4   0   4   47.70    6.80
  -4   0   4   45.60    6.50
  -3   0   4   -0.50    0.90
  -3   0   4   -0.20    0.80
  -3   0   4   -0.60    1.20
  -2   0   4    7.10    1.70
  -2   0   4    6.50    2.60
   2   0  -4    5.90    1.70
  -2   0   4    6.60    1.80
  -1   0   4    0.90    0.60
   1   0  -4   -0.10    1.00
  -1   0   4    0.30    1.00
   1   0  -4   -0.40    0.50
   0   0   4  179.68   20.30
   0   0  -4  233.58   20.50
   0   0   4  189.68   20.90
   0   0  -4  206.18   20.90
  -1   0  -4    0.40    0.30
  -1   0  -4    0.00    0.40
   1   0   4   -1.40    0.60
  -2   0  -4  778.22   77.29
  -2   0  -4  766.72   77.19
  -3   0  -4    0.30    0.90
  -3   0  -4   -1.10    0.70
  -5   0  -4    0.10    1.30
  -5   0  -4   -1.20    1.60
  -6   0  -4   81.39   11.90
  -6   0  -4   81.59   13.80
  -7   0  -4   -0.90    2.10
  -7   0  -4    3.20    2.60
  -7  -1   4   21.80    6.30
  -7  -1   4   18.90    5.00
  -7  -1   4   12.50    4.70
  -7   1   4   11.90    4.50
  -7   1   4   18.90    5.00
  -7   1   4   13.80    4.50
  -6  -1   4   -0.50    1.90
  -6  -1   4    1.90    1.80
  -6  -1   4    3.80    2.60
  -6   1   4    5.30    3.10
  -6   1   4    0.20    1.70
  -6   1   4    3.80    2.70
  -5  -1   4    4.80    3.70
  -5  -1   4   -0.40    1.60
  -5   1   4    2.70    3.20
  -5   1   4    6.70    2.70
  -4  -1   4   -1.20    1.60
  -4  -1   4   -0.70    1.60
  -4  -1   4    5.90    2.10
  -4   1   4   -0.90    1.50
  -4   1   4    3.90    2.30
  -4   1   4    2.00    1.20
  -3  -1   4    2.90    1.60
  -3  -1   4    2.50    1.20
  -3  -1   4    5.50    2.60
  -3   1   4    3.00    1.50
   3   1  -4    2.60    1.80
  -3   1   4    1.20    1.50
  -3   1   4    2.20    1.40
   2  -1  -4    3.80    1.70
  -2  -1   4    4.70    2.10
  -2  -1   4    8.20    1.80
  -2  -1   4    5.60    1.50
  -2   1   4    5.50    1.40
  -2   1   4    4.30    1.50
  -2   1   4    3.50    1.80
   2   1  -4    4.80    1.50
  -1  -1   4   26.60    3.70
  -1  -1   4   28.30    4.50
   1  -1  -4   28.40    3.90
   1  -1  -4   38.00    5.10
   1   1  -4   30.70    4.00
  -1   1   4   26.30    3.40
  -1   1   4   36.20    5.20
   1   1  -4   43.20    5.30
  -1   1   4   25.60    3.40
   0  -1  -4    9.90    2.20
   0  -1   4    9.50    2.30
   0  -1   4   10.30    1.50
   0  -1  -4   12.10    1.70
   0   1  -4   10.70    1.60
   0   1   4   11.00    2.60
   0   1   4    8.90    1.50
   0   1  -4   10.40    2.10
  -1  -1  -4   43.60    4.80
   1  -1   4   44.50    5.20
  -1  -1  -4   39.70    4.70
  -1  -1  -4   51.39    4.90
  -1   1  -4   46.10    4.70
   1   1   4   47.60    5.30
  -1   1  -4   46.80    4.80
  -2  -1  -4  144.79   15.50
  -2   1  -4  148.09   15.40
  -2   1  -4  152.88   15.50
  -3  -1  -4    1.80    1.30
  -3  -1  -4    1.50    1.10
  -3   1  -4    0.80    0.90
  -3   1  -4   -0.30    0.90
  -4  -1  -4    4.70    1.90
  -4  -1  -4    4.50    2.40
  -4   1  -4    7.20    2.60
  -4   1  -4    5.70    2.10
  -5  -1  -4   -1.40    1.40
  -5  -1  -4   -0.10    1.50
  -5   1  -4   -0.70    1.50
  -5   1  -4   -0.40    1.70
  -6  -1  -4   -1.00    1.80
  -6   1  -4    3.00    2.70
  -7  -1  -4    7.80    3.80
  -7  -1  -4    6.30    3.50
  -7   1  -4    4.90    3.20
  -7   1  -4    6.40    3.60
  -7  -2   4    6.50    3.30
  -7  -2   4   13.70    4.60
  -7  -2   4    3.50    2.90
  -7   2   4   17.20    4.70
  -7   2   4   17.00    5.20
  -7   2   4   13.90    4.20
  -6  -2   4    3.80    2.20
  -6  -2   4   10.50    3.80
  -6  -2   4    9.50    3.50
  -6   2   4   12.00    3.30
  -6   2   4    9.60    4.10
  -6   2   4   10.80    4.00
  -5  -2   4   15.50    4.10
  -5  -2   4   21.60    6.70
  -5   2   4   31.50    5.50
  -4  -2   4   14.70    3.80
  -4  -2   4   16.50    4.20
  -4  -2   4   15.20    3.40
  -4   2   4   14.90    3.50
  -4   2   4   16.70    3.30
  -4   2   4   16.50    4.40
  -3  -2   4   69.89    9.70
  -3  -2   4   62.19    7.60
  -3  -2   4   63.59    7.80
  -3   2   4   60.99    7.70
   3   2  -4   61.89    7.70
  -3   2   4   76.09   10.20
  -3   2   4   70.39    7.70
  -2  -2   4  365.16   36.20
  -2  -2   4  345.47   35.40
  -2  -2   4  318.97   35.30
  -2   2   4  360.46   35.40
   2   2  -4  357.86   35.50
  -2   2   4  360.26   36.20
  -2   2   4  340.57   35.40
  -1  -2   4  567.54   57.89
   1  -2  -4  541.45   57.89
  -1  -2   4  551.24   58.49
   1  -2  -4  565.24   58.49
   1  -2  -4  604.04   57.99
  -1  -2   4  617.24   57.79
   1   2  -4  588.84   58.49
  -1   2   4  533.85   58.49
  -1   2   4  606.64   57.89
   1   2  -4  581.94   57.89
  -1   2   4  587.44   57.69
   0  -2  -4   14.90    2.90
   0  -2   4   26.30    3.60
   0  -2   4   16.00    2.00
   0  -2  -4   21.20    2.50
   0   2   4   20.60    3.50
   0   2  -4   15.30    2.30
   0   2  -4   22.90    3.30
   0   2   4   17.40    2.30
  -1  -2  -4  179.38   18.50
  -1  -2  -4  189.08   18.60
   1  -2   4  194.58   19.00
  -1  -2  -4  183.08   18.60
   1   2   4  194.08   19.00
  -1   2  -4  184.58   18.50
  -1   2  -4  170.68   18.50
  -2  -2  -4  744.13   73.59
  -2   2  -4  760.72   73.39
  -2   2  -4  699.33   73.39
  -3  -2  -4    4.40    1.50
  -3  -2  -4    1.60    1.20
  -3   2  -4    1.70    1.00
  -3   2  -4    4.20    1.50
  -4  -2  -4    7.10    2.60
  -4  -2  -4    8.00    2.40
  -4   2  -4    9.90    2.40
  -4   2  -4   11.20    3.00
  -5  -2  -4   36.50    6.90
  -5  -2  -4   40.80    6.80
  -5   2  -4   51.39    7.50
  -5   2  -4   41.70    6.70
  -6  -2  -4    3.90    2.60
  -6  -2  -4    2.50    2.80
  -6   2  -4   -1.90    1.80
  -7  -2  -4   -1.90    1.60
  -7  -2  -4    0.60    2.20
  -7   2  -4    0.80    2.50
  -7   2  -4    0.50    2.20
  -7  -3   4   16.80    5.70
  -7  -3   4   28.80    6.30
  -7  -3   4   32.70    7.40
  -7   3   4   35.30    6.70
  -7   3   4   30.90    6.70
  -7   3   4   22.60    6.00
  -6  -3   4    1.70    2.00
  -6  -3   4    2.60    2.60
  -6  -3   4    9.50    4.30
  -6   3   4    6.30    3.10
  -6   3   4   -0.20    2.00
  -6   3   4    9.40    3.00
  -5  -3   4    0.50    1.70
  -5   3   4   -0.90    1.00
  -5   3   4    1.50    1.80
  -4  -3   4   -1.20    1.40
  -4  -3   4   -0.90    1.60
  -4  -3   4   -0.40    0.90
  -4   3   4    2.40    2.40
  -4   3   4   -0.40    1.50
  -4   3   4    1.30    1.40
  -3  -3   4    4.20    1.60
  -3  -3   4    6.10    2.00
  -3  -3   4    1.50    1.60
  -3   3   4    1.80    1.20
   3   3  -4    1.20    1.40
  -3   3   4    2.80    1.90
  -3   3   4    4.80    1.80
  -2  -3   4   51.49    6.10
   2  -3  -4   47.60    6.00
   2  -3  -4   55.39    6.40
  -2  -3   4   49.40    5.90
  -2  -3   4   54.49    7.50
   2   3  -4   50.89    6.10
  -2   3   4   55.19    6.00
  -2   3   4   60.89    8.20
  -2   3   4   46.70    5.90
   1  -3  -4 1195.38  122.39
  -1  -3   4 1242.58  121.59
  -1  -3   4 1208.88  121.59
  -1  -3   4 1208.28  122.39
   1  -3  -4 1248.28  121.79
   1  -3  -4 1227.08  121.59
  -1   3   4 1174.28  121.49
   1   3  -4 1264.37  122.29
  -1   3   4 1227.78  122.39
   1   3  -4 1226.88  121.69
   0  -3  -4   18.70    2.10
   0  -3   4   24.40    3.80
   0  -3  -4   18.50    3.20
   0  -3   4   20.00    2.20
   0  -3  -4   20.20    2.60
   0   3   4   17.40    2.00
   0   3  -4   18.60    2.40
   0   3   4   16.50    2.40
   0   3  -4   25.00    3.30
   0   3   4   20.50    3.40
  -1  -3  -4 1208.88  127.39
   1  -3   4 1352.66  127.79
   1   3   4 1344.07  127.79
  -1   3  -4 1305.27  127.29
  -1   3  -4 1209.28  127.29
  -2  -3  -4  167.48   17.50
  -2   3  -4  168.18   17.30
  -2   3  -4  167.78   17.20
  -3  -3  -4    0.40    1.00
  -3  -3  -4    0.70    0.90
  -3   3  -4    1.90    1.20
  -3   3  -4    0.40    0.80
  -4  -3  -4   78.99    9.40
  -4  -3  -4   75.79    9.70
  -4   3  -4   71.89    9.40
  -4   3  -4  103.49   10.20
  -5  -3  -4   -1.20    1.60
  -5  -3  -4   -0.10    1.30
  -5   3  -4    0.30    1.40
  -5   3  -4    2.70    2.10
  -6  -3  -4    8.90    3.50
  -6  -3  -4   15.60    4.60
  -6   3  -4   13.80    3.80
  -6   3  -4   14.10    4.50
  -7  -3  -4    6.70    3.60
  -7  -3  -4    0.10    2.20
  -7   3  -4    4.00    2.60
  -7   3  -4    3.40    3.20
  -7  -4   4    6.30    3.60
  -7  -4   4    8.00    4.20
  -7  -4   4    9.70    4.00
  -7   4   4    8.50    3.90
  -7   4   4    7.50    3.60
  -7   4   4    2.10    2.70
  -6  -4   4    2.90    2.70
  -6  -4   4   -1.00    1.20
  -6  -4   4    0.10    2.10
  -6   4   4    1.60    2.50
  -6   4   4    0.60    2.50
  -6   4   4   -1.10    1.30
  -5  -4   4    4.10    2.70
  -5   4   4    4.40    2.30
  -4  -4   4   17.50    5.10
  -4  -4   4   35.80    5.30
  -4  -4   4   25.90    5.00
  -4   4   4   32.80    4.80
  -4   4   4   25.70    4.80
  -4   4   4   29.20    5.90
  -3  -4   4  146.49   15.80
   3  -4  -4  149.69   15.80
  -3  -4   4  147.39   16.40
  -3  -4   4  135.99   15.50
  -3   4   4  134.59   15.60
  -3   4   4  148.39   15.60
  -3   4   4  149.59   16.40
   3   4  -4  155.08   15.80
  -2  -4   4  488.35   53.59
   2  -4  -4  484.05   54.69
  -2  -4   4  552.24   54.39
  -2  -4   4  522.65   53.49
   2  -4  -4  567.74   53.79
   2  -4  -4  550.04   53.69
  -2   4   4  565.24   53.49
   2   4  -4  521.15   53.59
   2   4  -4  547.55   55.19
  -2   4   4  539.25   53.49
  -2   4   4  507.25   54.19
  -1  -4   4   84.99    8.00
  -1  -4   4   62.59    7.80
   1  -4  -4   68.59    8.00
   1  -4  -4   77.19    8.80
   1  -4  -4   89.69    8.30
  -1  -4   4   71.59    8.70
  -1   4   4   69.69    7.80
  -1   4   4   76.09    8.00
   1   4  -4   80.79    8.10
   1   4  -4   85.69    8.70
  -1   4   4   70.49    8.70
   0  -4  -4   68.69    6.80
   0  -4  -4   59.09    7.50
   0  -4  -4   62.39    7.10
   0  -4   4   57.89    7.50
   0  -4   4   65.49    6.70
   0  -4   4   76.79    6.90
   0   4   4   65.49    7.00
   0   4  -4   64.49    7.40
   0   4  -4   70.49    7.00
   0   4   4   66.09    6.80
   0   4   4   62.49    7.60
   1  -4   4   48.90    5.30
  -1  -4  -4   45.90    5.40
  -1  -4  -4   49.00    5.20
   1  -4   4   59.89    5.80
  -1   4  -4   46.00    5.10
   1   4   4   57.99    5.80
  -2  -4  -4  955.80   95.89
   2  -4   4  902.41   95.79
  -2   4  -4  973.50   95.69
  -2   4  -4 1004.20   95.59
  -3  -4  -4    1.20    1.00
  -3  -4  -4    0.80    1.10
  -3   4  -4    0.50    0.90
  -3   4  -4   -0.10    0.90
  -4  -4  -4   25.70    4.70
  -4  -4  -4   24.00    4.30
  -4   4  -4   27.70    4.60
  -5  -4  -4   20.90    5.00
  -5  -4  -4   32.10    5.30
  -5   4  -4   31.40    5.30
  -5   4  -4   24.10    5.00
  -6  -4  -4   -0.10    1.70
  -6  -4  -4   -1.00    2.20
  -6   4  -4    1.90    2.00
  -6   4  -4   -1.00    1.70
  -7  -4  -4    8.80    4.20
  -7  -4  -4    5.60    3.20
  -7   4  -4    8.60    3.70
  -7   4  -4    7.20    3.50
  -7  -5   4    7.00    3.20
  -7  -5   4    1.80    2.90
  -7  -5   4    1.50    2.50
  -7   5   4    1.00    2.70
  -7   5   4    0.10    2.30
  -6  -5   4   12.30    4.50
  -6  -5   4   10.90    3.50
  -6  -5   4   19.00    5.00
  -6   5   4   14.90    4.50
  -6   5   4   13.00    3.80
  -6   5   4   14.80    4.40
  -5  -5   4    0.60    1.60
  -5   5   4    1.50    1.90
  -4  -5   4  110.39   13.90
  -4  -5   4   83.99   11.00
  -4  -5   4  105.29   11.00
  -4   5   4   81.19   10.80
  -4   5   4   94.19   10.70
  -4   5   4  103.79   13.70
  -3  -5   4   32.70    4.90
   3  -5  -4   37.30    5.20
  -3  -5   4   37.50    6.50
  -3  -5   4   28.60    4.80
  -3   5   4   39.40    5.30
  -3   5   4   20.30    5.10
   3   5  -4   37.30    5.20
   2  -5  -4    5.00    1.70
   2  -5  -4    5.80    1.70
  -2  -5   4    6.70    1.90
   2  -5  -4    9.10    2.80
  -2  -5   4    9.30    2.80
  -2  -5   4    4.70    1.50
  -2   5   4    4.60    1.50
   2   5  -4    9.40    2.10
   2   5  -4    5.50    2.20
  -2   5   4    3.40    1.30
  -2   5   4   13.20    3.20
   1  -5  -4   89.09   10.20
  -1  -5   4  107.19   11.10
  -1  -5   4   85.59   10.00
   1  -5  -4   98.79   11.00
  -1  -5   4  105.39   10.20
   1  -5  -4  102.19   10.40
  -1   5   4   81.89   10.00
  -1   5   4  106.89   10.30
   1   5  -4  107.59   10.90
  -1   5   4  113.99   11.20
   1   5  -4  101.69   10.30
   0  -5  -4   53.19    6.90
   0  -5  -4   50.99    6.10
   0  -5   4   59.39    6.10
   0  -5  -4   67.09    6.50
   0  -5   4   59.89    7.00
   0   5  -4   53.29    6.70
   0   5   4   70.79    6.40
   0   5   4   67.59    6.10
   0   5   4   48.40    6.80
  -1  -5  -4  128.69   13.50
   1  -5   4  128.59   13.40
   1  -5   4  127.89   13.70
  -1   5  -4  131.09   13.20
  -1   5  -4  139.39   13.20
   1   5   4  127.29   13.70
   2  -5   4  103.79   10.30
  -2   5  -4   94.69   10.20
  -2   5  -4   91.09   10.00
   3  -5   4    0.00    1.10
  -3  -5  -4    0.60    1.10
  -3  -5  -4    0.80    1.20
  -3   5  -4    2.40    1.20
  -3   5  -4    2.60    1.10
  -4  -5  -4  156.28   15.70
  -4  -5  -4  136.49   15.70
  -4   5  -4  121.49   15.10
  -4   5  -4  157.28   15.70
  -5  -5  -4   -2.40    1.10
  -5  -5  -4    0.80    1.40
  -5   5  -4   -0.80    1.20
  -5   5  -4   -0.40    1.30
  -6  -5  -4    4.80    2.60
  -6  -5  -4    0.80    2.40
  -6   5  -4    0.70    1.70
  -6   5  -4   -1.80    1.90
  -7  -5  -4   16.20    5.00
  -7  -5  -4   16.60    5.20
  -7   5  -4   14.90    4.40
  -7   5  -4   13.10    4.10
  -7  -6   4   16.50    4.60
  -7  -6   4   37.10    7.00
  -7  -6   4   17.60    5.70
  -7   6   4   18.90    5.10
  -7   6   4   17.50    5.20
  -6  -6   4    3.00    3.10
  -6  -6   4    3.90    2.20
  -6  -6   4    2.80    3.20
  -6   6   4    4.70    2.50
  -6   6   4    3.80    2.70
  -6   6   4   13.30    4.30
  -5  -6   4  109.59   18.10
  -5  -6   4  144.29   16.00
  -5   6   4  142.69   15.60
  -4  -6   4   99.09   12.60
  -4  -6   4   92.09   14.00
  -4  -6   4  129.29   12.60
  -4   6   4   90.99   12.70
  -4   6   4  109.59   12.20
  -4   6   4  127.69   12.60
   3  -6  -4    2.40    1.50
  -3  -6   4    0.10    1.30
  -3  -6   4    0.40    1.50
  -3  -6   4    2.90    1.40
  -3   6   4    0.90    1.10
  -3   6   4    0.00    1.30
   3   6  -4    0.70    1.20
  -3   6   4    0.80    1.00
   2  -6  -4  229.68   23.50
   2  -6  -4  224.48   24.10
  -2  -6   4  237.08   23.40
   2  -6  -4  208.48   23.40
  -2  -6   4  250.17   24.30
  -2   6   4  205.68   23.20
   2   6  -4  229.78   23.40
  -2   6   4  218.88   24.00
   2   6  -4  228.28   24.00
  -2   6   4  243.78   23.40
  -1  -6   4  225.78   24.70
  -1  -6   4  219.88   23.80
   1  -6  -4  226.88   24.00
   1  -6  -4  245.18   24.80
  -1  -6   4  246.88   23.90
   1   6  -4  249.18   24.00
   1   6  -4  233.38   24.50
  -1   6   4  238.28   24.00
  -1   6   4  242.88   24.70
   0  -6  -4 1848.52  179.78
   0  -6   4 1731.33  179.68
   0   6   4 1832.62  179.78
  -1  -6  -4  203.98   21.30
  -1  -6  -4  202.28   21.10
   1  -6   4  214.08   21.30
  -1  -6  -4  203.28   20.90
  -1   6  -4  214.68   20.70
   1   6   4  204.88   21.30
   2  -6   4   67.49    8.30
  -2  -6  -4   74.69    8.20
  -2   6  -4   73.79    8.20
  -2   6  -4   85.69    8.10
  -3  -6  -4   18.30    3.80
  -3  -6  -4   24.40    4.30
   3  -6   4   24.30    3.90
  -3   6  -4   34.00    4.00
  -3   6  -4   19.70    3.60
  -4  -6  -4   30.00    4.90
  -4  -6  -4   27.90    5.20
  -4   6  -4   30.60    4.70
  -4   6  -4   23.50    4.60
  -5  -6  -4   27.90    5.00
  -5  -6  -4   36.70    6.10
  -5   6  -4   19.80    4.40
  -5   6  -4   15.00    3.70
  -6  -6  -4   20.90    5.30
  -6  -6  -4   20.00    4.80
  -6   6  -4   20.80    4.60
  -6   6  -4   23.30    5.20
  -7  -6  -4   -1.90    2.10
  -7  -6  -4   -0.60    1.80
  -7   6  -4    1.50    2.00
  -7   6  -4    2.30    2.40
  -7  -7   4   -1.10    2.10
  -7  -7   4    4.40    3.20
  -7  -7   4    0.90    2.80
  -7   7   4   -0.80    2.20
  -7   7   4    0.50    2.00
  -6  -7   4    2.80    3.00
  -6  -7   4    5.20    2.70
  -6  -7   4    5.40    3.70
  -6   7   4   -0.60    1.60
  -6   7   4    3.40    2.60
  -6   7   4    3.50    3.00
  -5  -7   4   17.10    4.50
  -5  -7   4   18.50    5.10
  -5   7   4   13.50    3.50
  -5   7   4   12.30    3.70
  -5   7   4   14.30    4.50
  -4  -7   4    8.10    3.20
  -4  -7   4   19.40    4.60
  -4  -7   4   20.10    3.90
  -4   7   4   23.10    5.20
  -4   7   4   21.00    3.80
  -4   7   4   18.30    3.80
  -3  -7   4    4.10    1.50
  -3  -7   4    3.90    1.80
  -3  -7   4    2.40    1.70
   3  -7  -4    4.70    1.70
  -3   7   4    4.90    2.20
  -3   7   4    5.80    1.80
  -3   7   4    0.70    1.40
   3   7  -4    7.00    1.90
   2  -7  -4 1025.00  106.69
   2  -7  -4 1077.59  106.79
  -2  -7   4 1047.30  107.39
   2  -7  -4 1034.50  107.29
  -2  -7   4 1075.49  106.59
  -2   7   4 1021.20  107.19
   2   7  -4 1124.09  106.59
  -2   7   4 1094.69  106.49
   2   7  -4 1090.09  107.19
  -1  -7   4  230.08   24.50
   1  -7  -4  213.58   24.70
   1  -7  -4  255.17   24.70
  -1  -7   4  265.67   24.60
  -1  -7   4  254.87   25.50
   1  -7  -4  272.17   25.60
   1   7  -4  260.17   24.70
   1   7  -4  236.88   25.20
  -1   7   4  223.38   24.60
  -1   7   4  226.38   24.40
  -1   7   4  250.17   25.40
   0  -7   4   17.90    3.30
   0  -7  -4   21.50    2.70
   0  -7  -4   15.80    3.30
   0  -7   4   21.90    2.50
   0  -7   4   22.80    2.40
   0  -7  -4   25.00    3.00
   0   7   4   16.10    3.20
   0   7   4   28.90    2.60
   0   7   4   27.50    2.80
   0   7  -4   15.70    2.90
   0   7  -4   19.40    2.70
   1  -7   4  130.69   12.70
   1  -7   4  114.59   12.30
  -1  -7  -4  124.69   12.20
  -1  -7  -4  116.69   12.30
  -1  -7  -4  117.69   12.60
   1   7   4  136.69   13.90
  -1   7  -4  111.19   12.10
  -2  -7  -4  239.08   25.70
   2  -7   4  226.18   25.70
  -2   7  -4  265.47   25.50
  -2   7  -4  275.97   25.70
  -3  -7  -4   11.20    2.60
   3  -7   4    7.90    2.20
  -3   7  -4    7.90    1.90
  -3   7  -4   11.90    2.40
  -4  -7  -4    4.10    1.80
  -4  -7  -4    5.10    2.30
  -4   7  -4    3.40    1.60
  -4   7  -4    2.60    1.60
  -5  -7  -4   59.59    8.80
  -5  -7  -4   60.19    9.20
  -5   7  -4   67.09    8.50
  -5   7  -4   54.29    8.40
  -6  -7  -4    1.10    2.00
  -6  -7  -4    2.40    2.30
  -6   7  -4   -1.20    1.70
  -6   7  -4   -0.20    1.70
  -7  -7  -4   20.50    5.10
  -7  -7  -4   19.70    5.60
  -7   7  -4    8.80    3.70
  -7   7  -4   20.60    5.20
  -7  -8   4   -1.10    2.60
  -7  -8   4   -0.10    2.40
  -7  -8   4    1.10    2.70
  -7   8   4    1.80    2.50
  -7   8   4    3.20    3.10
  -6  -8   4   42.90    7.10
  -6  -8   4   30.50    7.30
  -6  -8   4   36.00    7.20
  -6   8   4   42.50    7.30
  -6   8   4   40.60    6.50
  -6   8   4   25.70    6.30
  -5  -8   4   23.50    6.40
  -5  -8   4   39.20    6.80
  -5   8   4   35.90    6.80
  -5   8   4   45.20    6.90
  -5   8   4   34.70    5.80
  -4  -8   4   13.40    4.20
  -4  -8   4    8.20    2.80
  -4  -8   4   10.90    2.70
  -4   8   4   12.70    4.00
  -4   8   4   11.20    2.80
  -4   8   4   11.40    3.00
   3  -8  -4   89.29   10.00
  -3  -8   4   92.49    9.80
  -3  -8   4   79.89   10.40
  -3   8   4   80.69   10.30
   3   8  -4   83.59    9.70
  -3   8   4   85.59    9.60
   2  -8  -4   24.10    5.30
   2  -8  -4   42.70    5.40
  -2  -8   4   45.60    4.90
  -2  -8   4   43.00    6.70
   2  -8  -4   41.30    5.50
   2   8  -4   46.20    5.30
  -2   8   4   36.90    4.70
  -2   8   4   31.40    6.50
   2   8  -4   36.10    5.70
  -2   8   4   46.70    5.60
  -1  -8   4   60.09    7.60
   1  -8  -4   55.59    6.10
   1  -8  -4   43.30    5.60
   1  -8  -4   52.39    6.40
  -1  -8   4   48.20    5.40
  -1   8   4   45.50    5.40
  -1   8   4   55.69    6.40
   1   8  -4   55.99    5.60
   1   8  -4   51.09    6.20
   0  -8  -4 1160.78  117.79
   0  -8   4 1197.88  116.89
   0  -8  -4 1199.78  117.29
   0  -8   4 1138.19  117.69
   0   8  -4 1219.58  116.99
   0   8   4 1168.48  117.69
   0   8  -4 1205.58  117.49
   0   8  -4 1120.99  117.09
  -1  -8  -4   94.69    8.90
   1  -8   4   80.39    9.00
  -1  -8  -4   75.09    9.00
   1  -8   4   85.89    8.80
  -1  -8  -4   82.59    8.60
  -1   8  -4   80.09    8.50
   1   8   4   83.49    9.00
  -2  -8  -4   72.19    8.50
   2  -8   4   75.79    8.60
  -2   8  -4   82.89    8.50
  -2   8  -4   82.59    8.30
  -3  -8  -4   86.49    9.00
   3  -8   4   65.59    9.50
  -3   8  -4   77.99    8.40
  -3   8  -4   75.19    8.70
  -4  -8  -4   11.60    3.00
  -4  -8  -4   19.50    3.90
   4  -8   4    8.90    2.10
  -4   8  -4   12.10    2.70
  -4   8  -4    7.90    2.40
  -5  -8  -4    8.70    3.00
  -5  -8  -4   24.50    4.80
  -5   8  -4   13.20    3.20
  -5   8  -4   12.10    3.30
  -6  -8  -4    4.10    2.50
  -6  -8  -4    2.60    2.60
  -6   8  -4    0.60    1.60
  -6   8  -4    1.80    2.40
  -7  -8  -4   21.80    6.20
  -7  -8  -4   18.40    5.40
  -7   8  -4   30.60    6.20
  -7   8  -4   30.70    6.80
  -7  -9   4    1.10    2.60
  -7  -9   4   -0.40    2.20
  -7  -9   4   -2.00    1.80
  -7   9   4   -0.80    2.40
  -7   9   4    1.50    2.30
  -7   9   4    0.80    2.10
  -6  -9   4   84.29   12.90
  -6  -9   4   76.09   12.30
  -6  -9   4   86.69   11.80
  -6   9   4   74.39   11.80
  -6   9   4   92.09   12.30
  -6   9   4   81.49   11.40
  -5  -9   4   24.50    5.80
  -5  -9   4   31.60    6.00
  -5   9   4   41.70    6.00
  -5   9   4   26.10    5.20
  -5   9   4   23.30    5.40
  -4  -9   4   15.40    4.20
  -4  -9   4   15.30    3.80
  -4  -9   4   16.60    3.40
  -4   9   4    9.70    3.70
  -4   9   4   12.70    3.10
  -4   9   4   13.90    3.20
   3  -9  -4   12.80    2.90
  -3  -9   4   10.60    3.30
  -3  -9   4    7.60    2.10
  -3   9   4    8.90    2.50
   3   9  -4    7.60    2.20
  -3   9   4   10.30    2.30
  -3   9   4    6.90    2.70
  -2  -9   4  199.78   21.10
  -2  -9   4  200.78   21.10
   2  -9  -4  187.28   21.30
   2  -9  -4  201.28   21.30
   2  -9  -4  202.28   22.00
  -2   9   4  218.38   21.20
   2   9  -4  211.58   21.80
  -2   9   4  211.18   21.10
   2   9  -4  207.48   21.20
  -1  -9   4   50.19    6.20
  -1  -9   4   61.39    6.30
   1  -9  -4   73.99    7.40
   1  -9  -4   58.99    6.50
  -1  -9   4   57.79    7.10
   1  -9  -4   55.99    6.70
  -1   9   4   59.29    7.10
   1   9  -4   55.09    6.30
   1   9  -4   60.49    6.90
  -1   9   4   54.79    6.20
  -1   9   4   63.19    6.40
   0  -9  -4    7.70    2.10
   0  -9   4    7.50    0.90
   0  -9  -4    7.30    1.30
   0  -9   4    8.10    2.00
   0  -9   4    6.10    1.10
   0  -9  -4    6.40    1.40
   0   9   4    6.20    1.40
   0   9   4    6.90    1.20
   0   9  -4    7.70    1.40
   0   9  -4    6.80    1.60
   0   9  -4    9.00    1.20
   0   9   4    3.80    1.40
  -1  -9  -4   29.30    3.80
  -1  -9  -4   29.30    4.30
   1  -9   4   28.20    3.50
  -1  -9  -4   31.80    3.40
   1   9   4   32.70    3.80
  -1   9  -4   32.90    3.40
  -1   9  -4   25.90    3.30
  -2  -9  -4  517.95   56.49
   2  -9   4  532.45   56.69
  -2   9  -4  589.24   56.49
   2   9   4  609.34   56.39
  -3  -9  -4   46.60    5.90
  -3  -9  -4   50.49    6.80
  -3   9  -4   52.59    6.60
  -3   9  -4   49.10    5.70
  -4  -9  -4   45.90    7.40
   4  -9   4   52.79    6.70
  -4  -9  -4   57.29    8.30
  -4   9  -4   69.59    8.20
  -4   9  -4   63.29    6.90
  -5  -9  -4   55.29    8.70
  -5  -9  -4   63.69    9.70
  -5   9  -4   67.49    8.60
  -5   9  -4   60.79    8.80
  -6  -9  -4  356.26   36.20
  -6  -9  -4  354.16   35.70
  -6   9  -4  344.97   35.20
  -6   9  -4  290.17   35.10
  -7  -9  -4   14.50    5.50
  -7  -9  -4    4.00    2.60
  -7   9  -4    3.10    2.60
  -7   9  -4    4.50    2.90
  -7 -10   4    5.50    3.80
  -7 -10   4    0.00    3.60
  -7  10   4    4.40    2.60
  -7  10   4    3.90    3.30
  -7  10   4    4.70    3.40
  -6 -10   4   14.40    3.90
  -6 -10   4    3.10    3.10
  -6 -10   4    5.80    3.30
  -6  10   4    4.60    3.20
  -6  10   4   13.90    4.10
  -6  10   4   10.20    3.10
  -5 -10   4   21.80    5.30
  -5 -10   4   25.70    6.00
  -5  10   4   26.10    5.00
  -5  10   4   21.20    4.40
  -5  10   4   25.30    5.50
  -4 -10   4   74.39   11.10
  -4 -10   4   93.09   10.30
  -4 -10   4   94.99   12.80
  -4  10   4   99.69   11.00
  -4  10   4   75.39   10.00
  -4  10   4   84.99    9.90
   3 -10  -4   17.70    4.10
  -3 -10   4   25.60    4.40
  -3 -10   4   34.70    6.40
  -3  10   4   23.30    4.00
  -3  10   4   39.10    6.10
   3  10  -4   28.40    4.40
  -3  10   4   42.30    5.00
   2 -10  -4  393.96   40.00
   2 -10  -4  397.96   39.30
   2 -10  -4  403.46   39.40
  -2 -10   4  407.26   39.10
  -2 -10   4  377.86   39.00
  -2  10   4  390.96   39.10
  -2  10   4  331.87   38.90
   2  10  -4  402.16   39.10
  -2  10   4  366.26   39.80
   2  10  -4  393.56   39.70
  -1 -10   4  145.59   14.30
  -1 -10   4  134.99   14.20
  -1 -10   4  140.79   15.20
   1 -10  -4  133.69   14.50
   1 -10  -4  133.49   14.50
   1 -10  -4  133.79   15.10
   1  10  -4  127.49   14.80
  -1  10   4  151.48   14.40
  -1  10   4  134.39   15.00
  -1  10   4  140.49   14.20
   1  10  -4  144.19   14.30
   0 -10   4  102.29   11.90
   0 -10  -4  127.59   11.70
   0 -10  -4   99.39   11.90
   0 -10   4  107.99   11.20
   0 -10  -4  104.59   11.30
   0  10  -4  108.99   11.60
   0  10  -4  115.89   11.00
   0  10   4  103.29   11.20
   0  10  -4  102.09   11.30
   0  10   4  103.79   11.80
   0  10   4  127.29   11.50
  -1 -10  -4   44.70    5.70
  -1 -10  -4   42.50    5.10
   1 -10   4   50.09    5.40
   1 -10   4   49.30    5.60
  -1  10  -4   53.69    5.30
  -1  10  -4   47.30    5.10
   1  10   4   50.39    5.60
   2 -10   4  158.08   17.40
  -2 -10  -4  142.89   17.20
   2  10   4  190.18   17.20
  -2  10  -4  174.28   17.20
  -2  10  -4  165.48   17.00
  -3 -10  -4  185.68   21.30
   3 -10   4  183.88   21.40
  -3 -10  -4  201.48   21.50
  -3  10  -4  220.78   21.40
  -3  10  -4  227.48   21.10
  -4 -10  -4  325.87   32.80
  -4  10  -4  305.67   32.50
  -4  10  -4  311.57   32.20
  -5 -10  -4   -0.10    2.10
  -5 -10  -4    0.70    1.60
  -5  10  -4    0.50    1.70
  -5  10  -4    6.00    2.10
  -6 -10  -4   15.70    4.30
  -6 -10  -4   16.50    4.70
  -6  10  -4   16.20    3.70
  -6  10  -4   13.50    3.80
  -7 -10  -4   -1.30    2.00
  -7 -10  -4    3.70    3.30
  -7  10  -4    1.00    2.40
  -7  10  -4    1.00    2.20
  -7 -11   4    0.20    3.10
  -7  11   4    1.30    2.40
  -7  11   4    2.60    2.60
  -7  11   4    4.50    4.20
  -6 -11   4   94.79   14.70
  -6 -11   4   84.59   14.70
  -6 -11   4   87.29   13.40
  -6  11   4  120.79   13.00
  -6  11   4  120.69   13.40
  -6  11   4  103.49   12.30
  -5 -11   4   12.40    5.20
  -5 -11   4   15.20    5.40
  -5 -11   4   21.70    5.60
  -5  11   4   16.30    4.30
  -5  11   4   22.10    4.20
  -5  11   4   22.80    6.50
  -4 -11   4   71.89   10.70
  -4 -11   4   62.49    8.70
  -4  11   4   46.00    8.60
  -4  11   4   67.89    8.60
  -4  11   4   65.39    7.60
  -3 -11   4    6.90    1.90
  -3 -11   4    6.00    2.40
   3 -11  -4    5.00    2.00
  -3  11   4    5.00    1.70
   3  11  -4    6.90    2.10
  -3  11   4    9.20    2.20
  -3  11   4    6.90    2.60
  -2 -11   4   19.40    4.50
  -2 -11   4   24.30    3.90
   2 -11  -4   24.20    4.10
   2 -11  -4   27.90    5.30
  -2 -11   4   27.80    4.00
  -2  11   4   34.20    4.20
  -2  11   4   28.30    5.10
   2  11  -4   34.60    4.20
  -2  11   4   30.80    4.20
   2  11  -4   29.60    4.70
  -1 -11   4   44.50    6.00
   1 -11  -4   35.10    4.60
   1 -11  -4   45.10    4.60
  -1 -11   4   31.70    4.00
  -1 -11   4   29.80    4.00
   1 -11  -4   47.00    6.20
  -1  11   4   31.90    4.10
   1  11  -4   36.50    4.10
   1  11  -4   36.40    5.30
  -1  11   4   46.50    5.90
  -1  11   4   37.30    4.10
   0 -11  -4  101.69    9.30
   0 -11  -4   77.49    9.00
   0 -11  -4   87.69    9.80
   0 -11   4   84.09    9.00
   0 -11   4   90.99    9.80
   0  11   4   81.99    9.00
   0  11  -4   87.79    9.10
   0  11   4   96.89    9.80
   0  11   4   81.09    9.10
   0  11  -4   90.09    9.40
   1 -11   4  162.88   15.30
  -1 -11  -4  149.59   15.10
   1 -11   4  137.29   15.50
  -1 -11  -4  175.28   15.40
  -1 -11  -4  137.89   16.10
   1  11   4  123.69   15.30
   1  11   4  136.89   15.40
  -1  11  -4  141.99   15.00
  -1  11  -4  161.28   15.10
  -2 -11  -4   66.19    7.70
   2 -11   4   80.69    8.00
  -2  11  -4   56.89    7.50
  -2  11  -4   76.99    7.30
   3 -11   4   19.00    3.50
   3 -11   4   20.10    2.80
  -3 -11  -4   24.10    3.80
  -3 -11  -4   16.70    3.20
  -3  11  -4   21.20    3.10
  -3  11  -4   15.50    3.10
  -4 -11  -4   94.59   11.90
  -4  11  -4  115.89   11.50
  -4  11  -4   99.29   11.70
  -5 -11  -4    4.80    2.70
  -5  11  -4   16.30    3.00
  -5  11  -4    4.40    2.30
  -6 -11  -4  120.79   14.80
  -6 -11  -4  149.88   18.30
  -6  11  -4  125.69   14.20
  -6  11  -4  118.19   14.60
  -7 -11  -4    3.20    3.00
  -7 -11  -4    1.20    2.80
  -7  11  -4    3.90    2.60
  -7  11  -4   -0.50    2.10
  -7 -12   4    7.10    5.10
  -7  12   4   11.00    4.70
  -7  12   4    9.80    3.90
  -6 -12   4    3.70    2.90
  -6 -12   4    7.60    2.80
  -6 -12   4    4.80    3.30
  -6  12   4    4.00    2.30
  -6  12   4    2.60    2.60
  -6  12   4    7.40    3.20
  -5 -12   4   27.50    7.20
  -5 -12   4   42.10    7.90
  -5  12   4   38.50    6.50
  -5  12   4   30.50    5.70
  -4 -12   4   29.10    6.00
  -4 -12   4   22.60    4.40
  -4  12   4   25.40    5.00
  -4  12   4   32.20    4.90
  -3 -12   4  497.15   50.69
  -3 -12   4  482.55   51.49
  -3 -12   4  490.75   50.59
   3  12  -4  501.75   50.59
  -3  12   4  454.75   50.49
  -3  12   4  540.95   50.59
  -3  12   4  527.35   51.39
  -2 -12   4   13.80    2.70
  -2 -12   4   19.70    4.20
  -2 -12   4   18.90    3.00
   2 -12  -4   19.90    3.70
   2 -12  -4   20.00    4.00
  -2  12   4   22.10    4.10
   2  12  -4   16.40    2.80
   2  12  -4   11.90    3.20
  -2  12   4   18.70    2.90
  -2  12   4   15.20    2.80
  -1 -12   4   19.60    2.70
   1 -12  -4   12.50    3.20
   1 -12  -4   16.90    3.00
  -1 -12   4   18.30    2.70
  -1 -12   4   20.50    4.00
   1 -12  -4   23.70    3.20
  -1  12   4   18.80    2.80
   1  12  -4   20.00    2.80
   1  12  -4   24.80    3.90
  -1  12   4   28.90    4.30
   0 -12   4    4.40    1.60
   0 -12  -4    3.50    1.70
   0 -12  -4    3.50    1.10
   0 -12   4    5.90    1.10
   0 -12  -4    7.10    1.40
   0  12   4    4.50    1.10
   0  12   4   11.50    1.80
   0  12  -4    7.10    1.60
   0  12  -4    5.20    1.20
   0  12   4    6.20    1.80
  -1 -12  -4   40.30    4.60
  -1 -12  -4   40.20    5.40
  -1 -12  -4   43.20    4.50
   1 -12   4   42.70    4.70
   1 -12   4   37.40    4.80
  -1  12  -4   39.80    4.30
   1  12   4   31.50    4.50
  -1  12  -4   36.70    4.40
   1  12   4   43.80    4.80
  -2 -12  -4    2.30    1.00
   2 -12   4    3.20    1.20
   2 -12   4    0.10    0.60
  -2  12  -4    0.30    0.50
  -2  12  -4    0.60    0.60
   2  12   4    0.30    0.80
   3 -12   4   28.20    3.60
   3 -12   4   27.10    4.40
  -3 -12  -4   21.60    4.00
  -3  12  -4   27.80    3.70
  -3  12  -4   31.20    4.30
  -4 -12  -4  209.18   22.60
   4 -12   4  200.08   22.20
  -4  12  -4  208.68   22.40
  -4  12  -4  223.98   22.00
  -5 -12  -4   88.39   13.80
  -5  12  -4  109.29   12.30
  -5  12  -4  108.19   11.80
  -6 -12  -4    8.50    3.80
  -6 -12  -4    8.50    3.10
  -6  12  -4    7.00    2.60
  -6  12  -4    7.80    3.20
  -7 -12  -4    9.00    3.80
  -7 -12  -4    7.40    3.50
  -7  12  -4   12.80    4.00
  -7  12  -4    8.00    3.50
  -7 -13   4    6.20    3.30
  -7 -13   4    6.00    3.60
  -7  13   4    0.10    2.70
  -7  13   4    2.40    2.40
  -6 -13   4   12.90    3.80
  -6 -13   4   16.20    5.20
  -6 -13   4   13.20    5.00
  -6  13   4   10.90    3.70
  -6  13   4   15.60    3.90
  -6  13   4   14.30    4.00
  -5 -13   4    4.50    3.00
  -5  13   4    8.60    2.80
  -5  13   4    6.00    3.00
  -4 -13   4   57.59    7.40
  -4 -13   4   37.50    7.90
  -4  13   4   39.80    7.10
  -4  13   4   50.79    7.00
  -4  13   4   47.50    6.70
  -3 -13   4   66.79    8.10
  -3 -13   4   52.69    9.30
  -3  13   4   55.19    9.00
  -3  13   4   76.09    8.10
   3  13  -4   70.49    8.10
  -3  13   4   76.29    8.00
   2 -13  -4  397.86   44.20
   2 -13  -4  426.16   44.10
  -2 -13   4  414.26   43.40
  -2 -13   4  409.26   44.30
  -2  13   4  444.16   44.10
   2  13  -4  439.16   43.40
   2  13  -4  411.06   43.90
  -2  13   4  463.05   43.40
  -2  13   4  442.86   43.40
   1 -13  -4    4.40    1.80
   1 -13  -4    3.80    1.20
  -1 -13   4    3.10    1.00
  -1 -13   4    2.10    1.50
  -1 -13   4    3.90    1.00
   1 -13  -4    3.30    1.10
  -1  13   4    1.50    1.40
   1  13  -4    1.70    0.80
  -1  13   4    4.60    1.20
   1  13  -4    2.90    1.50
  -1  13   4    1.90    0.80
   0 -13   4   24.40    3.40
   0 -13  -4   38.60    5.40
   0 -13   4   32.50    4.70
   0 -13  -4   31.10    3.90
   0 -13  -4   40.40    4.40
   0  13   4   33.40    3.60
   0  13   4   28.70    4.50
   0  13  -4   27.60    3.50
   0  13  -4   33.70    3.90
   0  13   4   30.40    4.00
   1 -13   4    0.70    0.70
  -1 -13  -4    0.60    0.60
   1 -13   4    0.50    0.80
  -1 -13  -4    2.60    0.90
  -1 -13  -4    1.70    1.10
  -1  13  -4   -0.20    0.30
   1  13   4    0.60    0.80
   1  13   4   -0.50    0.50
  -1  13  -4    0.30    0.70
  -2 -13  -4  208.28   25.20
   2 -13   4  223.38   25.30
   2 -13   4  279.37   25.50
  -2  13  -4  252.77   25.10
   2  13   4  266.77   25.10
  -3 -13  -4    0.40    0.90
   3 -13   4    1.00    1.20
   3 -13   4   -0.60    0.60
  -3  13  -4    0.80    0.80
  -4 -13  -4    0.50    1.60
   4 -13   4    2.90    1.40
  -4  13  -4    6.40    2.10
  -4  13  -4    0.50    1.10
  -5 -13  -4   -1.00    1.90
  -5 -13  -4    5.60    2.90
  -5  13  -4    1.10    1.60
  -5  13  -4    8.40    2.40
  -6 -13  -4    4.10    3.10
  -6 -13  -4   -0.30    2.20
  -6  13  -4    1.40    2.00
  -6  13  -4    1.30    1.80
  -7 -13  -4    7.20    4.00
  -7 -13  -4    6.90    4.10
  -7  13  -4    3.00    3.10
  -7  13  -4    1.30    2.00
  -7 -14   4   12.40    4.80
  -7 -14   4    0.90    2.20
  -7  14   4    2.20    2.40
  -7  14   4    7.20    2.90
  -6 -14   4    3.20    2.70
  -6 -14   4    1.20    1.90
  -6 -14   4    1.00    2.40
  -6  14   4    1.80    2.20
  -6  14   4   -0.10    1.40
  -6  14   4   -1.50    1.50
  -5 -14   4   11.00    4.20
  -5  14   4   23.50    4.10
  -5  14   4   16.90    4.20
  -4 -14   4   45.40    7.00
  -4 -14   4   53.19    8.90
  -4  14   4   46.60    7.60
  -4  14   4   43.40    6.60
  -4  14   4   57.39    7.30
  -3 -14   4   19.90    4.50
  -3 -14   4   19.10    3.50
   3  14  -4   16.40    3.70
  -3  14   4   17.60    4.30
  -3  14   4   21.30    3.60
  -3  14   4   25.20    3.80
   2 -14  -4   13.90    3.70
  -2 -14   4    9.40    2.30
  -2 -14   4   12.10    3.30
   2 -14  -4   12.00    2.60
  -2 -14   4    8.70    2.20
  -2  14   4   18.20    2.70
   2  14  -4   14.40    2.50
  -2  14   4   20.20    2.80
   2  14  -4   11.00    2.70
  -2  14   4   13.40    3.20
   1 -14  -4    0.30    0.80
  -1 -14   4    0.60    1.20
   1 -14  -4    0.00    0.70
  -1 -14   4    0.60    0.50
  -1 -14   4    0.10    0.60
   1 -14  -4   -0.70    1.10
   1  14  -4    0.80    0.70
  -1  14   4    0.00    1.20
   1  14  -4    2.10    1.30
  -1  14   4   -0.40    0.30
  -1  14   4    2.20    0.90
   0 -14   4   94.19   10.50
   0 -14   4   92.19    9.70
   0 -14  -4   99.49   10.00
   0 -14  -4   92.49    9.80
   0 -14  -4   90.09   10.50
   0  14   4   82.29    9.70
   0  14   4   76.39    9.90
   0  14  -4   99.79    9.80
   0  14   4  111.59   10.50
   0  14  -4   98.09   10.00
  -1 -14  -4    2.70    0.90
   1 -14   4    3.80    1.20
  -1 -14  -4    1.70    0.80
  -1 -14  -4    1.40    1.20
   1 -14   4    1.50    1.10
  -1  14  -4    1.50    0.80
  -1  14  -4    1.30    0.60
   1  14   4    1.20    1.00
   1  14   4    3.10    1.20
   2 -14   4   57.59    5.80
   2 -14   4   51.09    6.50
  -2 -14  -4   49.90    5.90
  -2 -14  -4   54.39    5.60
  -2 -14  -4   46.70    5.90
  -2  14  -4   37.30    5.50
   2  14   4   55.49    5.70
  -3 -14  -4   -1.10    0.70
   3 -14   4    1.50    0.80
   3 -14   4   -0.10    1.30
  -3  14  -4    1.30    1.10
  -3  14  -4   -0.10    0.60
   4 -14   4  207.28   22.40
  -4 -14  -4  204.68   23.20
  -4  14  -4  232.38   23.00
  -4  14  -4  223.78   22.50
  -5 -14  -4    8.50    3.00
  -5  14  -4    8.50    2.90
  -5  14  -4    7.40    2.20
  -6 -14  -4   17.70    5.10
  -6 -14  -4   24.90    6.70
  -6  14  -4   29.40    5.50
  -6  14  -4   14.70    3.70
  -7 -14  -4    4.80    3.90
  -7  14  -4    2.50    2.80
  -7  14  -4    3.40    2.70
  -6 -15   4   19.50    5.60
  -6 -15   4   28.70    5.90
  -6 -15   4   20.90    5.60
  -6  15   4   19.20    4.60
  -6  15   4   18.20    4.60
  -6  15   4   22.60    4.90
  -5 -15   4   76.09   12.30
  -5  15   4   78.09   10.40
  -5  15   4   75.29   10.90
  -5  15   4   79.29   11.00
  -4 -15   4  102.59   13.80
  -4 -15   4  115.89   13.20
  -4  15   4  105.29   12.70
  -4  15   4  134.99   13.20
  -4  15   4  119.59   13.60
  -3 -15   4   64.19   10.80
  -3 -15   4   87.69    9.80
  -3  15   4   73.89   10.00
  -3  15   4   89.49    9.60
  -3  15   4   94.89    9.60
   2 -15  -4   18.90    3.50
  -2 -15   4   22.80    4.80
  -2 -15   4   19.90    3.30
  -2 -15   4   18.20    3.20
  -2  15   4   19.30    3.90
  -2  15   4   19.50    3.20
  -2  15   4   16.40    3.00
   2  15  -4   25.70    3.50
   2  15  -4   18.90    4.20
  -1 -15   4    0.90    0.60
  -1 -15   4    1.10    1.30
   1 -15  -4   -0.50    0.70
   1 -15  -4   -1.00    1.10
  -1 -15   4   -0.20    0.60
   1  15  -4    1.80    1.40
  -1  15   4   -0.20    0.40
  -1  15   4    0.80    0.70
   1  15  -4    0.40    0.60
  -1  15   4    0.00    0.90
   0 -15   4   10.30    1.70
   0 -15   4   11.90    2.80
   0 -15  -4   13.50    2.80
   0 -15  -4    9.00    1.90
   0 -15  -4   10.90    2.10
   0  15   4    8.50    1.70
   0  15  -4    9.90    2.00
   0  15  -4    9.80    1.90
   0  15   4    6.80    1.60
   0  15   4   16.60    2.80
  -1 -15  -4   17.30    2.70
   1 -15   4   13.90    2.40
  -1 -15  -4   13.60    2.90
  -1 -15  -4   18.80    2.60
   1 -15   4   14.50    2.80
  -1  15  -4   15.00    2.30
   1  15   4   17.20    2.70
   1  15   4   11.80    2.50
  -1  15  -4   13.90    2.30
  -2 -15  -4  118.49   11.70
   2 -15   4  102.99   12.30
   2 -15   4  113.89   11.80
  -2 -15  -4   97.69   12.00
  -2 -15  -4  107.29   12.00
   2  15   4  126.99   11.80
  -2  15  -4  102.79   11.70
   3 -15   4   53.39    7.80
   3 -15   4   69.69    6.80
   3 -15   4   53.69    6.60
  -3  15  -4   69.09    6.70
  -3  15  -4   54.59    7.00
  -4 -15  -4    2.90    2.10
   4 -15   4    7.70    1.90
  -4  15  -4    9.60    2.10
  -4  15  -4    8.20    2.40
  -5 -15  -4   17.60    4.30
  -5  15  -4   15.20    3.10
  -5  15  -4   10.30    3.30
  -6 -15  -4    0.30    3.10
  -6 -15  -4    3.00    2.50
  -6  15  -4    4.00    2.00
  -6  15  -4    0.40    2.00
  -6 -16   4   -0.80    1.70
  -6 -16   4    2.70    3.10
  -6 -16   4    4.20    3.60
  -6  16   4    3.30    1.90
  -6  16   4    4.10    2.40
  -6  16   4   -1.10    1.70
  -5 -16   4    0.90    1.90
  -5 -16   4    0.20    1.80
  -5  16   4    3.20    1.80
  -5  16   4    3.80    2.10
  -5  16   4    1.20    2.00
  -4 -16   4   60.79   11.10
  -4 -16   4   68.19    8.80
  -4  16   4   68.39   10.00
  -4  16   4   48.40    8.30
  -4  16   4   74.49    8.10
  -3 -16   4  761.42   76.89
  -3 -16   4  750.02   77.79
  -3  16   4  731.63   77.19
  -3  16   4  785.52   76.69
  -3  16   4  773.52   76.59
  -2 -16   4    8.50    2.00
  -2 -16   4   10.30    2.20
   2 -16  -4   14.30    2.90
  -2 -16   4   10.20    3.30
   2  16  -4   12.00    2.20
  -2  16   4    7.70    2.50
  -2  16   4    9.50    2.00
  -1 -16   4    3.50    1.00
  -1 -16   4    2.30    0.90
   1 -16  -4    1.40    1.60
   1 -16  -4    3.10    1.50
  -1 -16   4    7.00    2.60
  -1  16   4    2.10    1.00
   1  16  -4    1.20    1.10
  -1  16   4    2.70    1.00
   1  16  -4    2.70    1.70
  -1  16   4    2.10    1.70
   0 -16   4   34.20    4.90
   0 -16  -4   32.70    4.30
   0 -16   4   24.20    3.30
   0 -16  -4   28.10    4.60
   0  16   4   26.70    3.70
   0  16   4   35.50    3.70
   0  16  -4   32.20    4.10
   0  16  -4   23.70    3.80
   0  16   4   32.20    4.40
   1 -16   4    2.50    1.20
  -1 -16  -4    0.30    1.00
  -1 -16  -4    1.80    0.90
  -1 -16  -4    0.20    0.60
   1 -16   4   -0.10    0.60
   1  16   4    2.10    0.90
   1  16   4    0.40    0.80
  -1  16  -4   -0.80    0.40
  -1  16  -4    1.60    0.70
   2 -16   4   10.90    1.90
  -2 -16  -4    6.40    1.60
   2 -16   4    8.30    2.40
  -2 -16  -4    7.50    1.70
  -2 -16  -4    5.40    1.80
   2  16   4    8.00    1.80
  -2  16  -4    9.30    1.80
   3 -16   4  289.57   29.80
   3 -16   4  312.07   30.20
  -3  16  -4  293.57   30.30
  -3  16  -4  287.37   29.70
  -4 -16  -4  181.28   19.40
   4 -16   4  169.48   18.40
  -4  16  -4  169.28   18.90
  -4  16  -4  188.28   18.50
  -5 -16  -4   32.40    6.20
  -5  16  -4   38.40    6.50
  -5  16  -4   45.70    6.00
  -6 -16  -4   14.80    5.10
  -6 -16  -4    8.10    3.70
  -6  16  -4   17.30    4.10
  -6  16  -4   11.60    3.00
  -6 -17   4   32.80    7.30
  -6 -17   4   25.70    5.50
  -6 -17   4   17.10    5.70
  -6  17   4   24.20    5.50
  -6  17   4   38.20    5.90
  -6  17   4   32.60    6.30
  -5 -17   4   27.00    6.50
  -5 -17   4   29.60    5.90
  -5  17   4   27.30    5.00
  -5  17   4   42.60    6.20
  -5  17   4   31.10    5.90
  -4 -17   4   16.90    3.80
  -4  17   4   13.80    3.10
  -3 -17   4   13.40    4.10
  -3 -17   4   11.70    2.80
  -3  17   4   10.60    2.50
  -3  17   4   11.40    3.00
  -3  17   4    9.00    2.30
  -2 -17   4   18.70    4.20
  -2 -17   4   24.80    3.70
  -2 -17   4   21.70    3.60
   2 -17  -4   21.50    3.90
  -2  17   4   20.80    4.20
  -2  17   4   26.70    3.80
   2  17  -4   21.40    3.40
  -2  17   4   29.60    3.80
  -1 -17   4   30.60    5.40
   1 -17  -4   23.10    4.70
  -1 -17   4   18.90    3.30
  -1 -17   4   26.70    3.50
   1 -17  -4   32.10    4.50
  -1  17   4   18.60    4.10
  -1  17   4   29.10    3.70
  -1  17   4   26.20    3.50
   1  17  -4   36.80    4.70
   1  17  -4   23.50    4.00
   0 -17   4   20.20    3.80
   0 -17  -4   14.50    2.60
   0 -17  -4   15.50    3.30
   0 -17   4   17.10    2.50
   0  17   4   18.20    2.60
   0  17   4   18.70    3.20
   0  17   4   12.80    2.50
   0  17  -4   14.80    2.70
   0  17  -4   15.10    2.60
   1 -17   4   19.10    3.20
  -1 -17  -4   15.00    2.40
  -1 -17  -4   15.20    2.80
   1 -17   4   13.60    2.60
  -1 -17  -4   13.90    2.40
  -1  17  -4    8.30    1.90
  -1  17  -4   17.40    2.40
   1  17   4    9.00    2.20
   1  17   4   14.20    2.50
   2 -17   4   50.09    5.80
  -2 -17  -4   42.30    5.70
  -2 -17  -4   49.20    5.70
  -2 -17  -4   52.99    6.10
   2 -17   4   51.59    6.20
   2  17   4   58.89    5.90
  -2  17  -4   46.50    5.60
   3 -17   4  125.39   13.40
   3 -17   4  139.29   13.60
  -3  17  -4  123.09   13.30
  -3  17  -4  134.49   14.00
  -4 -17  -4   18.10    4.10
   4 -17   4   22.30    3.30
  -4  17  -4   15.20    3.40
  -4  17  -4   21.50    3.20
  -5 -17  -4   64.29   10.00
  -5  17  -4   68.49    8.00
  -6 -17  -4   48.50    8.40
  -6 -17  -4   38.80    8.50
  -6  17  -4   49.99    7.10
  -6  17  -4   51.99    7.90
  -6 -18   4    1.50    2.30
  -6 -18   4    0.60    2.60
  -6 -18   4   10.00    4.30
  -6  18   4    4.20    2.30
  -6  18   4    7.70    2.70
  -6  18   4    2.40    2.40
  -5 -18   4   24.40    6.30
  -5 -18   4   23.40    5.10
  -5  18   4   34.50    5.70
  -5  18   4   27.40    5.00
  -5  18   4   25.40    5.40
  -4 -18   4    0.30    1.50
  -4  18   4   -0.20    1.20
  -3 -18   4   26.80    5.60
  -3 -18   4   24.50    4.40
  -3  18   4   25.90    4.20
  -3  18   4   34.50    4.80
  -3  18   4   30.90    5.60
  -2 -18   4  169.88   19.40
  -2 -18   4  169.28   20.40
  -2 -18   4  177.08   19.40
   2  18  -4  204.38   19.40
  -2  18   4  182.88   19.40
  -2  18   4  224.08   19.70
  -2  18   4  173.48   20.00
   1 -18  -4    1.00    1.10
  -1 -18   4    0.60    0.70
   1 -18  -4    4.10    2.00
  -1 -18   4   -0.70    1.10
  -1 -18   4    0.70    0.80
  -1  18   4    2.00    1.00
   1  18  -4    3.10    1.40
  -1  18   4    0.80    0.80
   1  18  -4   -0.20    0.70
  -1  18   4    1.90    1.30
   0 -18   4   73.59    6.80
   0 -18   4   63.69    7.20
   0 -18  -4   59.99    7.90
   0 -18   4   53.69    8.20
   0  18  -4   71.29    7.50
   0  18  -4   60.99    7.40
   0  18   4   61.49    7.30
   0  18   4   60.39    7.50
   0  18   4   71.39    7.30
  -1 -18  -4   47.60    5.90
   1 -18   4   38.90    5.40
  -1 -18  -4   34.50    4.40
   1 -18   4   43.50    5.70
  -1 -18  -4   38.30    4.50
   1  18   4   43.50    4.80
   1  18   4   39.10    5.20
  -1  18  -4   32.30    4.30
  -1  18  -4   36.10    4.40
   2 -18   4  116.59   14.90
  -2 -18  -4  148.69   14.70
  -2 -18  -4  147.09   15.00
  -2 -18  -4  121.89   14.70
   2 -18   4  143.89   14.80
  -2  18  -4  127.99   14.70
   2  18   4  168.58   14.80
   3 -18   4  174.28   17.90
   3 -18   4  205.68   18.20
  -3  18  -4  165.98   17.80
  -3  18  -4  153.18   18.30
   4 -18   4   62.69    6.80
   4 -18   4   55.99    6.90
  -4  18  -4   62.69    6.90
  -4  18  -4   61.49    7.50
  -5 -18  -4    0.70    1.90
  -5  18  -4    0.30    1.20
  -6 -18  -4    1.00    3.00
  -6 -18  -4    1.10    2.20
  -6  18  -4    5.50    2.50
  -6  18  -4    2.80    2.00
  -6 -19   4    1.70    2.10
  -6 -19   4    1.90    2.60
  -6 -19   4   -0.60    2.10
  -6  19   4    0.00    1.30
  -6  19   4    1.00    2.30
  -6  19   4    1.70    2.50
  -5 -19   4    3.60    2.20
  -5 -19   4    0.00    1.60
  -5  19   4    2.10    1.90
  -5  19   4   -0.10    1.60
  -5  19   4    1.30    1.60
  -4 -19   4   23.00    4.50
  -4 -19   4   27.30    6.80
  -4  19   4   20.70    4.90
  -4  19   4   22.20    4.20
  -4  19   4   18.40    3.90
  -3 -19   4   81.19   11.30
  -3 -19   4   65.29    8.10
  -3  19   4   74.09    8.10
  -3  19   4   61.89    7.80
  -3  19   4   65.59    9.30
  -2 -19   4  903.61   94.79
  -2 -19   4  944.11   95.89
  -2  19   4  929.81   94.59
  -2  19   4  960.80   95.29
  -2  19   4  992.40   94.79
   1 -19  -4    3.10    1.80
  -1 -19   4    3.00    1.80
   1 -19  -4    4.00    1.50
  -1 -19   4    4.20    1.30
  -1 -19   4    4.10    1.30
  -1  19   4    5.10    1.80
  -1  19   4    8.80    1.80
   1  19  -4    2.80    1.50
   1  19  -4    7.50    1.90
   0 -19   4   35.10    3.70
   0 -19   4   30.00    3.50
   0 -19   4   40.10    5.60
   0 -19  -4   36.70    4.70
   0 -19  -4   37.30    5.70
   0  19   4   46.20    5.40
   0  19  -4   42.70    5.00
   0  19   4   29.00    4.40
   0  19  -4   29.00    4.40
   1 -19   4    0.90    1.00
  -1 -19  -4   -0.10    0.90
  -1 -19  -4    0.90    0.80
   1 -19   4    1.70    1.20
  -1 -19  -4    0.60    0.80
  -1  19  -4    0.90    0.70
  -1  19  -4    0.40    0.70
   1  19   4   -0.20    0.70
   1  19   4    2.30    1.10
  -2 -19  -4  790.52   78.99
  -2 -19  -4  778.62   79.09
   2 -19   4  871.21   79.19
  -2 -19  -4  734.33   79.29
   2 -19   4  724.33   79.59
  -2  19  -4  824.62   79.19
   3 -19   4    1.60    0.90
   3 -19   4    2.50    1.10
  -3 -19  -4    2.60    1.30
  -3  19  -4    3.90    1.60
  -3  19  -4    3.80    1.00
   4 -19   4   66.79    8.10
   4 -19   4   84.39    8.00
  -4  19  -4   65.09    7.90
  -4  19  -4   70.99    8.60
  -5 -19  -4    6.10    2.60
  -5  19  -4    7.10    2.20
  -6 -19  -4   48.60    8.70
  -6  19  -4   46.90    6.80
  -6  19  -4   46.20    7.60
  -6 -20   4   10.00    3.80
  -6 -20   4   14.50    5.30
  -6 -20   4    4.10    3.40
  -6  20   4    8.60    3.00
  -6  20   4    3.30    3.00
  -6  20   4   10.00    3.50
  -5 -20   4    2.00    3.00
  -5 -20   4    6.50    2.70
  -5  20   4    4.00    2.20
  -5  20   4    3.70    2.20
  -5  20   4    3.10    1.90
  -4 -20   4   68.39   12.90
  -4 -20   4  108.99   12.00
  -4  20   4   99.09   11.90
  -4  20   4  107.99   11.50
  -4  20   4  104.19   11.40
  -3 -20   4   14.20    3.10
  -3 -20   4   15.70    4.20
  -3  20   4   11.70    3.30
  -3  20   4   14.70    2.90
  -3  20   4   16.90    3.20
  -2 -20   4   69.49    8.40
  -2 -20   4   90.59   11.40
  -2  20   4   81.29    9.00
  -2  20   4   69.69    8.40
  -2  20   4   69.79    8.20
  -1 -20   4   73.39    9.10
  -1 -20   4   71.19    8.10
   1 -20  -4   75.39    8.70
  -1 -20   4   65.99    7.90
   1 -20  -4   73.09    9.10
   1  20  -4   74.19    8.40
  -1  20   4   78.29    8.70
  -1  20   4   72.99    8.10
  -1  20   4   75.89    8.10
   0 -20   4  344.37   35.30
   0 -20   4  372.86   34.00
   0 -20   4  365.46   34.60
   0 -20  -4  286.47   34.50
   0  20  -4  346.47   34.60
   0  20   4  319.87   34.70
   0  20   4  315.87   34.80
   0  20  -4  359.26   34.70
  -1 -20  -4   11.20    2.10
   1 -20   4   11.60    2.30
  -1 -20  -4   11.10    2.60
   1 -20   4    6.40    2.00
  -1 -20  -4    9.50    2.10
   1  20   4   11.10    2.20
  -1  20  -4    6.60    1.70
  -1  20  -4   10.90    2.00
  -2 -20  -4  165.48   18.80
   2 -20   4  154.58   18.90
  -2 -20  -4  187.88   18.60
   2 -20   4  204.98   18.80
  -2  20  -4  172.68   18.40
  -3 -20  -4    3.40    1.40
   3 -20   4    5.40    1.30
   3 -20   4    5.60    1.50
  -3 -20  -4    5.50    1.70
  -3  20  -4    4.30    1.50
  -3  20  -4    3.60    1.00
   4 -20   4  144.99   17.00
   4 -20   4  189.58   17.10
  -4 -20  -4  164.68   18.60
  -4  20  -4  162.68   17.60
  -4  20  -4  153.58   16.90
  -5 -20  -4    5.30    2.80
   5 -20   4    0.80    1.00
  -5  20  -4    0.00    1.40
  -5  20  -4    2.30    1.30
  -6 -20  -4    2.80    2.40
  -6  20  -4    2.30    1.80
  -6  20  -4    0.10    2.20
  -6 -21   4   18.50    6.20
  -6 -21   4   10.20    3.40
  -6  21   4    6.00    2.50
  -6  21   4   10.20    3.20
  -6  21   4    7.00    3.40
  -5 -21   4   -0.40    1.80
  -5 -21   4    0.70    1.90
  -5  21   4   -1.50    1.00
  -5  21   4   -1.70    1.00
  -5  21   4    0.80    1.60
  -4 -21   4  115.29   15.10
  -4 -21   4  138.79   14.40
  -4  21   4   96.69   13.90
  -4  21   4  133.89   13.80
  -4  21   4  136.59   14.50
  -3 -21   4   10.10    3.50
  -3 -21   4   21.50    3.70
  -3  21   4   10.30    3.10
  -3  21   4   13.10    2.70
  -3  21   4   11.40    2.70
  -2 -21   4   30.30    5.80
  -2 -21   4   19.90    3.50
  -2  21   4   22.10    3.50
  -2  21   4   18.20    3.80
  -2  21   4   26.40    4.00
  -1 -21   4   64.09    8.60
  -1 -21   4   59.19    6.60
  -1 -21   4   52.59    6.60
  -1  21   4   62.89    6.80
  -1  21   4   53.29    7.10
   1  21  -4   44.90    7.60
   1  21  -4   68.99    7.30
  -1  21   4   65.09    6.90
   0 -21  -4   66.29    8.10
   0 -21  -4   49.80    6.50
   0 -21   4   46.80    7.20
   0 -21   4   63.09    6.30
   0 -21   4   56.29    5.90
   0  21   4   66.39    8.10
   0  21  -4   50.29    6.50
   0  21  -4   66.59    6.60
   0  21   4   42.20    6.10
   1 -21   4  100.79   11.00
  -1 -21  -4   97.49   10.60
  -1 -21  -4  101.79   10.60
  -1 -21  -4   87.49   11.00
  -1  21  -4  100.99   10.40
   1  21   4   98.69   10.70
   1  21   4   88.99   10.60
  -2 -21  -4   51.29    6.80
  -2 -21  -4   51.79    6.00
   2 -21   4   51.09    6.20
  -2  21  -4   50.09    5.90
   3 -21   4   27.60    3.80
  -3 -21  -4   31.60    4.60
  -3 -21  -4   27.50    4.40
   3 -21   4   34.40    4.40
  -3  21  -4   30.60    4.60
  -3  21  -4   31.90    3.50
   4 -21   4  109.69   10.00
   4 -21   4   82.69    9.90
  -4 -21  -4   81.39   11.80
  -4  21  -4   88.29   10.50
  -4  21  -4   85.69    9.80
   5 -21   4   14.90    2.50
  -5 -21  -4    8.70    3.30
  -5  21  -4   12.60    2.70
  -5  21  -4   10.40    3.10
  -6 -21  -4   18.30    5.10
  -6  21  -4   18.60    3.60
  -6  21  -4   21.30    4.70
  -6 -22   4   -0.80    1.90
  -6 -22   4   -1.00    2.20
  -6  22   4   -2.40    1.10
  -6  22   4   -0.60    1.00
  -6  22   4    0.20    1.80
  -5 -22   4   35.20    6.40
  -5 -22   4   31.50    7.60
  -5  22   4   29.20    5.30
  -5  22   4   43.40    6.90
  -5  22   4   38.10    6.20
  -4 -22   4   10.70    4.20
  -4 -22   4   25.10    4.60
  -4  22   4   18.90    4.30
  -4  22   4   25.10    4.00
  -4  22   4   27.30    5.40
  -3 -22   4    9.20    3.60
  -3 -22   4   13.40    3.10
  -3  22   4   11.20    2.50
  -3  22   4   12.40    2.60
  -3  22   4   17.80    3.80
  -2 -22   4  247.18   26.40
  -2 -22   4  230.78   25.20
  -2  22   4  257.47   25.10
  -2  22   4  259.67   25.70
  -2  22   4  224.28   25.00
  -1 -22   4   42.90    5.70
  -1 -22   4   59.59    8.30
  -1  22   4   60.39    6.10
  -1  22   4   50.39    5.90
   1  22  -4   43.40    6.90
  -1  22   4   53.89    7.10
   0 -22  -4    7.40    2.30
   0 -22   4    5.90    1.00
   0 -22   4    6.50    1.80
   0 -22   4    5.10    1.20
   0 -22  -4    6.10    2.00
   0  22   4    5.80    1.60
   0  22  -4    5.80    1.80
   0  22  -4    5.60    1.70
   0  22   4    7.20    2.00
   1 -22   4   99.79   10.40
  -1 -22  -4  105.59   10.00
  -1 -22  -4   75.39   10.20
   1 -22   4   95.59   10.20
  -1  22  -4   91.49    9.70
   1  22   4   78.79    9.90
  -1  22  -4   81.99    9.60
   1  22   4   92.09   10.00
  -2 -22  -4  423.46   49.50
   2 -22   4  496.55   49.50
  -2 -22  -4  486.95   49.40
  -2  22  -4  551.34   49.60
  -3 -22  -4    6.20    1.80
  -3 -22  -4    7.00    2.00
   3 -22   4    4.60    1.50
   3 -22   4    8.10    1.60
  -3  22  -4    6.90    1.30
  -3  22  -4    6.10    1.80
   4 -22   4   12.30    2.50
  -4 -22  -4    8.70    3.20
   4 -22   4   11.60    2.30
  -4  22  -4    9.90    2.80
  -4  22  -4   15.00    2.40
  -5 -22  -4    1.30    1.70
   5 -22   4    1.10    1.20
  -5  22  -4    1.20    1.30
  -5  22  -4   -0.40    1.40
  -6 -22  -4   -1.10    1.70
  -6  22  -4   -1.30    1.70
  -6  22  -4    0.20    1.50
  -6 -23   4    2.90    2.50
  -6  23   4   -1.30    1.50
  -5 -23   4   -1.10    1.30
  -5 -23   4    0.00    2.30
  -5  23   4   -1.30    1.40
  -5  23   4   -2.60    1.00
  -5  23   4    2.50    1.80
  -4 -23   4    6.60    2.60
  -4 -23   4    2.00    2.50
  -4  23   4    4.20    2.20
  -4  23   4    2.60    1.60
  -3 -23   4   36.10    7.40
  -3 -23   4   35.70    5.80
  -3  23   4   44.10    5.80
  -3  23   4   35.60    6.70
  -2 -23   4  117.49   15.10
  -2 -23   4  127.79   14.10
  -2  23   4  138.49   14.00
  -2  23   4  125.39   13.90
  -2  23   4  140.09   14.60
  -1 -23   4    1.90    1.70
  -1 -23   4    1.20    1.00
  -1  23   4    0.60    0.90
   1  23  -4   -0.30    1.00
  -1  23   4    1.80    1.00
  -1  23   4    1.60    1.40
   0 -23   4   19.80    2.50
   0 -23   4   19.80    3.40
   0 -23   4   27.30    4.50
   0 -23  -4   32.10    4.70
   0 -23   4   20.70    2.80
   0  23   4   20.20    3.50
   0  23  -4   18.50    3.30
   0  23   4   24.70    3.90
   0  23  -4   23.80    3.60
   1 -23   4   57.19    7.50
  -1 -23  -4   49.99    7.40
  -1 -23  -4   52.59    6.30
   1  23   4   47.80    7.10
   1  23   4   51.39    6.60
  -1  23  -4   53.99    6.20
  -1  23  -4   58.59    6.30
   2 -23   4  262.57   28.40
  -2 -23  -4  250.57   28.90
  -2 -23  -4  311.27   28.70
   2 -23   4  314.87   28.90
  -2  23  -4  285.77   28.60
   2  23   4  240.98   29.10
  -3 -23  -4   73.79    8.00
   3 -23   4   67.39    7.40
  -3 -23  -4   58.99    7.80
   3 -23   4   78.29    7.90
  -3  23  -4   59.89    7.00
  -3  23  -4   79.99    8.10
   4 -23   4   72.89    7.40
  -4 -23  -4   50.89    8.80
   4 -23   4   58.49    7.20
  -4  23  -4   64.79    8.60
  -4  23  -4   61.39    7.00
  -5 -23  -4    4.70    2.60
   5 -23   4    4.20    1.60
  -5  23  -4    1.10    1.20
  -5  23  -4    4.00    2.30
  -6  23  -4   25.00    5.00
  -6  23  -4   22.90    4.50
  -6 -24   4    3.10    2.40
  -6 -24   4    5.60    3.40
  -6  24   4    0.00    1.90
  -6  24   4    2.70    2.40
  -5 -24   4   -0.80    1.20
  -5 -24   4   -0.10    2.00
  -5  24   4    1.40    2.10
  -5  24   4    1.70    1.60
  -5  24   4   -1.30    1.30
  -4 -24   4    2.10    2.60
  -4 -24   4    2.70    2.00
  -4  24   4    4.80    1.90
  -4  24   4    6.00    2.40
  -4  24   4    5.60    2.00
  -3 -24   4   36.10    6.00
  -3  24   4   41.60    6.70
  -3  24   4   49.70    6.10
  -3  24   4   29.50    6.60
  -2 -24   4   18.90    4.40
  -2 -24   4   11.90    2.80
  -2  24   4   17.50    3.30
  -2  24   4   26.80    3.70
  -2  24   4   13.20    3.40
  -1 -24   4   12.90    2.40
  -1 -24   4   17.30    4.00
  -1  24   4   10.00    2.20
   1  24  -4   10.50    2.80
  -1  24   4   13.70    2.90
  -1  24   4   10.50    2.40
   0 -24   4   16.10    2.10
   0 -24  -4   18.10    3.90
   0 -24   4   12.50    3.30
   0 -24   4   16.80    2.40
   0  24  -4   16.20    2.90
   0  24  -4   15.30    2.90
   0  24   4   13.70    2.80
   0  24   4   19.20    3.30
  -1 -24  -4    7.50    1.90
  -1 -24  -4    7.30    2.40
   1 -24   4    3.80    1.90
  -1  24  -4    4.40    1.50
   1  24   4    3.60    1.70
   1  24   4    6.80    1.80
   2 -24   4  136.29   14.40
  -2 -24  -4  128.19   14.60
  -2 -24  -4  129.99   14.30
   2  24   4  123.59   15.20
  -2  24  -4  143.49   14.20
   3 -24   4    2.20    1.30
  -3 -24  -4    1.30    1.40
   3 -24   4    0.90    1.00
  -3 -24  -4    2.40    1.50
  -3  24  -4    0.80    0.60
  -3  24  -4    2.40    1.30
   4 -24   4   35.20    4.80
   4 -24   4   32.40    4.50
  -4 -24  -4   25.30    5.40
  -4 -24  -4   30.40    4.50
  -4 -24  -4   23.00    4.70
  -4  24  -4   31.90    4.10
  -4  24  -4   33.60    5.30
   5 -24   4    1.30    1.20
  -5 -24  -4    1.80    2.00
  -5  24  -4    0.10    1.00
  -5  24  -4    0.30    1.50
  -6 -24  -4    4.10    2.60
  -6  24  -4    0.10    1.40
  -6  24  -4    2.40    2.00
  -6 -25   4    2.00    2.40
  -6 -25   4    1.20    3.00
  -6  25   4    1.50    1.90
  -6  25   4    0.30    2.40
  -5 -25   4    5.00    2.70
  -5 -25   4    3.50    3.00
  -5  25   4    1.80    2.20
  -5  25   4    5.00    2.40
  -5  25   4    6.10    2.40
  -4 -25   4   12.10    3.60
  -4 -25   4   12.70    5.10
  -4  25   4   10.20    3.10
  -4  25   4   14.70    3.10
  -4  25   4   13.50    3.10
  -3 -25   4   29.20    4.50
  -3  25   4   16.70    3.70
  -3  25   4   18.10    3.70
  -3  25   4   13.00    4.00
  -2 -25   4   84.39   11.90
  -2  25   4   79.79    9.50
  -2  25   4   91.99    9.40
  -2  25   4   74.99    9.80
  -1 -25   4  205.38   22.40
  -1 -25   4  200.18   21.10
  -1  25   4  233.38   21.90
  -1  25   4  204.78   21.20
  -1  25   4  206.48   21.30
   1  25  -4  175.48   22.00
   0 -25   4    3.40    0.80
   0 -25   4    1.80    0.90
   0 -25   4    3.50    2.00
   0  25   4    3.90    1.70
   0  25  -4    2.70    1.50
   0  25   4    3.10    1.30
   0  25  -4    2.60    1.40
  -1 -25  -4   75.09    8.40
  -1 -25  -4   67.29    8.80
  -1  25  -4   75.99    8.70
   1  25   4   79.09    8.60
   1  25   4   68.59    9.80
  -2 -25  -4   44.00    6.30
  -2 -25  -4   46.40    5.40
   2 -25   4   51.69    5.70
   2 -25   4   41.70    4.80
  -2  25  -4   33.40    5.30
   2  25   4   34.20    6.40
   3 -25   4  118.69   12.20
   3 -25   4  104.69   11.70
  -3 -25  -4  117.09   12.30
  -3 -25  -4   99.59   12.30
  -3  25  -4  120.49   11.40
  -3  25  -4   97.69   12.00
  -4 -25  -4   43.60    7.50
  -4 -25  -4   56.89    7.20
   4 -25   4   68.89    8.10
  -4 -25  -4   58.59    8.80
   4 -25   4   66.39    7.10
  -4  25  -4   60.59    6.60
   5 -25   4   10.40    2.30
  -5 -25  -4   12.50    3.80
  -5  25  -4    6.30    2.00
  -5  25  -4    6.40    2.30
  -6 -25  -4   -2.30    1.40
  -6  25  -4    2.00    1.60
  -6  25  -4    0.00    2.00
  -6 -26   4   47.40    9.90
  -6 -26   4   38.40    7.30
  -6  26   4   23.90    5.20
  -6  26   4   26.60    5.20
  -5 -26   4   -2.80    1.40
  -5 -26   4    0.30    2.00
  -5  26   4    2.60    2.20
  -5  26   4    0.00    1.50
  -5  26   4    0.80    1.50
  -4 -26   4    2.90    2.10
  -4 -26   4    0.70    2.20
  -4  26   4    0.40    1.30
  -4  26   4    2.00    1.80
  -4  26   4    0.10    1.20
  -3 -26   4   -1.70    1.40
  -3 -26   4    2.40    1.80
  -3  26   4   -0.80    1.20
  -3  26   4    3.10    1.70
  -3  26   4    0.00    0.90
  -2 -26   4   85.99   10.70
  -2 -26   4   97.99   11.70
  -2  26   4   92.79   10.70
  -2  26   4   93.09   10.20
  -2  26   4   87.29   10.10
  -1 -26   4    1.30    1.10
  -1 -26   4    1.00    1.70
  -1  26   4    3.60    1.50
   1  26  -4    0.70    1.40
  -1  26   4    2.30    1.50
  -1  26   4   -0.20    0.80
   0 -26   4  486.55   50.79
   0 -26   4  476.85   49.60
   0 -26   4  514.45   49.40
   0  26  -4  477.45   49.99
   0  26   4  482.95   50.09
   0  26  -4  537.75   50.29
   0  26   4  486.35   50.29
  -1 -26  -4  118.69   12.60
   1 -26   4  140.59   12.20
  -1 -26  -4  116.29   13.20
   1 -26   4  122.89   13.20
   1  26   4  102.69   12.70
   1  26   4  113.19   12.70
  -1  26  -4   95.39   12.30
   2 -26   4   46.50    5.70
  -2 -26  -4   45.40    5.90
  -2 -26  -4   30.40    4.90
   2 -26   4   33.70    4.00
   2  26   4   38.10    6.70
  -2  26  -4   29.30    4.70
   3 -26   4    3.40    1.30
   3 -26   4    3.50    1.60
  -3 -26  -4    4.30    1.70
  -3 -26  -4    4.40    1.90
  -3  26  -4    4.50    1.80
  -3  26  -4    3.60    0.90
  -4 -26  -4    2.10    1.80
  -4 -26  -4    6.00    2.40
  -4 -26  -4    5.50    1.90
   4 -26   4    6.20    1.80
  -4  26  -4    2.50    1.20
   5 -26   4    0.40    1.20
  -5 -26  -4    0.20    1.80
  -5  26  -4    4.40    2.20
  -5  26  -4    1.70    1.20
  -5 -27   4   -1.00    1.50
  -5 -27   4   -0.50    1.90
  -5  27   4    1.90    1.70
  -5  27   4   -1.00    1.20
  -5  27   4    0.70    1.60
  -4 -27   4    7.30    3.80
  -4 -27   4    3.40    2.70
  -4  27   4    2.30    1.60
  -4  27   4    3.60    2.30
  -4  27   4    3.70    1.90
  -3 -27   4   61.09   10.30
  -3 -27   4   80.99    9.50
  -3  27   4   51.79    8.70
  -3  27   4   74.19    8.00
  -2 -27   4    3.00    1.50
  -2 -27   4    1.90    2.00
  -2  27   4    3.90    1.50
  -2  27   4    1.40    1.50
  -1 -27   4    0.60    1.50
  -1 -27   4    0.60    0.90
   1  27  -4   -1.50    0.60
  -1  27   4    1.10    1.10
  -1  27   4    0.50    0.90
  -1  27   4    1.50    1.40
   0 -27   4   12.80    3.60
   0 -27   4   17.80    2.20
   0 -27  -4   15.10    2.90
   0 -27   4   22.00    2.70
   0  27   4   15.20    3.20
   0  27   4   18.60    3.40
   0  27  -4    7.50    2.40
   1 -27   4    7.90    2.60
  -1 -27  -4    4.30    1.70
   1 -27   4    9.10    1.50
  -1 -27  -4    6.60    2.30
   1  27   4    6.20    2.40
  -1  27  -4   10.70    2.40
   2 -27   4    0.70    1.60
   2 -27   4    1.00    0.80
  -2 -27  -4    1.60    1.10
   2  27   4   -1.10    0.90
  -2  27  -4    1.30    1.30
   3 -27   4   68.29    7.60
  -3 -27  -4   57.49    8.00
  -3 -27  -4   76.19    8.30
   3 -27   4   79.19    8.20
  -3  27  -4   61.09    7.90
  -3  27  -4   66.89    7.20
  -4 -27  -4    3.10    2.20
  -4 -27  -4    2.20    1.50
   4 -27   4    1.80    1.40
  -4  27  -4    3.30    1.10
  -4  27  -4    2.60    1.80
   5 -27   4    0.30    1.20
  -5 -27  -4   -1.10    1.70
  -5  27  -4    1.00    1.20
  -5  27  -4   -2.00    1.20
  -5 -28   4    1.60    2.10
  -5 -28   4   -1.80    1.60
  -5  28   4   -1.30    1.60
  -5  28   4   -0.20    1.80
  -5  28   4   -0.90    1.60
  -4 -28   4    5.30    3.20
  -4  28   4    2.20    1.90
[truncated: 274,094 more chars]
