# Supplementary material for: N,N′-[Oxybis(benzene-4,1-di­yl)]diacetamide
Source: IUCrdata. 2025 May 2;10(Pt 5):x250384. doi: 10.1107/S2414314625003840 (PMC12142386; doi:10.1107/S2414314625003840)
Supplement: Supplementary file 2 [file x-10-x250384-Isup2.hkl]

data_I                                                                          
_shelx_title ' Uppu48 in P2(1)/n'                                               
_shelx_refln_list_code          4                                               
_shelx_F_calc_maximum      150.09                                               
_exptl_crystal_F_000       600.00                                               
_reflns_d_resolution_high  0.7000                                               
                                                                                
loop_                                                                           
 _space_group_symop_operation_xyz                                               
 'x, y, z'                                                                      
 '-x+1/2, y+1/2, -z+1/2'                                                        
 '-x, -y, -z'                                                                   
 'x-1/2, -y-1/2, z-1/2'                                                         
                                                                                
_cell_length_a     5.5676                                                       
_cell_length_b    33.1847                                                       
_cell_length_c     7.6949                                                       
_cell_angle_alpha  90.000                                                       
_cell_angle_beta   90.325                                                       
_cell_angle_gamma  90.000                                                       
                                                                                
_shelx_F_squared_multiplier     1.000                                           
                                                                                
loop_                                                                           
 _refln_index_h                                                                 
 _refln_index_k                                                                 
 _refln_index_l                                                                 
 _refln_F_squared_calc                                                          
 _refln_F_squared_meas                                                          
 _refln_F_squared_sigma                                                         
 _refln_observed_status                                                         
   2   0   0       1470.05       1408.43        62.95 o                         
   4   0   0         13.15         18.84         4.70 o                         
   6   0   0        499.30        512.39        32.45 o                         
   1   1   0         73.35         56.58         1.99 o                         
   2   1   0       4763.13       4422.88       242.46 o                         
   3   1   0         18.57         15.09         1.22 o                         
   4   1   0        153.78        160.30         6.58 o                         
   5   1   0         69.60         65.57         4.58 o                         
   6   1   0          0.34          7.67         2.32 o                         
   7   1   0         25.98         19.04         3.95 o                         
   1   2   0        478.97        409.60        13.75 o                         
   2   2   0        421.26        414.79        12.80 o                         
   3   2   0         88.08         69.03         2.96 o                         
   4   2   0         79.13         91.01         4.78 o                         
   5   2   0         15.07         18.33         2.32 o                         
   6   2   0        299.58        303.26        15.44 o                         
   7   2   0         51.19         57.10         6.38 o                         
   1   3   0        288.27        250.85         9.04 o                         
   2   3   0        427.56        350.19        11.36 o                         
   3   3   0         40.26         46.74         2.24 o                         
   4   3   0          3.30          1.14         1.69 o                         
   5   3   0          1.51         -1.06         1.06 o                         
   6   3   0        337.93        360.23        17.79 o                         
   7   3   0          1.36          8.44         2.84 o                         
   1   4   0        352.81        298.86        13.58 o                         
   2   4   0        933.01        988.03        33.11 o                         
   3   4   0        163.71        138.82         4.81 o                         
   4   4   0         84.91         89.81         4.29 o                         
   5   4   0          0.00          0.21         1.16 o                         
   6   4   0         13.45         14.52         2.52 o                         
   7   4   0         14.45         16.15         3.70 o                         
   1   5   0         48.30         40.22         1.53 o                         
   2   5   0        224.34        232.08         7.68 o                         
   3   5   0          2.78          2.28         0.71 o                         
   4   5   0         87.59        113.13         6.21 o                         
   5   5   0         50.14         41.21         3.38 o                         
   6   5   0          1.30         -1.28         1.28 o                         
   7   5   0          2.02          0.47         2.21 o                         
   0   6   0        917.80       1080.26       124.26 o                         
   1   6   0          3.89          7.58         0.64 o                         
   2   6   0       1191.81       1324.09        41.86 o                         
   3   6   0         49.91         52.52         3.07 o                         
   4   6   0        227.67        258.54         9.89 o                         
   5   6   0         44.73         52.50         4.07 o                         
   6   6   0          6.56          3.00         1.65 o                         
   7   6   0          6.55          5.21         3.09 o                         
   1   7   0         69.26         66.08         2.30 o                         
   2   7   0        849.26        819.31        26.12 o                         
   3   7   0          1.43          1.94         0.58 o                         
   4   7   0         59.18         57.72         4.69 o                         
   5   7   0        101.71         92.82         5.86 o                         
   6   7   0          3.53          1.99         2.91 o                         
   7   7   0         28.91         21.79         4.05 o                         
   0   8   0       5375.44       9051.26       532.49 o                         
   1   8   0        225.26        190.88         6.21 o                         
   2   8   0        450.51        473.31        15.24 o                         
   3   8   0         13.49          5.78         0.90 o                         
   4   8   0        140.81        138.73         7.62 o                         
   5   8   0          0.15          0.58         1.28 o                         
   6   8   0         34.17         26.89         5.28 o                         
   7   8   0          2.91          1.50         2.46 o                         
   1   9   0        657.33        656.28        20.79 o                         
   2   9   0       2648.95       2668.57        93.98 o                         
   3   9   0          6.13          6.13         0.89 o                         
   4   9   0        125.30        122.61         6.93 o                         
   5   9   0          8.11          6.15         1.59 o                         
   6   9   0          0.46         -1.29         1.29 o                         
   7   9   0         18.61         15.92         3.82 o                         
   0  10   0         38.73         73.55         3.92 o                         
   1  10   0        339.69        317.36        10.15 o                         
   2  10   0        421.15        400.11        13.02 o                         
   3  10   0         51.29         35.77         2.24 o                         
   4  10   0         93.29         98.42         6.05 o                         
   5  10   0          6.90          7.93         1.62 o                         
   6  10   0         18.73         22.03         2.92 o                         
   7  10   0         16.30         20.14         3.55 o                         
   1  11   0        492.90        511.82        16.20 o                         
   2  11   0        474.36        495.65        16.03 o                         
   3  11   0          0.05          0.06         0.66 o                         
   4  11   0        707.00        757.46        34.86 o                         
   5  11   0         53.29         57.82         4.66 o                         
   6  11   0         37.57         31.99         3.36 o                         
   7  11   0          5.50          4.76         2.42 o                         
   0  12   0        375.55        434.88        19.50 o                         
   1  12   0         66.41         64.85         2.36 o                         
   2  12   0         91.78        102.21         3.73 o                         
   3  12   0          6.74          4.59         0.91 o                         
   4  12   0        859.11        943.04        43.00 o                         
   5  12   0        106.84        117.62         7.33 o                         
   6  12   0         22.20         21.97         2.87 o                         
   7  12   0          8.78          8.17         2.68 o                         
   1  13   0          5.29          8.83         0.74 o                         
   2  13   0       6108.42       8783.35       470.15 o                         
   3  13   0          3.47          1.22         0.56 o                         
   4  13   0       2380.38       2563.41       114.96 o                         
   5  13   0         16.35         10.39         1.97 o                         
   6  13   0          6.78          7.29         1.86 o                         
   7  13   0         28.63         26.74         3.27 o                         
   0  14   0        536.76        751.93        33.63 o                         
   1  14   0          0.74          2.83         0.46 o                         
   2  14   0       4617.10       5484.87       385.74 o                         
   3  14   0          1.62          2.90         0.93 o                         
   4  14   0        256.56        255.90        12.59 o                         
   5  14   0          0.08          0.49         2.03 o                         
   6  14   0         28.14         16.24         2.47 o                         
   7  14   0          2.74          6.56         2.07 o                         
   1  15   0        303.21        280.01         9.54 o                         
   2  15   0        541.80        689.29        23.32 o                         
   3  15   0         93.59        105.39         4.72 o                         
   4  15   0       1970.15       2206.89        98.90 o                         
   5  15   0          4.46          4.94         1.64 o                         
   6  15   0        131.45        132.34         8.55 o                         
   7  15   0          8.81          7.34         2.32 o                         
   0  16   0        675.97        819.63        36.61 o                         
   1  16   0         99.46         97.04         3.63 o                         
   2  16   0        160.91        167.59         5.84 o                         
   3  16   0         19.38         21.57         2.09 o                         
   4  16   0         23.20         27.43         3.36 o                         
   5  16   0         76.07         75.02         6.85 o                         
   6  16   0         31.17         40.22         4.07 o                         
   7  16   0          4.69          4.42         1.84 o                         
   1  17   0        751.03        781.43        27.76 o                         
   2  17   0         49.74         57.33         2.59 o                         
   3  17   0          8.53         10.99         1.91 o                         
   4  17   0        334.50        297.83        14.56 o                         
   5  17   0          2.74          0.41         1.40 o                         
   6  17   0        362.85        390.12        21.86 o                         
   7  17   0          3.06          4.91         1.93 o                         
   0  18   0       2087.98       2814.83       139.49 o                         
   1  18   0          3.22          2.37         0.60 o                         
   2  18   0         10.88         13.39         1.14 o                         
   3  18   0         62.54         65.91         4.49 o                         
   4  18   0        865.41        853.91        39.07 o                         
   5  18   0          6.66          8.88         2.48 o                         
   6  18   0         15.34         24.22         3.81 o                         
   7  18   0          1.68          1.91         2.35 o                         
   1  19   0        162.70        159.10         5.44 o                         
   2  19   0          4.74          4.24         0.75 o                         
   3  19   0         18.33         17.48         2.12 o                         
   4  19   0        265.38        260.15        12.88 o                         
   5  19   0          0.00          1.19         1.37 o                         
   6  19   0         53.84         45.79         4.33 o                         
   7  19   0          3.66          4.83         2.30 o                         
   0  20   0          3.80          7.09         1.66 o                         
   1  20   0         17.67         23.21         1.39 o                         
   2  20   0         53.68         56.67         5.09 o                         
   3  20   0         27.95         30.22         2.36 o                         
   4  20   0         10.35         16.91         2.24 o                         
   5  20   0          0.65          0.29         1.19 o                         
   6  20   0         35.26         41.56         4.09 o                         
   7  20   0          0.96          1.14         1.74 o                         
   1  21   0        154.27        145.72         5.05 o                         
   2  21   0          0.99          2.66         0.88 o                         
   3  21   0          7.57         10.77         1.50 o                         
   4  21   0         15.90         14.54         2.06 o                         
   5  21   0         28.59         29.19         3.43 o                         
   6  21   0          0.01         -0.68         1.28 o                         
   7  21   0         12.02         11.68         3.24 o                         
   0  22   0          7.08          5.03         0.91 o                         
   1  22   0          3.07          6.31         0.73 o                         
   2  22   0         66.89         50.27         3.52 o                         
   3  22   0         58.00         55.09         5.34 o                         
   4  22   0         46.52         43.61         3.76 o                         
   5  22   0         23.16         27.07         3.98 o                         
   6  22   0         35.85         43.13         4.19 o                         
   7  22   0          5.65          9.34         2.93 o                         
   1  23   0        469.01        473.62        19.78 o                         
   2  23   0          8.48         16.60         1.79 o                         
   3  23   0         37.44         46.32         4.00 o                         
   4  23   0          7.30          7.92         1.77 o                         
   5  23   0         22.48         24.96         5.40 o                         
   6  23   0          0.41          1.41         1.69 o                         
   0  24   0        233.38        220.61        11.76 o                         
   1  24   0          2.83          4.23         0.84 o                         
   2  24   0          9.27          9.01         2.14 o                         
   3  24   0          1.31          0.98         1.06 o                         
   4  24   0         23.39         13.63         3.59 o                         
   5  24   0          9.77          9.11         2.38 o                         
   6  24   0         53.55         55.03         6.15 o                         
   1  25   0         77.16         90.95         4.06 o                         
   2  25   0        270.27        268.92        12.86 o                         
   3  25   0         35.31         26.40         3.73 o                         
   4  25   0         60.39         54.78        12.19 o                         
   5  25   0          1.49          1.42         1.87 o                         
   6  25   0         44.46         42.85         5.14 o                         
   0  26   0       2091.50       2479.03       142.39 o                         
   1  26   0          0.31          0.42         0.80 o                         
   2  26   0         14.20         12.17         1.69 o                         
   3  26   0          0.29         -0.49         0.97 o                         
   4  26   0         10.90          5.97         2.94 o                         
   5  26   0          0.38         -1.69         1.69 o                         
   6  26   0        177.14        191.71        13.22 o                         
   1  27   0          1.77          1.68         1.27 o                         
   2  27   0        153.90         93.57         5.40 o                         
   3  27   0          8.91          8.79         1.85 o                         
   4  27   0         21.83         15.05         2.41 o                         
   5  27   0          3.07          0.47         2.07 o                         
   6  27   0          5.76          7.30         2.70 o                         
   1  28   0         89.81         80.05         5.80 o                         
   2  28   0        463.43        383.11        18.24 o                         
   3  28   0          1.19         -0.20         1.03 o                         
   4  28   0         49.41         42.06         4.26 o                         
   5  28   0          7.44          7.65         2.36 o                         
   6  28   0         89.73         80.07         9.32 o                         
   1  29   0        229.06        249.28        13.45 o                         
   2  29   0        133.61        131.95         7.33 o                         
   3  29   0         44.11         40.75         5.29 o                         
   4  29   0         21.58         22.38         3.12 o                         
   5  29   0          3.48          2.21         2.23 o                         
   6  29   0         26.34         17.26         4.07 o                         
   0  30   0        155.26        193.33        15.44 o                         
   1  30   0          7.63          6.11         1.51 o                         
   2  30   0        405.65        347.75        16.79 o                         
   3  30   0          1.60          0.68         1.30 o                         
   4  30   0        133.34        111.65         8.11 o                         
   5  30   0          0.55          2.85         1.86 o                         
   6  30   0         47.69         45.72         5.33 o                         
   1  31   0        242.25        236.58        13.43 o                         
   2  31   0        107.21         79.70         5.38 o                         
   3  31   0          4.40          2.38         1.61 o                         
   4  31   0         65.00         52.92         4.89 o                         
   5  31   0         27.37         24.42         5.05 o                         
   6  31   0        113.64        127.91        13.89 o                         
   0  32   0         17.48         29.95         5.62 o                         
   1  32   0          0.87          1.12         1.12 o                         
   2  32   0        332.74        334.42        16.83 o                         
   3  32   0          7.83          7.95         2.10 o                         
   4  32   0          1.72          2.94         1.63 o                         
   5  32   0          1.39         -0.18         2.39 o                         
   1  33   0          0.68          1.78         1.72 o                         
   2  33   0         18.26         20.14         2.40 o                         
   3  33   0          8.87          9.76         1.80 o                         
   4  33   0        148.64        136.50        11.83 o                         
   5  33   0          0.02          0.71         1.94 o                         
   0  34   0         22.90         30.54         6.57 o                         
   1  34   0          4.30          6.26         4.67 o                         
   2  34   0          0.65         -0.16         0.91 o                         
   3  34   0          0.54          1.55         1.43 o                         
   4  34   0        147.64        165.57        16.78 o                         
   5  34   0          2.88          1.14         2.07 o                         
   1  35   0         85.40         76.75         6.24 o                         
   2  35   0         44.77         44.99         3.84 o                         
   3  35   0          1.14          1.90         1.25 o                         
   4  35   0         49.69         50.47         5.16 o                         
   5  35   0          7.46          4.44         2.26 o                         
   0  36   0        112.59        133.17        19.51 o                         
   1  36   0         11.89         16.69         4.08 o                         
   2  36   0          0.60         -0.13         1.13 o                         
   3  36   0          2.48         -0.15         1.10 o                         
   4  36   0         22.75         25.19         3.74 o                         
   5  36   0          3.83          7.40         3.36 o                         
   1  37   0        128.69        124.57        10.53 o                         
   2  37   0         36.95         38.72         5.07 o                         
   3  37   0          0.42          0.56         1.53 o                         
   4  37   0         22.67         27.00         3.34 o                         
   0  38   0         44.94         38.77         6.21 o                         
   1  38   0         12.83         14.29         2.54 o                         
   2  38   0         40.65         47.98         4.88 o                         
   3  38   0          8.05          7.59         1.97 o                         
   4  38   0         52.75         59.17         5.73 o                         
   1  39   0         21.51         17.28         4.68 o                         
   2  39   0         83.96         84.21         6.88 o                         
   3  39   0         14.83         14.74         2.27 o                         
   4  39   0         88.40         95.29        10.73 o                         
   0  40   0         75.90        118.08        13.67 o                         
   1  40   0          3.93          2.40         1.65 o                         
   2  40   0         49.01         55.54         5.40 o                         
   3  40   0          9.78          7.92         1.82 o                         
   4  40   0        159.71        190.90        11.14 o                         
   1  41   0          6.75          3.19         2.17 o                         
   2  41   0        137.12        149.34        10.90 o                         
   3  41   0          1.36          1.46         1.47 o                         
   0  42   0        130.80        158.44        15.91 o                         
   1  42   0          0.04          1.57         1.71 o                         
   2  42   0          1.47          5.09         2.21 o                         
   3  42   0          0.57          2.91         1.95 o                         
   1  43   0         30.35         28.23         4.16 o                         
   2  43   0          0.63          1.02         1.64 o                         
   3  43   0          4.96          5.78         2.34 o                         
   0  44   0          5.48          6.24         4.77 o                         
   1  44   0          0.08          0.33         1.60 o                         
   2  44   0        195.24        209.73        25.45 o                         
   1  45   0         57.60         49.23         7.76 o                         
   2  45   0         90.43         99.91         8.69 o                         
   0  46   0        300.46        359.34        39.12 o                         
   1  46   0         10.61         11.78         3.07 o                         
   1  47   0          0.28         -0.46         2.06 o                         
  -7   0   1          8.89          6.67         3.07 o                         
  -5   0   1          3.23          5.97         2.57 o                         
  -3   0   1       2753.97       3101.75       138.41 o                         
  -1   0   1      10777.60      10451.32       628.05 o                         
   3   0   1       2045.21       2591.35       129.23 o                         
   5   0   1        131.40        129.12        13.34 o                         
   7   0   1        380.98        394.44        45.81 o                         
  -7   1   1        260.03        244.15        12.92 o                         
  -6   1   1        128.66        112.96         7.24 o                         
  -5   1   1          0.27          1.92         1.36 o                         
  -4   1   1        141.71        154.31         7.60 o                         
  -3   1   1       1951.76       2278.61        72.09 o                         
  -2   1   1        449.41        396.34        13.55 o                         
  -1   1   1       5351.96       5360.81       237.58 o                         
   0   1   1        168.11        130.38         7.67 o                         
   1   1   1       1499.02       1352.04        95.36 o                         
   2   1   1        563.01        573.39        23.81 o                         
   3   1   1       1159.25       1285.55        48.84 o                         
   4   1   1         27.52         16.07         1.59 o                         
   5   1   1          7.26          3.84         1.84 o                         
   6   1   1         75.88         72.79        10.27 o                         
   7   1   1         23.90         50.42         7.32 o                         
  -7   2   1          4.14          3.34         1.91 o                         
  -6   2   1         14.00         15.46         2.51 o                         
  -5   2   1        211.08        190.91         9.71 o                         
  -4   2   1          5.45          3.75         1.37 o                         
  -3   2   1        631.88        723.78        22.29 o                         
  -2   2   1       1895.92       1903.96        57.39 o                         
  -1   2   1       3976.89       3757.60       173.83 o                         
   0   2   1        153.30        125.42         5.15 o                         
   1   2   1       3587.50       4568.93       232.02 o                         
   2   2   1         25.98         39.80         2.24 o                         
   3   2   1        398.13        379.18        13.94 o                         
   4   2   1         14.55         16.97         2.35 o                         
   5   2   1          4.90          5.10         2.02 o                         
   6   2   1         13.84         12.75         3.82 o                         
   7   2   1         46.16         34.98         4.88 o                         
  -7   3   1          0.55          3.20         1.92 o                         
  -6   3   1          5.24          2.08         1.63 o                         
  -5   3   1        262.15        241.50        11.30 o                         
  -4   3   1         27.46         28.70         2.89 o                         
  -3   3   1        635.51        562.58        18.31 o                         
  -2   3   1         58.97         58.50         2.73 o                         
  -1   3   1      12570.97      11635.17       492.12 o                         
   0   3   1        104.69         86.24         3.96 o                         
   1   3   1       6496.03       8187.89       339.93 o                         
   2   3   1        880.27        877.21        35.83 o                         
   3   3   1       1023.68       1039.14        34.95 o                         
   4   3   1         36.98         31.00         2.40 o                         
   5   3   1        162.41        165.26        11.36 o                         
   6   3   1         57.91         57.59         7.25 o                         
   7   3   1         15.28         17.18         3.78 o                         
  -7   4   1         14.07         11.48         3.25 o                         
  -6   4   1          5.94          2.15         1.85 o                         
  -5   4   1          4.94          4.38         1.60 o                         
  -4   4   1          3.05          1.67         1.09 o                         
  -3   4   1        194.40        152.27         6.16 o                         
  -2   4   1         44.28         81.96         3.30 o                         
  -1   4   1       9237.22       8927.25       380.83 o                         
   0   4   1         44.50         33.72         1.18 o                         
   1   4   1        648.58        665.96        38.29 o                         
   2   4   1        230.67        191.52         7.64 o                         
   3   4   1        542.66        550.13        18.75 o                         
   4   4   1         75.32         76.84         4.33 o                         
   5   4   1        284.50        229.63        13.44 o                         
   6   4   1          8.24         17.06         9.43 o                         
   7   4   1          0.12         -1.57         2.25 o                         
  -7   5   1          1.59          2.84         1.91 o                         
  -6   5   1          3.35          1.22         1.60 o                         
  -5   5   1         75.49         73.12         6.73 o                         
  -4   5   1          2.10          3.11         1.23 o                         
  -3   5   1        359.10        410.34        17.65 o                         
  -2   5   1        568.23        534.49        17.22 o                         
  -1   5   1       8921.74       9013.94       388.50 o                         
   0   5   1         63.72         54.83         1.95 o                         
   1   5   1        239.35        273.15        11.31 o                         
   2   5   1         79.15         96.06         4.09 o                         
   3   5   1        261.80        286.64        11.83 o                         
   4   5   1         17.17         24.54         3.09 o                         
   5   5   1         12.74         12.83         2.73 o                         
   6   5   1         49.93         49.03         6.51 o                         
   7   5   1         51.95         55.33         6.54 o                         
  -7   6   1          8.84          8.23         2.28 o                         
  -6   6   1          1.44          1.67         1.60 o                         
  -5   6   1         54.31         61.57         4.48 o                         
  -4   6   1        107.25         98.99         5.91 o                         
  -3   6   1         62.08         75.22         4.14 o                         
  -2   6   1         21.37         23.35         1.38 o                         
  -1   6   1       2906.75       3135.45       168.55 o                         
   0   6   1        330.20        351.82        11.16 o                         
   1   6   1       1114.46       1103.11        38.77 o                         
   2   6   1          1.98          1.34         0.41 o                         
   3   6   1          0.41          2.67         0.72 o                         
   4   6   1         71.67         77.48         4.67 o                         
   5   6   1         69.05         64.37         5.97 o                         
   6   6   1         30.74         31.99         5.54 o                         
   7   6   1          0.33          3.93         2.49 o                         
  -7   7   1          9.55          7.73         2.55 o                         
  -6   7   1         14.24          8.68         3.02 o                         
  -5   7   1          9.64          9.44         2.04 o                         
  -4   7   1         49.75         49.63         3.74 o                         
  -3   7   1        375.69        325.00        10.94 o                         
  -2   7   1        341.26        291.08         9.61 o                         
  -1   7   1        427.00        439.09        13.42 o                         
   0   7   1        245.06        251.94        10.42 o                         
   1   7   1        631.65        693.99        24.50 o                         
   2   7   1          1.84          1.79         0.42 o                         
   3   7   1        100.51         69.43         3.35 o                         
   4   7   1        779.32        761.86        31.59 o                         
   5   7   1         12.03          6.63         2.98 o                         
   6   7   1        184.24        170.86        14.56 o                         
   7   7   1          0.33         -0.75         2.02 o                         
  -7   8   1          1.80          0.37         1.76 o                         
  -6   8   1         16.62         13.12         2.39 o                         
  -5   8   1        204.50        206.55        10.13 o                         
  -4   8   1         50.94         41.51         3.59 o                         
  -3   8   1          4.27          5.60         0.86 o                         
  -2   8   1        564.64        517.36        16.72 o                         
  -1   8   1       1412.44       1681.18        52.88 o                         
   0   8   1        541.49        572.39        20.24 o                         
   1   8   1        263.51        276.38         9.93 o                         
   2   8   1         75.26         75.30         3.14 o                         
   3   8   1         47.26         75.10         3.77 o                         
   4   8   1         11.23         18.22         2.47 o                         
   5   8   1        139.29        148.74        12.31 o                         
   6   8   1          3.55          4.50         2.63 o                         
   7   8   1          1.62          0.99         2.07 o                         
  -7   9   1         18.63         20.65         3.07 o                         
  -6   9   1         67.54         75.57         5.79 o                         
  -5   9   1         13.89         10.18         2.01 o                         
  -4   9   1         36.11         30.44         3.00 o                         
  -3   9   1       1005.25       1121.64        35.76 o                         
  -2   9   1        426.79        420.67        13.71 o                         
  -1   9   1        956.38        831.08        25.12 o                         
   0   9   1        577.89        627.33        20.91 o                         
   1   9   1        257.62        297.49        10.08 o                         
   2   9   1         78.09         61.65         2.72 o                         
   3   9   1         60.92         51.41         2.48 o                         
   4   9   1         30.72         30.15         2.36 o                         
   5   9   1        292.27        288.34        16.40 o                         
   6   9   1          0.50          4.70         3.46 o                         
   7   9   1          0.25          0.06         2.11 o                         
  -7  10   1         22.88         18.80         3.02 o                         
  -6  10   1         13.96         14.53         2.71 o                         
  -5  10   1          2.26          2.10         1.42 o                         
  -4  10   1         44.41         48.25         6.31 o                         
  -3  10   1        621.03        561.85        18.38 o                         
  -2  10   1        133.69        123.35         4.18 o                         
  -1  10   1       1583.37       1674.09        52.70 o                         
   0  10   1         10.77         10.27         0.64 o                         
   1  10   1         40.90         29.60         1.60 o                         
   2  10   1         48.35         41.64         2.00 o                         
   3  10   1        236.13        243.98         8.76 o                         
   4  10   1         59.25         50.24         3.25 o                         
   5  10   1        105.24        108.10         8.33 o                         
   6  10   1         97.34         95.59        10.01 o                         
   7  10   1          3.15          1.86         2.41 o                         
  -7  11   1         31.31         28.29         3.54 o                         
  -6  11   1         12.60         12.76         2.91 o                         
  -5  11   1          5.00          6.86         1.72 o                         
  -4  11   1         67.24         84.53         5.67 o                         
  -3  11   1         26.48         34.03         2.15 o                         
  -2  11   1         44.55         33.06         1.71 o                         
  -1  11   1        607.99        537.45        16.36 o                         
   0  11   1        204.82        214.94         6.95 o                         
   1  11   1       3616.43       5910.70       282.51 o                         
   2  11   1          0.44          1.17         0.44 o                         
   3  11   1        133.93        134.89         5.32 o                         
   4  11   1        174.84        150.28         7.92 o                         
   5  11   1        661.16        664.62        34.73 o                         
   6  11   1          8.91          3.18         4.55 o                         
   7  11   1          1.25          4.26         2.56 o                         
  -7  12   1          1.81          5.34         1.95 o                         
  -6  12   1         56.53         62.52         6.41 o                         
  -5  12   1       1183.98       1366.17        62.13 o                         
  -4  12   1          4.18          2.20         1.27 o                         
  -3  12   1        157.49        109.22         6.18 o                         
  -2  12   1         38.30         36.75         1.91 o                         
  -1  12   1        593.20        677.86        20.49 o                         
   0  12   1        134.86        123.55         3.93 o                         
   1  12   1          9.04         17.70         0.93 o                         
   2  12   1        444.99        485.94        16.49 o                         
   3  12   1        184.62        204.63         8.46 o                         
   4  12   1         43.98         43.76         3.99 o                         
   5  12   1          6.35         14.21         3.34 o                         
   6  12   1         46.40         57.95        14.01 o                         
   7  12   1         98.97        101.34         9.16 o                         
  -7  13   1        181.55        209.72        15.02 o                         
  -6  13   1         10.03          6.32         2.25 o                         
  -5  13   1        277.20        292.27        14.70 o                         
  -4  13   1          0.83          1.72         1.24 o                         
  -3  13   1         17.53         23.88         1.72 o                         
  -2  13   1        604.56        570.01        18.33 o                         
  -1  13   1       4383.50       6282.18       344.31 o                         
   0  13   1         36.92         47.50         1.70 o                         
   1  13   1         75.31         79.99         2.79 o                         
   2  13   1        122.11        116.46         4.61 o                         
   3  13   1         21.30         13.42         1.33 o                         
   4  13   1          0.14          1.17         0.90 o                         
   5  13   1       2221.57       2534.21       127.50 o                         
   6  13   1         37.95         40.29         6.26 o                         
   7  13   1         17.71         29.31         4.91 o                         
  -7  14   1         74.77         98.69         7.19 o                         
  -6  14   1          8.58          7.48         2.36 o                         
  -5  14   1       2272.50       2556.43       114.85 o                         
  -4  14   1        132.51        139.07         7.93 o                         
  -3  14   1         48.55         60.23         3.13 o                         
  -2  14   1        312.59        292.61        12.55 o                         
  -1  14   1       2719.07       3157.13       222.01 o                         
   0  14   1        687.59        793.77        23.93 o                         
   1  14   1       6632.10      11942.24       560.89 o                         
   2  14   1        105.94        114.01         4.50 o                         
   3  14   1        158.88        129.78         5.31 o                         
   4  14   1         18.29         17.21         2.21 o                         
   5  14   1         53.23         63.77         5.60 o                         
   6  14   1          2.00          3.84         3.70 o                         
   7  14   1        242.55        292.17        25.56 o                         
  -7  15   1         76.54         85.88         6.48 o                         
  -6  15   1         36.16         47.16         4.33 o                         
  -5  15   1        233.62        267.38        15.27 o                         
  -4  15   1         69.83         65.33         4.72 o                         
  -3  15   1       1088.37       1089.77        45.03 o                         
  -2  15   1         46.66         34.32         1.84 o                         
  -1  15   1        202.85        288.80         9.96 o                         
   0  15   1        910.25       1027.34        30.81 o                         
   1  15   1        623.00        777.38        24.61 o                         
   2  15   1          1.67          3.19         0.71 o                         
   3  15   1        327.11        323.18        13.95 o                         
   4  15   1          8.94         10.42         1.97 o                         
   5  15   1        726.43        776.55        46.53 o                         
   6  15   1         71.79         69.27         6.13 o                         
   7  15   1         18.97         20.00         4.53 o                         
  -7  16   1          2.84          5.06         2.21 o                         
  -6  16   1         83.27         80.13         5.74 o                         
  -5  16   1         92.70         76.43         7.13 o                         
  -4  16   1        178.71        166.12         9.12 o                         
  -3  16   1        858.92        935.74        38.89 o                         
  -2  16   1        366.92        342.91        11.93 o                         
  -1  16   1        898.95       1153.15        38.35 o                         
   0  16   1          4.96          9.71         0.82 o                         
   1  16   1        183.72        240.33         7.89 o                         
   2  16   1          2.43          2.54         0.57 o                         
   3  16   1        250.82        231.90        10.20 o                         
   4  16   1        152.20        135.67         8.36 o                         
   5  16   1        311.67        331.92        22.29 o                         
   6  16   1         59.32         73.14        10.04 o                         
   7  16   1         15.98         11.52         3.97 o                         
  -7  17   1          0.33          0.56         1.95 o                         
  -6  17   1         22.56         23.73         3.19 o                         
  -5  17   1         36.64         41.36         4.56 o                         
  -4  17   1          9.61          9.27         2.00 o                         
  -3  17   1        570.95        636.80        26.88 o                         
  -2  17   1        206.53        194.47         8.00 o                         
  -1  17   1         53.00         58.43         2.64 o                         
   0  17   1        353.27        374.05        12.04 o                         
   1  17   1       3475.54       4483.13       222.24 o                         
   2  17   1        644.70        657.42        23.52 o                         
   3  17   1       1122.27       1196.25        53.84 o                         
   4  17   1          8.04          7.14         2.11 o                         
   5  17   1          0.67          9.97         3.11 o                         
   6  17   1         70.61         87.73         9.08 o                         
   7  17   1          0.00          1.55         2.28 o                         
  -7  18   1          4.25          5.08         2.97 o                         
  -6  18   1          8.33          8.45         2.18 o                         
  -5  18   1        118.89        107.83         9.39 o                         
  -4  18   1         16.81         14.58         2.12 o                         
  -3  18   1        492.06        496.10        23.16 o                         
  -2  18   1          7.13          8.84         0.94 o                         
  -1  18   1        454.64        444.19        16.15 o                         
   0  18   1        496.31        531.86        17.04 o                         
   1  18   1        933.29       1064.31        35.44 o                         
   2  18   1         57.49         51.30         3.03 o                         
   3  18   1        700.24        772.02        39.10 o                         
   4  18   1         66.25         51.27         4.61 o                         
   5  18   1         31.94         40.31         4.88 o                         
   6  18   1        129.07        129.37        11.42 o                         
   7  18   1          0.04          0.33         5.30 o                         
  -7  19   1         15.37         18.89         4.44 o                         
  -6  19   1          0.80         -1.08         1.34 o                         
  -5  19   1         27.31         27.67         3.60 o                         
  -4  19   1         27.13         41.05         3.61 o                         
  -3  19   1         23.28         18.42         2.46 o                         
  -2  19   1         13.19         10.51         1.01 o                         
  -1  19   1         73.28        106.55         3.88 o                         
   0  19   1         94.02         93.80         3.57 o                         
   1  19   1        136.02        161.40         5.22 o                         
   2  19   1          0.14          1.09         0.49 o                         
   3  19   1        164.13        167.01         8.39 o                         
   4  19   1         37.57         37.38         3.80 o                         
   5  19   1        147.61        133.52         9.70 o                         
   6  19   1          8.90          6.77         2.93 o                         
   7  19   1         10.34         11.70         5.09 o                         
  -7  20   1          2.43         -0.13         1.80 o                         
  -6  20   1          7.01          8.29         2.12 o                         
  -5  20   1         45.02         47.28         8.39 o                         
  -4  20   1         17.16         17.18         2.28 o                         
  -3  20   1         12.66         10.42         1.70 o                         
  -2  20   1         54.80         55.19         3.49 o                         
  -1  20   1        104.11        119.50         4.83 o                         
   0  20   1          2.90          7.27         0.90 o                         
   1  20   1         96.65         77.62         3.39 o                         
   2  20   1        206.57        175.04         7.74 o                         
   3  20   1          5.37          9.34         1.54 o                         
   4  20   1          3.47          4.62         1.62 o                         
   5  20   1         18.75         22.85         4.62 o                         
   6  20   1          0.19          0.10         2.20 o                         
   7  20   1          3.80          1.81         2.54 o                         
  -7  21   1          1.51          1.86         1.92 o                         
  -6  21   1         36.99         39.15         5.02 o                         
  -5  21   1         18.74         18.43         4.19 o                         
  -4  21   1          7.54          7.34         1.70 o                         
  -3  21   1         17.44         18.28         2.17 o                         
  -2  21   1        215.21        191.39         8.60 o                         
  -1  21   1        626.94        669.25        22.56 o                         
   0  21   1          7.38         14.17         1.20 o                         
   1  21   1         72.01         74.30         2.87 o                         
   2  21   1          2.65          4.13         0.90 o                         
   3  21   1         38.46         34.60         3.74 o                         
   4  21   1         47.75         35.30         3.57 o                         
   5  21   1          0.34          1.85         2.04 o                         
   6  21   1         39.14         38.62         4.74 o                         
   7  21   1          2.22          5.69         2.92 o                         
  -7  22   1         10.83          9.80         2.86 o                         
  -6  22   1          0.29          0.40         1.65 o                         
  -5  22   1          5.36          4.37         1.82 o                         
  -4  22   1          3.67          2.17         1.32 o                         
  -3  22   1          0.44          3.17         1.12 o                         
  -2  22   1        114.46         97.54         6.22 o                         
  -1  22   1        151.89        154.71         7.04 o                         
   0  22   1        362.73        410.67        13.32 o                         
   1  22   1         44.63         74.15         3.15 o                         
   2  22   1         31.85         26.79         2.38 o                         
   3  22   1         81.45         78.87         5.14 o                         
   4  22   1          8.17          8.10         2.14 o                         
   5  22   1        110.43        131.28         9.32 o                         
   6  22   1         52.84         52.09         7.32 o                         
   7  22   1         25.13         29.86         5.25 o                         
  -6  23   1          0.53         -1.38         1.38 o                         
  -5  23   1         53.27         56.05         5.35 o                         
  -4  23   1         16.84         20.45         2.52 o                         
  -3  23   1        167.89        161.96         8.38 o                         
  -2  23   1         77.98         73.27         4.21 o                         
  -1  23   1        520.83        557.29        23.30 o                         
   0  23   1        886.01        937.83        35.43 o                         
   1  23   1          5.05          1.49         0.66 o                         
   2  23   1         54.59         57.41         3.53 o                         
   3  23   1         19.67         10.02         1.89 o                         
   4  23   1         11.33         10.26         3.00 o                         
   5  23   1          4.29          6.33         2.29 o                         
   6  23   1         25.77         21.95         3.69 o                         
  -6  24   1          1.78          1.28         1.67 o                         
  -5  24   1         10.52          5.61         1.70 o                         
  -4  24   1          0.90          2.25         1.90 o                         
  -3  24   1         49.38         41.23         3.41 o                         
  -2  24   1         27.10         30.44         2.41 o                         
  -1  24   1         64.22         92.92         5.80 o                         
   0  24   1          2.32          3.21         0.72 o                         
   1  24   1          9.80         10.20         1.23 o                         
   2  24   1         86.62         78.49         5.69 o                         
   3  24   1        131.50        137.79         8.90 o                         
   4  24   1         31.93         37.22         6.79 o                         
   5  24   1          1.56          1.37         1.63 o                         
   6  24   1          0.24          0.39         1.90 o                         
  -6  25   1          1.22          0.83         1.73 o                         
  -5  25   1         19.07         17.22         2.56 o                         
  -4  25   1          2.19          4.93         2.34 o                         
  -3  25   1         99.81        103.86         6.78 o                         
  -2  25   1          1.01          1.68         1.09 o                         
  -1  25   1        428.64        503.84        23.25 o                         
   0  25   1        462.63        497.19        22.76 o                         
   1  25   1        122.89        136.44         6.29 o                         
   2  25   1          0.02         -0.19         0.64 o                         
   3  25   1        206.22        173.34         8.05 o                         
   4  25   1          4.41          4.90         2.34 o                         
   5  25   1         16.59         16.34         2.79 o                         
   6  25   1         28.43         24.36         3.74 o                         
  -6  26   1          0.14         -1.08         1.76 o                         
  -5  26   1         59.99         63.27         5.10 o                         
  -4  26   1          6.08          3.22         1.74 o                         
  -3  26   1        125.70         88.72         5.61 o                         
  -2  26   1         50.38         48.48         3.67 o                         
  -1  26   1        279.25        290.33        13.83 o                         
   0  26   1        547.30        566.35        25.89 o                         
   1  26   1        565.34        649.91        29.47 o                         
   2  26   1         20.16         17.94         1.85 o                         
   3  26   1        397.66        377.50        17.80 o                         
   4  26   1          0.19          0.84         3.75 o                         
   5  26   1         23.45         23.37         3.26 o                         
   6  26   1         14.59         18.02         3.70 o                         
  -6  27   1          4.31          3.58         2.01 o                         
  -5  27   1          6.73          5.28         2.19 o                         
  -4  27   1          1.85          1.53         1.35 o                         
  -3  27   1        165.26        116.09         6.84 o                         
  -2  27   1         34.34         29.94         2.75 o                         
  -1  27   1        856.15       1004.46        41.47 o                         
   0  27   1        295.33        300.62        14.14 o                         
   1  27   1        236.09        225.63        10.86 o                         
   2  27   1          3.42          3.00         0.88 o                         
   3  27   1        138.04        105.90         6.08 o                         
   4  27   1         28.76         23.98         3.29 o                         
   5  27   1         63.59         59.96         5.52 o                         
   6  27   1          2.91         -0.43         1.93 o                         
  -6  28   1          9.53         14.71         3.05 o                         
  -5  28   1         48.07         49.34         4.46 o                         
  -4  28   1          2.81          1.66         1.37 o                         
  -3  28   1        291.14        287.83        16.36 o                         
  -2  28   1         28.62         24.28         2.55 o                         
  -1  28   1         14.86          6.56         1.46 o                         
   0  28   1          0.76          1.03         0.81 o                         
   1  28   1       1418.35       1618.29        72.85 o                         
   2  28   1         30.19         32.00         2.54 o                         
   3  28   1        221.31        179.86        10.53 o                         
   4  28   1          0.02          0.17         1.08 o                         
   5  28   1        101.20        124.16        12.43 o                         
   6  28   1         16.11         17.13         3.69 o                         
  -6  29   1         63.15         60.28         5.37 o                         
  -5  29   1          4.05          3.66         1.61 o                         
  -4  29   1         10.09         10.75         2.38 o                         
  -3  29   1         19.16         10.86         2.76 o                         
  -2  29   1        115.59         99.45         6.21 o                         
  -1  29   1        200.74        237.00        11.66 o                         
   0  29   1         17.37         20.37         2.14 o                         
   1  29   1        728.19        777.33        35.53 o                         
   2  29   1          0.88          0.44         1.25 o                         
   3  29   1         98.76        108.87         8.11 o                         
   4  29   1          0.23          0.16         1.42 o                         
   5  29   1         26.70         29.61         3.60 o                         
   6  29   1         23.03         19.28         8.34 o                         
  -6  30   1          6.54          6.91         3.07 o                         
  -5  30   1         77.35         93.22         8.60 o                         
  -4  30   1          0.84         -0.83         1.28 o                         
  -3  30   1          0.74         -0.18         1.04 o                         
  -2  30   1        142.34        134.92         7.77 o                         
  -1  30   1       2655.55       3129.22       155.92 o                         
   0  30   1          9.85         10.32         2.09 o                         
   1  30   1        215.91        227.33        11.35 o                         
   2  30   1          1.79          0.50         1.27 o                         
   3  30   1         58.09         65.90        11.33 o                         
   4  30   1          2.84          4.16         1.69 o                         
   5  30   1          8.14          5.46         4.36 o                         
   6  30   1          4.73          4.12         2.60 o                         
  -5  31   1        136.68        180.56        11.63 o                         
  -4  31   1          0.09         -0.54         2.02 o                         
  -3  31   1         12.02          7.96         1.84 o                         
  -2  31   1        107.76        111.32         6.57 o                         
  -1  31   1        120.95        109.98         7.45 o                         
   0  31   1        323.00        340.96        18.26 o                         
   1  31   1       2056.44       2279.92       102.33 o                         
   2  31   1         74.04         80.84         5.68 o                         
   3  31   1          3.73          4.81         1.34 o                         
   4  31   1         10.54          4.64         1.84 o                         
   5  31   1          3.35          3.12         2.27 o                         
  -5  32   1        132.48        133.66         9.90 o                         
  -4  32   1         20.95         23.87         3.33 o                         
  -3  32   1          2.64          6.08         1.69 o                         
  -2  32   1        117.86        120.81         7.38 o                         
  -1  32   1        297.35        275.61        15.37 o                         
   0  32   1          4.59          6.69         1.67 o                         
   1  32   1         25.34         31.06         3.44 o                         
   2  32   1         76.59         89.67        15.68 o                         
   3  32   1         23.37         23.53         2.54 o                         
   4  32   1          0.40          1.39         1.42 o                         
   5  32   1         81.94         75.55         7.98 o                         
  -5  33   1          9.97         14.80         2.99 o                         
  -4  33   1          1.59          2.18         2.27 o                         
  -3  33   1         20.29         20.79         3.25 o                         
  -2  33   1        141.61        147.05         7.75 o                         
  -1  33   1        134.44        155.40        13.94 o                         
   0  33   1        115.65        121.34        13.00 o                         
   1  33   1          2.02          2.59         1.91 o                         
   2  33   1         32.18         31.62         3.14 o                         
   3  33   1         33.05         36.86         3.32 o                         
   4  33   1         73.32         80.97         6.27 o                         
   5  33   1         73.89         60.47         5.57 o                         
  -5  34   1         54.56         64.34         7.52 o                         
  -4  34   1         14.02         13.43         2.56 o                         
  -3  34   1          0.20          1.58         1.99 o                         
  -2  34   1        107.29        115.15         6.73 o                         
  -1  34   1         43.35         42.20         7.85 o                         
   0  34   1         59.80         59.02         7.87 o                         
   1  34   1          6.23          0.85         2.33 o                         
   2  34   1         23.47         27.27         3.30 o                         
   3  34   1          7.25          8.69         1.77 o                         
   4  34   1         24.53         32.68         3.56 o                         
   5  34   1         18.99         18.61         3.43 o                         
  -5  35   1          2.37          8.45         2.93 o                         
  -4  35   1          0.37         -0.51         1.62 o                         
  -3  35   1          4.09          1.53         1.79 o                         
  -2  35   1          6.29          3.32         1.23 o                         
  -1  35   1         12.58         13.31         2.54 o                         
   0  35   1         33.19         30.71         4.29 o                         
   1  35   1          0.98          0.43         1.11 o                         
   2  35   1        117.05        110.96        11.89 o                         
   3  35   1         14.13          9.84         2.98 o                         
   4  35   1         69.60         70.74         5.47 o                         
   5  35   1         20.80         16.03         4.00 o                         
  -5  36   1         37.71         40.76         5.89 o                         
  -4  36   1          0.54          0.73         1.51 o                         
  -3  36   1         11.11         13.27         2.32 o                         
  -2  36   1          9.28         10.60         1.82 o                         
  -1  36   1         54.21         66.21         5.79 o                         
   0  36   1          0.14          0.32         1.22 o                         
   1  36   1          5.18          5.51         1.84 o                         
   2  36   1          2.71          6.71         1.86 o                         
   3  36   1         35.08         27.36         2.83 o                         
   4  36   1          2.49          5.29         1.74 o                         
   5  36   1         57.77         68.59         6.41 o                         
  -4  37   1          6.24          2.14         1.83 o                         
  -3  37   1         13.78          9.24         2.01 o                         
  -2  37   1         40.29         36.84         4.17 o                         
  -1  37   1          8.32         14.28         2.53 o                         
   0  37   1         53.73         53.93         5.96 o                         
   1  37   1          4.19          3.23         1.73 o                         
   2  37   1          4.04          7.95         2.14 o                         
   3  37   1         38.66         39.81         4.55 o                         
   4  37   1         18.71         23.01         4.17 o                         
  -4  38   1          3.40          1.47         1.84 o                         
  -3  38   1          0.57         -1.24         1.32 o                         
  -2  38   1          0.10          2.18         1.60 o                         
  -1  38   1          2.47          5.56         1.87 o                         
   0  38   1         12.64         12.62         2.52 o                         
   1  38   1          3.06          1.22         1.42 o                         
   2  38   1          4.16          0.82         1.78 o                         
   3  38   1         10.24         14.16         2.59 o                         
   4  38   1          0.60         -0.58         1.70 o                         
  -4  39   1          5.12          6.51         2.77 o                         
  -3  39   1         78.55         89.39         8.32 o                         
  -2  39   1         40.72         42.97         4.20 o                         
  -1  39   1         38.34         43.30         4.61 o                         
   0  39   1         36.12         34.96         4.08 o                         
   1  39   1          0.22          0.70         1.50 o                         
   2  39   1          2.90          3.67         1.85 o                         
   3  39   1          0.88          1.66         1.40 o                         
   4  39   1          7.95          9.70         2.39 o                         
  -4  40   1         43.36         35.67         3.93 o                         
  -3  40   1         70.75         87.89         6.28 o                         
  -2  40   1         16.13         15.24         2.56 o                         
  -1  40   1          1.04          4.38         1.76 o                         
   0  40   1         18.72         15.76         2.70 o                         
   1  40   1         64.09         80.67        12.82 o                         
   2  40   1         35.47         45.03         5.33 o                         
   3  40   1        116.77        107.47         7.16 o                         
   4  40   1          0.27         -0.46         1.57 o                         
  -3  41   1         90.27        110.11        10.98 o                         
  -2  41   1         45.38         43.62         4.36 o                         
  -1  41   1        142.63        170.46        11.29 o                         
   0  41   1          0.04         -1.12         1.12 o                         
   1  41   1          1.90          4.51         2.08 o                         
   2  41   1          7.04          8.57         2.40 o                         
   3  41   1          5.04          5.54         2.15 o                         
  -3  42   1         83.48         88.68         9.79 o                         
  -2  42   1         19.88         14.99         2.69 o                         
  -1  42   1        146.80        164.48        11.73 o                         
   0  42   1          1.28          1.88         1.66 o                         
   1  42   1         86.98        101.09         8.44 o                         
   2  42   1         59.63         64.04         6.43 o                         
   3  42   1        290.34        355.63        28.17 o                         
  -3  43   1        383.31        421.99        23.35 o                         
  -2  43   1         13.10          9.11         2.33 o                         
  -1  43   1         12.77         15.27         2.97 o                         
   0  43   1         33.28         32.86         4.38 o                         
   1  43   1        120.29        141.38        12.93 o                         
   2  43   1         11.78         14.90         3.20 o                         
   3  43   1        175.14        199.04        13.09 o                         
  -2  44   1          1.27         -1.26         2.44 o                         
  -1  44   1          4.34          4.86         2.17 o                         
   0  44   1          0.06         -0.82         1.37 o                         
   1  44   1         38.09         45.79         6.31 o                         
   2  44   1          3.07          0.21         3.18 o                         
  -2  45   1         13.50          8.47         2.33 o                         
  -1  45   1         63.39         54.64        14.00 o                         
   0  45   1         24.38         22.38         3.66 o                         
   1  45   1          0.35         -1.27         2.76 o                         
   2  45   1         91.48         99.09        11.69 o                         
  -1  46   1          1.03         -1.37         1.90 o                         
   0  46   1         25.58         37.93         6.54 o                         
   1  46   1         11.74          8.77         4.10 o                         
   0  47   1          6.01         10.12         3.33 o                         
  -6   0   2         12.79         17.04         3.97 o                         
  -4   0   2         40.75         53.77         9.98 o                         
  -2   0   2       1417.46       1549.77        69.46 o                         
   0   0   2       3558.27       3720.93       232.26 o                         
   4   0   2        289.65        356.11        21.70 o                         
   6   0   2          9.05         14.61         5.04 o                         
  -7   1   2         49.52         50.51         4.98 o                         
  -6   1   2        471.52        449.27        25.02 o                         
  -5   1   2          8.67         13.71         3.37 o                         
  -4   1   2         10.86         16.75         2.17 o                         
  -3   1   2        432.53        375.11        12.56 o                         
  -2   1   2       1758.97       1817.73        54.84 o                         
  -1   1   2        571.18        459.73        15.59 o                         
   0   1   2      22527.37      20304.64      1179.50 o                         
   1   1   2        372.70        404.96        23.59 o                         
   2   1   2        922.27        986.50        44.35 o                         
   3   1   2         96.16         92.90         4.88 o                         
   4   1   2          1.25          1.54         1.05 o                         
   5   1   2         37.54         42.10         4.64 o                         
   6   1   2        198.86        186.00        18.85 o                         
   7   1   2         14.90         14.36         4.53 o                         
  -7   2   2         78.70         82.71         6.36 o                         
  -6   2   2         50.09         49.72         5.42 o                         
  -5   2   2         32.32         28.27         5.10 o                         
  -4   2   2          1.99          0.50         1.17 o                         
  -3   2   2          7.46          7.85         1.05 o                         
  -2   2   2        170.23        170.68         5.62 o                         
  -1   2   2       7292.77       6634.44       326.25 o                         
   0   2   2       4552.82       4464.78       215.04 o                         
   1   2   2       6118.06       7074.05       290.64 o                         
   2   2   2        778.96        794.91        32.32 o                         
   3   2   2        184.39        156.63         7.11 o                         
   4   2   2          0.08          1.73         1.21 o                         
   5   2   2         63.34         43.72         4.79 o                         
   6   2   2          7.90         15.37         5.34 o                         
   7   2   2         29.10         30.27         5.39 o                         
  -7   3   2         31.43         28.92         3.69 o                         
  -6   3   2          3.06         11.38         3.08 o                         
  -5   3   2         13.66          7.76         1.84 o                         
  -4   3   2        116.92        128.82         7.23 o                         
  -3   3   2          6.87          5.52         0.94 o                         
  -2   3   2         86.65         86.17         3.25 o                         
  -1   3   2       4552.71       4541.16       213.20 o                         
   0   3   2       1841.22       1880.22        99.64 o                         
   1   3   2       1162.03       1156.32        66.52 o                         
   2   3   2         53.16         62.41         3.59 o                         
   3   3   2         13.89          8.19         1.11 o                         
   4   3   2        184.19        192.12         9.95 o                         
   5   3   2         30.97         34.76         4.28 o                         
   6   3   2         82.99         77.65         7.81 o                         
   7   3   2          2.36          3.13         3.24 o                         
  -7   4   2          0.71          0.36         1.76 o                         
  -6   4   2         37.02         41.79         4.98 o                         
  -5   4   2         30.01         51.25         5.90 o                         
  -4   4   2          3.58          2.19         1.40 o                         
  -3   4   2         19.49         29.14         1.85 o                         
  -2   4   2        747.93        828.63        26.54 o                         
  -1   4   2       2988.46       3003.45       153.56 o                         
   0   4   2        309.88        263.49         7.67 o                         
   1   4   2       4367.08       4925.33       209.13 o                         
   2   4   2        219.45        294.83        13.68 o                         
   3   4   2         42.64         33.74         3.54 o                         
   4   4   2        105.20        108.20         7.53 o                         
   5   4   2         66.70         77.64         7.07 o                         
   6   4   2         71.94         62.85         8.68 o                         
   7   4   2         46.47         42.49         5.70 o                         
  -7   5   2          6.35          1.72         1.89 o                         
  -6   5   2          7.07          7.69         2.30 o                         
  -5   5   2         86.48         86.38         5.90 o                         
  -4   5   2        154.07        147.87         8.65 o                         
  -3   5   2        313.72        317.76        10.22 o                         
  -2   5   2       1388.62       1414.79        44.93 o                         
  -1   5   2       4230.40       4154.11       201.39 o                         
   0   5   2       2779.88       3053.31       141.99 o                         
   1   5   2       2462.79       2708.72       190.37 o                         
   2   5   2       1862.36       2079.88        92.47 o                         
   3   5   2        175.53        136.63         7.68 o                         
   4   5   2          2.52          4.23         1.55 o                         
   5   5   2         16.92         13.33         2.76 o                         
   6   5   2         54.88         36.79         4.74 o                         
   7   5   2         10.67         11.81         4.09 o                         
  -7   6   2         36.50         40.12         4.36 o                         
  -6   6   2          7.59          6.15         2.03 o                         
  -5   6   2         11.63         10.19         1.96 o                         
  -4   6   2        319.14        343.42        15.22 o                         
  -3   6   2        126.07        100.37         5.19 o                         
  -2   6   2        797.43        887.41        28.41 o                         
  -1   6   2        209.46        193.11         6.11 o                         
   0   6   2        131.51        150.29         4.95 o                         
   1   6   2        292.38        305.00        12.58 o                         
   2   6   2         82.74        103.67         5.40 o                         
   3   6   2        324.06        289.69        13.80 o                         
   4   6   2         43.40         47.19         4.27 o                         
   5   6   2         18.29         20.89         3.26 o                         
   6   6   2          0.14         -1.77         1.77 o                         
   7   6   2         34.17         39.67         5.36 o                         
  -7   7   2          1.43          2.29         1.96 o                         
  -6   7   2          3.89          2.44         1.72 o                         
  -5   7   2         88.75         68.35         4.95 o                         
  -4   7   2         12.55          9.86         2.40 o                         
  -3   7   2        451.91        439.20        14.61 o                         
  -2   7   2        247.15        184.46         6.35 o                         
  -1   7   2         10.95          4.04         0.49 o                         
   0   7   2        582.60        550.45        19.40 o                         
   1   7   2        686.86        757.19        26.74 o                         
   2   7   2          3.44          0.54         0.49 o                         
   3   7   2        151.45        133.64         7.66 o                         
   4   7   2        216.75        181.42         9.34 o                         
   5   7   2        649.54        651.14        34.11 o                         
   6   7   2         46.19         42.42         5.01 o                         
   7   7   2          0.01         -1.05         2.13 o                         
  -7   8   2          3.17          2.93         1.91 o                         
  -6   8   2          0.12          1.93         1.59 o                         
  -5   8   2         70.71         56.69         4.50 o                         
  -4   8   2          9.47          9.12         1.69 o                         
  -3   8   2         66.36         61.32         4.20 o                         
  -2   8   2          4.06          2.61         0.63 o                         
  -1   8   2        212.94        205.04         6.46 o                         
   0   8   2       1397.75       1513.22        61.32 o                         
   1   8   2       1888.84       2007.41        81.16 o                         
   2   8   2          0.09          7.95         1.50 o                         
   3   8   2          8.34          4.74         1.13 o                         
   4   8   2        354.63        348.88        16.59 o                         
   5   8   2        104.10        104.22         8.05 o                         
   6   8   2          7.97          6.43         2.95 o                         
   7   8   2          5.46          9.57         3.73 o                         
  -7   9   2          7.30          6.41         2.12 o                         
  -6   9   2          3.18         -0.30         1.49 o                         
  -5   9   2         22.48         20.23         2.61 o                         
  -4   9   2        117.30         87.13         7.67 o                         
  -3   9   2        633.56        538.60        17.58 o                         
  -2   9   2       1644.46       1707.57        54.12 o                         
  -1   9   2        412.33        395.06        12.18 o                         
   0   9   2       1842.91       2020.62       116.19 o                         
   1   9   2         15.90         23.48         1.06 o                         
   2   9   2         74.78         79.10         3.61 o                         
   3   9   2        172.59        145.35         7.33 o                         
   4   9   2       1097.95       1033.59        46.76 o                         
   5   9   2          2.92          2.88         1.86 o                         
   6   9   2          1.22          5.26         2.30 o                         
   7   9   2         23.55         29.62         6.10 o                         
  -7  10   2          3.16         -0.08         2.36 o                         
  -6  10   2         14.33         15.95         4.33 o                         
  -5  10   2         98.97        128.17         7.72 o                         
  -4  10   2         41.68         53.14         4.29 o                         
  -3  10   2         15.97         38.88         2.43 o                         
  -2  10   2         16.43          9.84         0.92 o                         
  -1  10   2        912.47        943.45        27.31 o                         
   0  10   2        718.61        732.04        22.00 o                         
   1  10   2        589.68        645.22        20.44 o                         
   2  10   2          2.15          2.70         0.46 o                         
   3  10   2         58.50         70.05         4.81 o                         
   4  10   2         21.35         23.48         2.16 o                         
   5  10   2        137.10        129.65         9.51 o                         
   6  10   2        223.82        229.94        14.32 o                         
   7  10   2         14.24         13.60         3.79 o                         
  -7  11   2          0.47         -1.00         1.89 o                         
  -6  11   2          0.28          1.49         1.58 o                         
  -5  11   2         12.91         12.09         2.14 o                         
  -4  11   2          0.04          4.55         1.56 o                         
  -3  11   2       1665.20       1731.22        55.01 o                         
  -2  11   2        822.53        788.54        24.06 o                         
  -1  11   2        281.10        305.28         9.06 o                         
   0  11   2       1960.01       2288.13       131.37 o                         
   1  11   2        206.39        224.06         7.29 o                         
   2  11   2        139.36        152.38         5.44 o                         
   3  11   2        623.79        596.15        25.02 o                         
   4  11   2          0.36          1.72         1.01 o                         
   5  11   2        292.16        297.36        16.76 o                         
   6  11   2         37.40         44.52         6.67 o                         
   7  11   2         11.21          9.10         5.79 o                         
  -7  12   2          6.70          9.07         2.99 o                         
  -6  12   2          3.49          1.25         1.55 o                         
  -5  12   2         50.97         51.90         4.55 o                         
  -4  12   2       1601.71       1817.64        81.98 o                         
  -3  12   2         82.28        106.43         5.33 o                         
  -2  12   2       1959.60       2344.40        82.69 o                         
  -1  12   2        132.53        145.60         4.74 o                         
   0  12   2        206.31        221.55         7.26 o                         
   1  12   2        217.43        195.81         6.37 o                         
   2  12   2        527.89        642.57        22.95 o                         
   3  12   2         17.65         14.70         1.32 o                         
   4  12   2        333.20        288.55        13.93 o                         
   5  12   2         55.58         57.73         6.21 o                         
   6  12   2         17.85         19.20         3.67 o                         
   7  12   2          0.30          3.00         2.33 o                         
  -7  13   2         36.16         38.69         4.22 o                         
  -6  13   2         31.43         26.43         3.41 o                         
  -5  13   2         77.19         73.57         5.82 o                         
  -4  13   2        603.19        657.62        30.65 o                         
  -3  13   2        169.42        163.44         6.76 o                         
  -2  13   2        398.50        437.36        13.64 o                         
  -1  13   2        527.41        540.59        16.53 o                         
   0  13   2         23.63         34.96         1.60 o                         
   1  13   2        121.66        142.16         4.75 o                         
   2  13   2       1397.40       1554.22        54.81 o                         
   3  13   2        105.01         79.91         3.27 o                         
   4  13   2        608.75        611.66        31.76 o                         
   5  13   2         87.40         78.50         7.38 o                         
   6  13   2         60.92         55.28         5.82 o                         
   7  13   2        132.03        134.42        10.98 o                         
  -7  14   2         47.97         56.07         5.18 o                         
  -6  14   2         32.66         44.71         4.29 o                         
  -5  14   2        112.77        133.06         9.60 o                         
  -4  14   2       1571.53       1695.32        76.59 o                         
  -3  14   2         17.18         20.19         2.46 o                         
  -2  14   2        755.75        802.86        25.81 o                         
  -1  14   2        554.37        619.23        18.90 o                         
   0  14   2         20.06         26.40         1.51 o                         
   1  14   2        266.99        235.25         7.67 o                         
   2  14   2       2517.01       2972.08       104.46 o                         
   3  14   2          0.21          1.00         0.54 o                         
   4  14   2       2860.64       3010.37       173.29 o                         
   5  14   2        105.93        114.69        11.80 o                         
   6  14   2         45.62         40.51         5.00 o                         
   7  14   2         14.94         13.03         3.49 o                         
  -7  15   2          2.35          3.93         1.98 o                         
  -6  15   2          9.96         15.87         2.51 o                         
  -5  15   2         91.58         95.16         9.33 o                         
  -4  15   2         64.14         68.56         5.55 o                         
  -3  15   2        163.41        162.20         7.65 o                         
  -2  15   2         75.56         53.83         3.70 o                         
  -1  15   2        116.07         97.83         3.41 o                         
   0  15   2          0.38          3.31         0.44 o                         
   1  15   2         62.15         64.88         2.73 o                         
   2  15   2        115.06        153.83         5.56 o                         
   3  15   2        697.46        709.91        24.18 o                         
   4  15   2         48.49         54.21         3.88 o                         
   5  15   2         15.21         13.15         3.15 o                         
   6  15   2         12.88         14.17         3.83 o                         
   7  15   2         11.00         11.37         3.25 o                         
  -7  16   2         86.70         84.32         7.40 o                         
  -6  16   2        300.85        325.45        16.54 o                         
  -5  16   2        171.81        140.80        25.87 o                         
  -4  16   2        499.08        465.29        22.08 o                         
  -3  16   2          3.82          4.33         1.74 o                         
  -2  16   2       1062.44       1216.97        40.94 o                         
  -1  16   2          3.12          5.98         0.69 o                         
   0  16   2         14.05         30.12         1.38 o                         
   1  16   2        148.58        152.13         5.12 o                         
   2  16   2         10.39          3.71         0.57 o                         
   3  16   2         15.30         13.98         1.38 o                         
   4  16   2          2.75          1.76         1.43 o                         
   5  16   2          7.20          6.81         6.26 o                         
   6  16   2        331.98        351.46        23.49 o                         
   7  16   2         28.76         18.61         4.33 o                         
  -7  17   2          4.26          4.28         3.06 o                         
  -6  17   2          7.19          7.15         2.16 o                         
  -5  17   2         10.68         12.68         3.40 o                         
  -4  17   2        477.79        492.58        23.38 o                         
  -3  17   2        774.69        776.75        35.54 o                         
  -2  17   2        243.11        201.50         7.40 o                         
  -1  17   2          0.01          1.12         0.47 o                         
   0  17   2        507.73        556.98        18.73 o                         
   1  17   2          1.12          3.22         0.53 o                         
   2  17   2        174.50        173.48         5.90 o                         
   3  17   2        636.30        695.87        28.96 o                         
   4  17   2        247.74        264.73        11.90 o                         
   5  17   2        109.64        112.60        12.71 o                         
   6  17   2         10.23         10.56         3.09 o                         
   7  17   2         12.04         21.12         4.71 o                         
  -7  18   2          0.90         -0.39         1.80 o                         
  -6  18   2         56.57         68.53         5.92 o                         
  -5  18   2          5.54          1.65         2.90 o                         
  -4  18   2          7.16          9.69         1.89 o                         
  -3  18   2        130.84        142.62        10.87 o                         
  -2  18   2        171.46        158.44         5.67 o                         
  -1  18   2          4.38          3.72         0.60 o                         
   0  18   2         40.73         40.31         2.12 o                         
   1  18   2        300.98        280.46        10.36 o                         
   2  18   2        112.51         88.82         3.42 o                         
   3  18   2         14.84         18.22         1.99 o                         
   4  18   2         44.27         41.88         3.07 o                         
   5  18   2        118.35        131.73        13.11 o                         
   6  18   2        161.83        172.17        14.22 o                         
   7  18   2         34.24         36.87         5.95 o                         
  -7  19   2         19.80         14.39         3.15 o                         
  -6  19   2         23.22         22.91         3.30 o                         
  -5  19   2          4.31          4.89         1.83 o                         
  -4  19   2          7.47          5.92         1.65 o                         
  -3  19   2        304.42        297.44        14.39 o                         
  -2  19   2        153.88        126.96         5.96 o                         
  -1  19   2        164.65        171.93         6.00 o                         
   0  19   2       1665.11       2169.39        68.48 o                         
   1  19   2         20.60         18.27         1.62 o                         
   2  19   2        121.90        135.90         4.83 o                         
   3  19   2        408.86        420.53        17.80 o                         
   4  19   2         79.24         62.23         3.89 o                         
   5  19   2         42.34         44.60         3.82 o                         
   6  19   2          0.90          6.22         3.56 o                         
   7  19   2          6.77         -0.51         5.20 o                         
  -7  20   2          4.55          2.23         2.27 o                         
  -6  20   2          6.15          6.21         2.22 o                         
  -5  20   2         11.71         15.04         2.51 o                         
  -4  20   2          1.62          2.75         1.36 o                         
  -3  20   2          6.00          1.37         1.07 o                         
  -2  20   2        175.06        172.15         9.98 o                         
  -1  20   2        527.21        571.60        20.55 o                         
   0  20   2        311.68        334.34        10.95 o                         
   1  20   2         27.61         23.73         1.52 o                         
   2  20   2        158.44        175.08         6.93 o                         
   3  20   2        461.96        424.95        18.03 o                         
   4  20   2        154.44        151.73         7.23 o                         
   5  20   2         30.37         26.29         4.26 o                         
   6  20   2          2.85          4.37         3.35 o                         
   7  20   2          1.06          0.32         2.23 o                         
  -6  21   2          0.31          1.88         2.16 o                         
  -5  21   2          5.43          6.64         1.88 o                         
  -4  21   2         19.95         20.01         2.79 o                         
  -3  21   2        172.07        166.50        10.27 o                         
  -2  21   2         26.86         36.98         2.94 o                         
  -1  21   2         47.07         40.32         1.99 o                         
   0  21   2        224.42        244.08         8.15 o                         
   1  21   2        328.91        327.34        12.10 o                         
   2  21   2         14.77         11.92         1.15 o                         
   3  21   2         44.88         43.12         2.92 o                         
   4  21   2         23.94         22.06         2.15 o                         
   5  21   2         68.77         70.66         5.16 o                         
   6  21   2         42.48         38.39         7.13 o                         
  -6  22   2          3.06          2.32         1.89 o                         
  -5  22   2         21.02         24.30         3.03 o                         
  -4  22   2          1.78          9.60         2.01 o                         
  -3  22   2        171.95        157.49         8.46 o                         
  -2  22   2        128.21        139.40         7.38 o                         
  -1  22   2         85.45         88.20         3.86 o                         
   0  22   2         75.09         78.28         3.36 o                         
   1  22   2         12.21         16.83         1.47 o                         
   2  22   2          3.16          2.04         0.65 o                         
   3  22   2         82.97         66.25         3.63 o                         
   4  22   2         64.14         69.51         5.20 o                         
   5  22   2         72.82         76.39         5.34 o                         
   6  22   2         66.89         68.76         8.14 o                         
  -6  23   2          0.21          0.50         1.61 o                         
  -5  23   2          0.08          0.66         1.39 o                         
  -4  23   2          8.77          7.19         2.57 o                         
  -3  23   2          8.40         10.32         1.78 o                         
  -2  23   2         71.66         66.74         4.14 o                         
  -1  23   2        182.28        195.29         8.14 o                         
   0  23   2        436.64        418.99        16.29 o                         
   1  23   2        126.62        130.31         6.75 o                         
   2  23   2        108.41        110.67         4.92 o                         
   3  23   2        196.06        195.78         8.82 o                         
   4  23   2         16.54         18.99         2.22 o                         
   5  23   2          8.55          8.42         1.80 o                         
   6  23   2         38.75         52.12         8.60 o                         
  -6  24   2         19.96         19.17         3.38 o                         
  -5  24   2          0.86          1.26         1.46 o                         
  -4  24   2          3.13          6.21         2.75 o                         
  -3  24   2          1.06         -0.59         0.89 o                         
  -2  24   2        290.52        279.06        12.36 o                         
  -1  24   2        258.90        219.25         9.85 o                         
   0  24   2         20.68         27.93         1.97 o                         
   1  24   2         81.85         78.82         4.32 o                         
   2  24   2          9.37          9.41         1.41 o                         
   3  24   2         83.52         73.53         4.29 o                         
   4  24   2         10.51          7.60         1.63 o                         
   5  24   2          0.36          0.42         1.31 o                         
   6  24   2          3.62          0.27         3.24 o                         
  -6  25   2         21.52         19.59         3.17 o                         
  -5  25   2          8.17          7.63         2.06 o                         
  -4  25   2          0.17         -1.04         1.04 o                         
  -3  25   2          4.77          6.69         1.54 o                         
  -2  25   2         85.87         91.48         5.05 o                         
  -1  25   2          3.63          4.10         0.99 o                         
   0  25   2       1109.84       1208.52        46.09 o                         
   1  25   2        109.11         99.47         5.53 o                         
   2  25   2         22.96         14.10         1.40 o                         
   3  25   2          5.83          6.12         1.09 o                         
   4  25   2         20.15         28.31         2.81 o                         
   5  25   2          3.23          4.32         1.73 o                         
   6  25   2        104.94        106.43         8.86 o                         
  -6  26   2          1.16          6.48         2.07 o                         
  -5  26   2          1.66          1.25         1.62 o                         
  -4  26   2         14.59         13.02         3.49 o                         
  -3  26   2        185.75        161.26         8.77 o                         
  -2  26   2        704.16        635.78        26.96 o                         
  -1  26   2         28.76         27.19         2.28 o                         
   0  26   2        354.71        413.27        17.50 o                         
   1  26   2        435.34        432.96        18.31 o                         
   2  26   2         23.75         17.61         1.62 o                         
   3  26   2         73.82         60.03         4.07 o                         
   4  26   2         21.21         11.32         1.94 o                         
   5  26   2          1.27          0.87         1.31 o                         
   6  26   2          0.61          5.58         2.48 o                         
  -6  27   2        266.04        279.33        20.04 o                         
  -5  27   2          1.40          0.22         1.45 o                         
  -4  27   2          1.35          1.87         1.80 o                         
  -3  27   2         11.41          8.33         1.76 o                         
  -2  27   2        145.63        122.60         6.37 o                         
  -1  27   2        156.94        140.07         7.43 o                         
   0  27   2       3115.22       3773.97       167.71 o                         
   1  27   2        135.05        121.56         5.92 o                         
   2  27   2          5.37          5.22         0.94 o                         
   3  27   2          0.26          0.68         0.98 o                         
   4  27   2         24.96         23.13         2.55 o                         
   5  27   2          5.63          6.08         1.79 o                         
   6  27   2        168.76        209.82        14.79 o                         
  -6  28   2          0.38          5.49         2.25 o                         
  -5  28   2          0.04         -1.54         1.83 o                         
  -4  28   2         95.23        100.55         7.51 o                         
  -3  28   2         70.98         50.17         5.42 o                         
  -2  28   2         26.74         21.12         2.20 o                         
  -1  28   2         82.76         70.44         4.79 o                         
   0  28   2        318.66        349.19        16.50 o                         
   1  28   2         13.91         17.18         2.00 o                         
   2  28   2         35.29         24.00         2.10 o                         
   3  28   2        164.34        157.23         7.50 o                         
   4  28   2        140.58        146.32         7.48 o                         
   5  28   2          4.10          4.62         2.07 o                         
   6  28   2         61.29         65.13         6.45 o                         
  -6  29   2         55.54         59.32         7.09 o                         
  -5  29   2          0.73          1.15         1.41 o                         
  -4  29   2         26.89         23.73         2.99 o                         
  -3  29   2         26.08         28.10         3.43 o                         
  -2  29   2        389.84        303.63        13.53 o                         
  -1  29   2          4.67          4.08         1.07 o                         
   0  29   2        187.17        205.86        10.02 o                         
   1  29   2        188.62        176.07         8.91 o                         
   2  29   2        175.22        147.61         7.09 o                         
   3  29   2         31.76         30.64         2.94 o                         
   4  29   2         70.27         69.90         4.51 o                         
   5  29   2          0.10         -0.96         1.56 o                         
   6  29   2          0.30          0.36         2.00 o                         
  -5  30   2          1.38          0.75         1.61 o                         
  -4  30   2         39.27         36.79         3.61 o                         
  -3  30   2          2.45          1.80         1.20 o                         
  -2  30   2        287.75        280.64        12.86 o                         
  -1  30   2        219.35        212.69         9.65 o                         
   0  30   2        199.12        216.44        10.55 o                         
   1  30   2        444.37        409.62        19.38 o                         
   2  30   2        549.27        552.02        23.51 o                         
   3  30   2          4.46          3.72         1.33 o                         
   4  30   2          8.29          6.20         1.47 o                         
   5  30   2          2.91          2.39         1.82 o                         
  -5  31   2          8.29          9.04         2.20 o                         
  -4  31   2          3.78          0.96         1.31 o                         
  -3  31   2         70.06         66.95         6.40 o                         
  -2  31   2        217.93        198.18        11.93 o                         
  -1  31   2        144.36        154.06        10.41 o                         
   0  31   2         13.42          9.78         1.60 o                         
   1  31   2         56.07         63.94         4.58 o                         
   2  31   2        427.50        379.08        20.62 o                         
   3  31   2          2.75          8.31         1.61 o                         
   4  31   2          9.22         16.53         2.69 o                         
   5  31   2         29.60         38.92         4.85 o                         
  -5  32   2         66.93         59.82         5.31 o                         
  -4  32   2         12.41         12.42         2.19 o                         
  -3  32   2         10.81          8.15         2.01 o                         
  -2  32   2         22.02         31.02         4.74 o                         
  -1  32   2        138.76        129.00         8.72 o                         
   0  32   2          8.20         11.03         1.82 o                         
   1  32   2          5.28          5.10         1.44 o                         
   2  32   2          9.62         14.84         3.70 o                         
   3  32   2         35.09         28.13         3.99 o                         
   4  32   2        108.44        109.38         6.88 o                         
   5  32   2         14.70         12.08         2.30 o                         
  -5  33   2         35.44         32.48         3.64 o                         
  -4  33   2        114.80        124.40         7.68 o                         
  -3  33   2          9.03          4.75         1.94 o                         
  -2  33   2         66.52         64.63         4.95 o                         
  -1  33   2          0.03          2.33         3.39 o                         
   0  33   2         48.27         48.41         4.30 o                         
   1  33   2          0.41          1.71         1.38 o                         
   2  33   2         83.25         91.16         6.03 o                         
   3  33   2         11.63          9.96         1.87 o                         
   4  33   2          0.78          1.76         1.26 o                         
   5  33   2        144.82        162.47        10.23 o                         
  -5  34   2         11.63         11.01         4.14 o                         
  -4  34   2         53.50         39.37         3.80 o                         
  -3  34   2         55.65         40.84         4.89 o                         
  -2  34   2        191.40        211.69        11.18 o                         
  -1  34   2        151.02        157.06        15.03 o                         
   0  34   2         32.40         32.98         7.10 o                         
   1  34   2          4.04          3.18         1.37 o                         
   2  34   2         53.96         39.19         4.01 o                         
   3  34   2          5.12          2.38         1.44 o                         
   4  34   2          0.98         -0.48         1.25 o                         
   5  34   2         76.63         72.74         6.67 o                         
  -5  35   2         66.12         67.15         5.65 o                         
  -4  35   2         19.59         22.28         2.97 o                         
  -3  35   2         19.79         22.54         4.01 o                         
  -2  35   2          7.98          4.66         1.53 o                         
  -1  35   2          6.45          1.60         1.68 o                         
   0  35   2         24.76         23.51         3.20 o                         
   1  35   2          0.12          0.12         1.38 o                         
   2  35   2         44.50         41.47         4.33 o                         
   3  35   2          2.12          1.76         1.49 o                         
   4  35   2          8.56          6.55         1.71 o                         
   5  35   2        101.22         91.17         9.07 o                         
  -4  36   2          2.67          2.01         1.78 o                         
  -3  36   2          0.05          0.14         1.40 o                         
  -2  36   2         58.14         77.24         5.19 o                         
  -1  36   2          0.32          0.03         1.30 o                         
   0  36   2        112.90        115.15        12.09 o                         
   1  36   2         15.53         19.25         3.01 o                         
   2  36   2         13.48         12.96         2.97 o                         
   3  36   2          0.41          1.14         1.37 o                         
   4  36   2         72.19         71.52         6.42 o                         
  -4  37   2          4.09          1.03         1.87 o                         
  -3  37   2          0.87          0.33         1.56 o                         
  -2  37   2         17.28         15.20         2.11 o                         
  -1  37   2         18.68         13.03         2.63 o                         
   0  37   2          3.47          1.48         1.36 o                         
   1  37   2          1.39          0.03         1.46 o                         
   2  37   2         41.79         38.19         4.35 o                         
   3  37   2         79.56         76.19         6.08 o                         
   4  37   2         30.25         30.91         3.36 o                         
  -4  38   2          1.19          2.59         2.47 o                         
  -3  38   2         11.01          6.68         2.07 o                         
  -2  38   2         30.37         35.08         3.28 o                         
  -1  38   2          1.05          0.34         1.48 o                         
   0  38   2         19.34         18.63         3.03 o                         
   1  38   2         52.26         46.31         5.49 o                         
   2  38   2         48.18         47.32         5.94 o                         
   3  38   2          0.17         -1.32         1.45 o                         
   4  38   2         11.35         10.17         2.33 o                         
  -4  39   2         87.76        106.07         8.52 o                         
  -3  39   2          1.70          2.59         1.37 o                         
  -2  39   2         49.38         49.44         4.38 o                         
  -1  39   2        121.29        125.46         9.41 o                         
   0  39   2          9.12         12.57         2.79 o                         
   1  39   2         43.99         54.30         6.09 o                         
   2  39   2         13.62         14.13         3.23 o                         
   3  39   2         17.89         15.02         8.27 o                         
   4  39   2         23.81         23.56         4.43 o                         
  -4  40   2        253.32        275.75        16.67 o                         
  -3  40   2         33.19         21.52         2.81 o                         
  -2  40   2        166.21        161.44        10.81 o                         
  -1  40   2          0.53          2.35         1.67 o                         
   0  40   2          1.35          3.56         1.75 o                         
   1  40   2         65.92         84.70         8.35 o                         
   2  40   2         71.04         75.49         6.78 o                         
   3  40   2          1.21          4.40         2.43 o                         
   4  40   2         41.36         31.72         3.98 o                         
  -3  41   2         23.96         30.31         6.09 o                         
  -2  41   2          5.09          3.08         1.70 o                         
  -1  41   2          7.87          7.18         2.33 o                         
   0  41   2         19.15         19.65         3.89 o                         
   1  41   2         15.89         22.19         3.92 o                         
   2  41   2         12.11         15.68         3.17 o                         
   3  41   2          0.55         -1.61         1.61 o                         
  -3  42   2          0.96          1.71         1.66 o                         
  -2  42   2          4.32          5.10         3.37 o                         
  -1  42   2         15.01         15.08         2.62 o                         
   0  42   2          3.57          5.51         1.93 o                         
   1  42   2         12.74         14.43         2.85 o                         
   2  42   2         46.06         50.16         5.31 o                         
   3  42   2         19.78         18.62         5.15 o                         
  -3  43   2          9.61         10.72         2.28 o                         
  -2  43   2         82.89         92.11         7.05 o                         
  -1  43   2          0.72          1.82         1.69 o                         
   0  43   2         83.10         93.20        13.25 o                         
   1  43   2          0.16          2.60         2.01 o                         
   2  43   2          0.76          3.05         2.29 o                         
   3  43   2         78.70         85.98        10.49 o                         
  -2  44   2        124.38        125.53        10.62 o                         
  -1  44   2         12.15          8.44         2.42 o                         
   0  44   2          6.67          7.80         2.72 o                         
   1  44   2         52.57         60.95        10.13 o                         
   2  44   2          0.67         -1.16         2.03 o                         
  -2  45   2          5.48          4.04         2.34 o                         
  -1  45   2         75.93         94.89         8.25 o                         
   0  45   2         82.36         88.05        15.59 o                         
   1  45   2         38.36         44.82        12.09 o                         
   2  45   2         62.45         68.21         9.25 o                         
  -1  46   2         32.10         21.69         3.50 o                         
   0  46   2          0.04          1.68         1.98 o                         
   1  46   2         11.20         13.78         3.27 o                         
  -7   0   3         57.85         40.94         6.09 o                         
  -5   0   3         28.35         28.87         4.29 o                         
  -3   0   3        399.33        427.93        22.72 o                         
  -1   0   3       1628.85       1645.31        82.36 o                         
   1   0   3       2311.78       2675.18       265.72 o                         
   3   0   3        902.72       1155.03        82.62 o                         
   5   0   3        458.18        385.79        29.84 o                         
   7   0   3          3.31         -0.58         4.35 o                         
  -7   1   3         15.49         20.96         3.31 o                         
  -6   1   3         20.39         26.12         3.29 o                         
  -5   1   3        148.15        129.52         7.78 o                         
  -4   1   3        262.15        253.49        11.74 o                         
  -3   1   3        114.02        123.73         6.10 o                         
  -2   1   3          4.45         12.15         1.11 o                         
  -1   1   3        502.75        532.48        19.22 o                         
   0   1   3        178.18        151.37         7.04 o                         
   1   1   3       2268.22       2489.20       174.85 o                         
   2   1   3         24.25         24.65         2.18 o                         
   3   1   3        297.41        306.06        16.33 o                         
   4   1   3          4.58          6.05         1.52 o                         
   5   1   3          4.41          4.40         1.90 o                         
   6   1   3          9.22          3.73         4.88 o                         
   7   1   3         47.98         44.12         5.94 o                         
  -7   2   3         25.31         28.36         3.92 o                         
  -6   2   3         17.88         14.13         2.61 o                         
  -5   2   3         34.25         31.06         3.78 o                         
  -4   2   3          4.27          5.14         1.50 o                         
  -3   2   3          1.64          2.93         0.89 o                         
  -2   2   3        554.77        539.73        16.77 o                         
  -1   2   3        900.47        893.59        28.50 o                         
   0   2   3         64.51         66.29         2.53 o                         
   1   2   3       1706.80       1723.66       121.23 o                         
   2   2   3       1657.46       1908.88        95.24 o                         
   3   2   3          9.22         22.87         2.62 o                         
   4   2   3        359.65        325.58        15.59 o                         
   5   2   3         18.71         15.05         3.28 o                         
   6   2   3         69.31         66.58         8.03 o                         
   7   2   3          0.28         -0.58         2.07 o                         
  -7   3   3        113.04        114.91         8.11 o                         
  -6   3   3          6.12          5.07         2.31 o                         
  -5   3   3          9.88          4.78         1.71 o                         
  -4   3   3          3.94          2.17         1.34 o                         
  -3   3   3        111.18        104.37         4.94 o                         
  -2   3   3       2109.60       2371.88        71.50 o                         
  -1   3   3        955.88        911.74        29.04 o                         
   0   3   3          1.87          1.26         0.21 o                         
   1   3   3        539.45        492.46        28.45 o                         
   2   3   3         17.21         16.82         1.66 o                         
   3   3   3         43.43         40.55         3.03 o                         
   4   3   3        186.47        195.05        11.09 o                         
   5   3   3         12.46         12.96         2.75 o                         
   6   3   3          0.05         -1.76         1.76 o                         
   7   3   3         15.06         13.04         3.73 o                         
  -7   4   3          7.68          7.05         3.57 o                         
  -6   4   3          7.64          4.31         2.02 o                         
  -5   4   3         70.22         51.92         4.31 o                         
  -4   4   3        333.98        403.64        17.79 o                         
  -3   4   3         29.37         26.00         1.75 o                         
  -2   4   3         23.08         35.40         1.85 o                         
  -1   4   3         89.94         80.68         3.12 o                         
   0   4   3         39.92         44.23         1.92 o                         
   1   4   3       4039.94       4269.91       423.92 o                         
   2   4   3       1534.48       1720.11        99.09 o                         
   3   4   3        270.11        227.15        10.04 o                         
   4   4   3         77.19         64.87         5.34 o                         
   5   4   3          9.14          5.52         2.16 o                         
   6   4   3          5.39          4.58         2.40 o                         
   7   4   3        152.95        155.40        11.94 o                         
  -7   5   3          4.10          3.00         1.99 o                         
  -6   5   3          4.03          7.50         2.10 o                         
  -5   5   3         89.54         82.73         5.84 o                         
  -4   5   3        350.53        304.02        13.75 o                         
  -3   5   3         67.60         61.82         3.31 o                         
  -2   5   3       1248.15       1361.97        43.35 o                         
  -1   5   3       6401.36       6041.34       271.08 o                         
   0   5   3        639.67        584.07        17.62 o                         
   1   5   3        434.17        401.50        16.62 o                         
   2   5   3        202.86        183.63        11.30 o                         
   3   5   3        181.80        128.73         6.08 o                         
   4   5   3        236.13        227.72        11.33 o                         
   5   5   3         12.59          2.14         2.21 o                         
   6   5   3         19.60          9.96         2.85 o                         
   7   5   3         43.80         54.96         6.44 o                         
  -7   6   3         34.31         35.74         4.85 o                         
  -6   6   3          9.80          6.28         2.08 o                         
  -5   6   3          3.58          4.50         1.61 o                         
  -4   6   3         58.65         64.28         5.26 o                         
  -3   6   3         37.15         28.62         2.56 o                         
  -2   6   3        879.49        885.95        28.44 o                         
  -1   6   3         17.50         35.29         1.62 o                         
   0   6   3        414.42        390.03        11.41 o                         
   1   6   3         41.68         68.26         2.87 o                         
   2   6   3        197.32        223.53        13.47 o                         
   3   6   3        687.49        653.47        29.67 o                         
   4   6   3        216.87        170.05         8.94 o                         
   5   6   3         23.10         14.45         3.24 o                         
   6   6   3          4.25          1.59         2.35 o                         
   7   6   3          4.54         10.42         3.33 o                         
  -7   7   3          1.68          4.46         2.08 o                         
  -6   7   3         14.73         10.09         2.32 o                         
  -5   7   3          9.15          2.41         1.51 o                         
  -4   7   3        107.34        110.39         6.55 o                         
  -3   7   3          0.19          1.54         0.84 o                         
  -2   7   3       1078.03       1143.98        38.52 o                         
  -1   7   3       1256.86       1260.08        39.83 o                         
   0   7   3        167.40        179.76         5.64 o                         
   1   7   3        103.15         80.08         3.37 o                         
   2   7   3        164.69        151.67         7.30 o                         
   3   7   3         33.10         35.48         2.82 o                         
   4   7   3          2.75          1.06         1.10 o                         
   5   7   3         54.71         75.51         6.43 o                         
   6   7   3         12.34          8.95         2.88 o                         
   7   7   3         65.74         63.40         8.54 o                         
  -7   8   3          3.61          1.88         1.85 o                         
  -6   8   3          0.08         -0.17         1.41 o                         
  -5   8   3          9.80          5.03         1.76 o                         
  -4   8   3        111.43        127.97         7.12 o                         
  -3   8   3         69.23         84.29         7.16 o                         
  -2   8   3         12.90         19.42         1.42 o                         
  -1   8   3         59.77         85.09         3.19 o                         
   0   8   3        804.15        853.05        25.66 o                         
   1   8   3         24.59         19.50         1.14 o                         
   2   8   3        188.47        183.93         8.72 o                         
   3   8   3         14.11         12.38         1.72 o                         
   4   8   3        382.79        357.21        17.03 o                         
   5   8   3        269.02        249.61        14.44 o                         
   6   8   3         14.12          6.12         2.57 o                         
   7   8   3        100.23         98.90         9.01 o                         
  -7   9   3          0.20          0.05         1.65 o                         
  -6   9   3         65.74         62.98         5.17 o                         
  -5   9   3         26.91         21.39         3.12 o                         
  -4   9   3        319.28        263.20        12.12 o                         
  -3   9   3       1175.69       1213.56        54.89 o                         
  -2   9   3         57.14         41.56         2.42 o                         
  -1   9   3         49.83         33.74         1.69 o                         
   0   9   3          9.85         12.52         0.79 o                         
   1   9   3       1342.68       1444.70        54.23 o                         
   2   9   3          0.31          1.05         0.55 o                         
   3   9   3        192.04        164.93         8.30 o                         
   4   9   3         22.00         28.26         3.06 o                         
   5   9   3          2.89         -0.37         1.87 o                         
   6   9   3        218.05        229.52        14.64 o                         
   7   9   3          0.15          6.14         2.52 o                         
  -7  10   3          8.97          7.66         3.05 o                         
  -6  10   3         95.52        111.45        10.33 o                         
  -5  10   3         59.16         64.03         6.03 o                         
  -4  10   3          9.18          6.52         1.67 o                         
  -3  10   3        382.65        381.87        16.54 o                         
  -2  10   3          1.31          6.69         0.82 o                         
  -1  10   3         31.06         39.49         1.78 o                         
   0  10   3         45.37         37.68         1.68 o                         
   1  10   3        773.32        822.95        29.08 o                         
   2  10   3          9.68          8.18         0.78 o                         
   3  10   3        599.64        591.09        26.88 o                         
   4  10   3        178.95        163.73         9.71 o                         
   5  10   3         70.53         69.57         6.21 o                         
   6  10   3        230.70        233.84        14.74 o                         
   7  10   3         49.91         60.51         8.94 o                         
  -7  11   3          0.84          0.74         1.92 o                         
  -6  11   3        223.36        222.08        11.67 o                         
  -5  11   3          8.53         11.75         2.74 o                         
  -4  11   3          4.25          6.68         1.69 o                         
  -3  11   3          9.18          8.78         1.39 o                         
  -2  11   3        704.97        600.78        18.54 o                         
  -1  11   3       1755.56       1833.68        55.12 o                         
   0  11   3         20.43         11.49         0.82 o                         
   1  11   3        177.59        160.84         5.65 o                         
   2  11   3          4.03          1.14         0.46 o                         
   3  11   3        820.88        808.33        31.08 o                         
   4  11   3        488.33        499.06        26.00 o                         
   5  11   3         52.90         50.36         5.02 o                         
   6  11   3        170.28        177.43        12.10 o                         
   7  11   3         11.91         11.62         3.41 o                         
  -7  12   3          5.57          6.13         2.39 o                         
  -6  12   3        138.56        155.95         9.24 o                         
  -5  12   3        129.65        124.59         9.20 o                         
  -4  12   3        367.04        350.63        17.10 o                         
  -3  12   3        492.22        426.67        17.07 o                         
  -2  12   3          6.11          5.10         0.81 o                         
  -1  12   3        134.47        145.99         5.04 o                         
   0  12   3        107.71         78.17         2.69 o                         
   1  12   3         73.85         88.67         3.75 o                         
   2  12   3         70.93         56.84         2.78 o                         
   3  12   3       1123.20       1182.16        44.96 o                         
   4  12   3        174.73        164.10         9.42 o                         
   5  12   3        350.14        330.21        18.64 o                         
   6  12   3          2.70          5.10         2.35 o                         
   7  12   3         15.17         12.86         3.48 o                         
  -7  13   3          6.39          7.88         2.55 o                         
  -6  13   3         10.51          7.51         2.16 o                         
  -4  13   3        257.83        269.08        13.38 o                         
  -3  13   3         95.56        124.13         6.73 o                         
  -2  13   3        136.36        106.68         4.38 o                         
  -1  13   3        167.44        141.92         4.48 o                         
   0  13   3         71.16         55.68         2.05 o                         
   1  13   3        186.32        257.78        10.16 o                         
   2  13   3        142.31        139.09         5.33 o                         
   3  13   3        482.12        465.15        19.72 o                         
   4  13   3         65.97         63.21         4.95 o                         
   5  13   3         13.72         23.70         7.53 o                         
   6  13   3          1.15          1.81         2.33 o                         
   7  13   3          2.96          2.10         2.20 o                         
  -7  14   3         12.38         16.13         3.99 o                         
  -6  14   3         53.26         61.27         5.17 o                         
  -5  14   3         69.69         59.22         6.32 o                         
  -4  14   3          2.23          5.51         1.59 o                         
  -3  14   3         31.94         41.92         3.14 o                         
  -2  14   3        506.12        489.26        16.09 o                         
  -1  14   3        340.41        389.44        12.12 o                         
   0  14   3          0.48          0.28         0.32 o                         
   1  14   3         22.61         25.66         1.33 o                         
   2  14   3          6.59          6.02         1.20 o                         
   3  14   3        401.49        384.71        13.38 o                         
   4  14   3        219.61        206.08        11.43 o                         
   5  14   3        675.90        774.68        56.69 o                         
   6  14   3         14.37         11.54         3.07 o                         
   7  14   3          6.85          9.30         3.36 o                         
  -7  15   3         18.90         22.30         6.42 o                         
  -6  15   3        100.25        113.11         7.54 o                         
  -5  15   3        221.99        243.90        17.00 o                         
  -4  15   3        217.25        251.35        12.59 o                         
  -3  15   3         89.46         83.25         4.89 o                         
  -2  15   3         35.87         21.09         1.45 o                         
  -1  15   3         31.27         33.30         1.70 o                         
   0  15   3         99.57         83.19         2.93 o                         
   1  15   3         26.17         21.83         1.24 o                         
   2  15   3        542.51        534.91        21.96 o                         
   3  15   3         43.48         34.10         2.61 o                         
   4  15   3        184.10        159.46         9.19 o                         
   5  15   3          3.41          1.22         1.95 o                         
   6  15   3         58.08         56.04         5.96 o                         
   7  15   3          0.31          4.76         2.68 o                         
  -7  16   3          1.30          4.69         3.42 o                         
  -6  16   3        197.50        205.22        11.38 o                         
  -5  16   3        130.64        154.73        11.05 o                         
  -4  16   3        516.63        565.77        26.50 o                         
  -3  16   3        503.12        461.83        19.82 o                         
  -2  16   3        164.16        150.32         5.79 o                         
  -1  16   3        406.71        430.69        15.74 o                         
   0  16   3          9.06         12.35         0.80 o                         
   1  16   3        465.45        558.81        17.01 o                         
   2  16   3        291.69        314.64        12.00 o                         
   3  16   3        966.49       1075.66        47.81 o                         
   4  16   3          8.59          6.32         1.74 o                         
   5  16   3          6.15          9.31         2.72 o                         
   6  16   3         34.29         43.03         5.15 o                         
   7  16   3         18.28         23.59         4.93 o                         
  -7  17   3         26.93         27.34         3.98 o                         
  -6  17   3        250.42        270.18        16.71 o                         
  -5  17   3         24.56         23.49         3.49 o                         
  -4  17   3          7.06          6.34         2.03 o                         
  -3  17   3        132.09        135.93         7.62 o                         
  -2  17   3        263.43        239.21         9.19 o                         
  -1  17   3        519.22        519.26        18.89 o                         
   0  17   3         61.33         47.90         2.33 o                         
   1  17   3         21.54         29.45         1.53 o                         
   2  17   3         85.22         70.29         3.09 o                         
   3  17   3       1067.67       1170.09        52.38 o                         
   4  17   3         27.55         26.75         3.58 o                         
   5  17   3         95.34        106.64        14.31 o                         
   6  17   3        299.80        329.40        20.29 o                         
   7  17   3         39.45         40.21         5.48 o                         
  -7  18   3          1.40          0.58         2.45 o                         
  -6  18   3         19.70         24.85         3.32 o                         
  -5  18   3          8.18          7.55         2.19 o                         
  -4  18   3         16.50         16.23         3.85 o                         
  -3  18   3        413.14        415.62        19.85 o                         
  -2  18   3         46.02         45.80         3.25 o                         
  -1  18   3        217.64        204.17         6.72 o                         
   0  18   3         35.29         45.48         1.97 o                         
   1  18   3         89.93         92.88         3.77 o                         
   2  18   3         98.60        106.79         4.52 o                         
   3  18   3        719.66        740.38        30.58 o                         
   4  18   3         81.16         74.82         5.49 o                         
   5  18   3         10.53         14.21         3.82 o                         
   6  18   3        221.83        227.54        19.44 o                         
   7  18   3         14.23         20.65         4.54 o                         
  -6  19   3         40.10         30.40         4.86 o                         
  -5  19   3         11.47          7.71         2.85 o                         
  -4  19   3         23.44         17.47         2.92 o                         
  -3  19   3        644.02        665.80        30.72 o                         
  -2  19   3        292.65        265.95        11.63 o                         
  -1  19   3        319.77        316.41        11.06 o                         
   0  19   3        712.99        713.92        24.19 o                         
   1  19   3        173.03        190.03         6.81 o                         
   2  19   3         77.81         60.01         2.83 o                         
   3  19   3        209.05        188.04         8.32 o                         
   4  19   3        113.88        109.85         7.23 o                         
   5  19   3         59.36         66.89        13.04 o                         
   6  19   3         53.96         56.24         6.37 o                         
  -6  20   3          2.94         -0.04         1.74 o                         
  -5  20   3          2.75          2.07         1.57 o                         
  -4  20   3          8.53          3.65         1.93 o                         
  -3  20   3        178.30        157.95        13.63 o                         
  -2  20   3         71.36         57.44         4.02 o                         
  -1  20   3         49.08         69.40         3.24 o                         
   0  20   3       1789.14       2005.66        70.85 o                         
   1  20   3         69.16         66.74         3.16 o                         
   2  20   3         22.88         25.71         1.70 o                         
   3  20   3          6.59          7.24         1.07 o                         
   4  20   3         52.52         46.56         3.82 o                         
   5  20   3        486.88        522.84        31.98 o                         
   6  20   3         52.15         52.55         8.11 o                         
  -6  21   3          4.27          3.50         2.04 o                         
  -5  21   3         56.93         63.73         5.33 o                         
  -4  21   3          0.98          1.54         1.68 o                         
  -3  21   3        179.26        165.47         8.87 o                         
  -2  21   3         64.31         65.96         4.60 o                         
  -1  21   3          0.64          0.98         0.55 o                         
   0  21   3        563.33        631.11        21.49 o                         
   1  21   3        115.63         97.84         4.19 o                         
   2  21   3          2.25          2.65         0.60 o                         
   3  21   3          2.12          2.34         0.81 o                         
   4  21   3          3.67          2.95         0.97 o                         
   5  21   3          3.13          4.49         3.61 o                         
   6  21   3         94.08        102.83         9.28 o                         
  -6  22   3         49.52         46.17         4.65 o                         
  -5  22   3         46.25         50.34         4.59 o                         
  -4  22   3         31.76         20.22         3.36 o                         
  -3  22   3          0.94          0.66         1.10 o                         
  -2  22   3         30.75         23.66         3.74 o                         
  -1  22   3        233.65        275.16        10.84 o                         
   0  22   3        109.47        112.93         4.51 o                         
   1  22   3        896.31        972.21        37.09 o                         
   2  22   3         49.17         36.42         2.22 o                         
   3  22   3         30.46         44.49         2.99 o                         
   4  22   3         15.12         16.34         1.70 o                         
   5  22   3          1.15          1.53         1.77 o                         
   6  22   3          8.92         10.25         3.11 o                         
  -6  23   3          4.40          3.70         2.05 o                         
  -5  23   3          0.10         -0.54         1.39 o                         
  -4  23   3          3.84          1.50         1.93 o                         
  -3  23   3          0.09          0.42         1.08 o                         
  -2  23   3         34.27         21.55         2.29 o                         
  -1  23   3       2507.06       2844.46       115.19 o                         
   0  23   3         68.62         70.58         3.18 o                         
   1  23   3        171.71        148.96         6.85 o                         
   2  23   3        267.50        246.24        10.02 o                         
   3  23   3          0.45          0.33         0.75 o                         
   4  23   3        230.40        213.40         9.01 o                         
   5  23   3          9.48         12.74         2.90 o                         
   6  23   3         26.44         23.82         4.63 o                         
  -6  24   3          9.42         11.19         2.60 o                         
  -5  24   3         17.19         19.55         2.79 o                         
  -4  24   3         53.78         44.32         4.02 o                         
  -3  24   3        120.38        121.44         7.11 o                         
  -2  24   3          2.49          2.96         1.26 o                         
  -1  24   3        251.14        262.87        11.65 o                         
   0  24   3         33.41         27.53         2.41 o                         
   1  24   3        263.01        240.71        10.65 o                         
   2  24   3          1.28          1.27         0.67 o                         
   3  24   3         20.19         17.51         1.70 o                         
   4  24   3          2.70          2.70         1.12 o                         
   5  24   3         24.69         22.39         3.63 o                         
   6  24   3         15.82         20.50         4.07 o                         
  -6  25   3         17.58         12.96         2.75 o                         
  -5  25   3         66.24         81.19         6.27 o                         
  -4  25   3          0.17         -0.79         1.11 o                         
  -3  25   3        110.18        106.11         6.52 o                         
  -2  25   3         83.76         73.09         5.04 o                         
  -1  25   3         39.03         43.96         3.10 o                         
   0  25   3        171.04        147.59         5.99 o                         
   1  25   3        223.38        249.74        10.96 o                         
   2  25   3        206.29        187.12         7.77 o                         
   3  25   3        155.32        139.92         6.52 o                         
   4  25   3         19.69         16.16         1.96 o                         
   5  25   3         25.17         33.69         3.09 o                         
   6  25   3          0.87          2.03         2.59 o                         
  -6  26   3         10.25         10.29         3.36 o                         
  -5  26   3          2.61          1.73         1.67 o                         
  -4  26   3          1.31          1.31         1.28 o                         
  -3  26   3        109.78         79.26         6.79 o                         
  -2  26   3        318.16        311.71        15.08 o                         
  -1  26   3         82.03         97.33         5.36 o                         
   0  26   3        331.34        330.88        13.25 o                         
   1  26   3        112.93        103.41         5.88 o                         
   2  26   3         71.21         63.10         4.63 o                         
   3  26   3         29.63         21.25         2.70 o                         
   4  26   3         51.43         44.03         2.95 o                         
   5  26   3         24.07         23.67         3.01 o                         
   6  26   3          6.01          8.23         4.06 o                         
  -6  27   3          1.05          1.87         2.47 o                         
  -5  27   3         15.89         15.42         2.59 o                         
  -4  27   3         28.90         25.57         3.09 o                         
  -3  27   3          3.64          0.87         1.87 o                         
  -2  27   3        106.68         91.88         6.22 o                         
  -1  27   3          8.86          7.73         1.27 o                         
   0  27   3        276.89        278.75        12.28 o                         
   1  27   3        594.98        587.99        24.63 o                         
   2  27   3        171.75        149.59         7.89 o                         
   3  27   3         64.65         51.74         3.29 o                         
   4  27   3          2.00          2.49         1.09 o                         
   5  27   3         48.15         61.89         4.80 o                         
   6  27   3          0.34          2.44         2.34 o                         
  -6  28   3         12.22         12.55         3.26 o                         
  -5  28   3          3.75          4.88         1.83 o                         
  -4  28   3          0.43          1.67         1.47 o                         
  -3  28   3         95.91         93.06         8.47 o                         
  -2  28   3         29.50         28.89         2.72 o                         
  -1  28   3          0.66          0.88         1.20 o                         
   0  28   3        746.80        792.76        33.09 o                         
   1  28   3          1.68          4.59         1.15 o                         
   2  28   3         81.25         91.05         5.26 o                         
   3  28   3         37.04         26.20         2.75 o                         
   4  28   3          2.90          6.78         1.39 o                         
   5  28   3        187.32        206.04        11.02 o                         
   6  28   3         22.18         27.35         6.57 o                         
  -5  29   3         82.18         80.15         6.09 o                         
  -4  29   3         11.44         16.34         2.71 o                         
  -3  29   3          8.11          3.03         1.76 o                         
  -2  29   3        317.03        323.96        14.47 o                         
  -1  29   3        512.29        515.13        21.89 o                         
   0  29   3        112.87        103.90         6.17 o                         
   1  29   3        351.98        367.15        17.43 o                         
   2  29   3         20.84         15.54         1.87 o                         
   3  29   3          1.35          0.44         0.99 o                         
   4  29   3         39.49         38.50         3.05 o                         
   5  29   3         44.44         44.88         3.92 o                         
  -5  30   3         28.08         28.71         3.58 o                         
  -4  30   3          2.89          2.41         1.53 o                         
  -3  30   3         31.44         31.03         3.15 o                         
  -2  30   3         16.97         18.08         2.68 o                         
  -1  30   3        208.98        220.37        10.13 o                         
   0  30   3          0.34          0.46         0.91 o                         
   1  30   3        418.90        433.23        20.32 o                         
   2  30   3        436.32        416.14        20.24 o                         
   3  30   3          1.61          2.20         1.07 o                         
   4  30   3          0.04          0.30         1.09 o                         
   5  30   3          3.37          6.53         2.32 o                         
  -5  31   3          5.02          6.79         2.05 o                         
  -4  31   3         16.22         20.73         2.85 o                         
  -3  31   3          3.16          2.95         1.38 o                         
  -2  31   3        141.39        132.97        10.21 o                         
  -1  31   3         20.40         15.56         1.66 o                         
   0  31   3          4.95          5.21         1.48 o                         
   1  31   3          4.55          2.90         1.28 o                         
   2  31   3          0.76          0.86         1.15 o                         
   3  31   3         30.63         31.21         2.52 o                         
   4  31   3         79.02         69.74         4.48 o                         
   5  31   3         19.17         19.37         2.62 o                         
  -5  32   3         14.46          9.57         3.44 o                         
  -4  32   3          3.66          2.61         1.52 o                         
  -3  32   3        121.04        111.29         7.35 o                         
  -2  32   3         64.06         64.75         4.74 o                         
  -1  32   3          8.24          9.73         1.53 o                         
   0  32   3         69.66         57.02         4.72 o                         
   1  32   3          8.33          6.38         1.74 o                         
   2  32   3         75.04         66.31         5.98 o                         
   3  32   3         31.90         37.63         2.95 o                         
   4  32   3         20.22         19.06         2.24 o                         
   5  32   3          7.18          3.53         1.73 o                         
  -5  33   3         73.47         71.69         7.97 o                         
  -4  33   3         77.75         80.40         8.78 o                         
  -3  33   3          1.96          4.14         1.61 o                         
  -2  33   3          5.36          4.51         2.55 o                         
  -1  33   3         52.89         54.37         5.76 o                         
   0  33   3        174.28        148.46         9.24 o                         
   1  33   3         68.68         49.61         4.68 o                         
   2  33   3        214.66        234.71        13.94 o                         
   3  33   3         42.51         39.37         4.00 o                         
   4  33   3          1.05          1.42         1.34 o                         
   5  33   3         23.96         36.76         3.85 o                         
  -5  34   3          0.39         -0.42         2.44 o                         
  -4  34   3         16.87         16.95         2.78 o                         
  -3  34   3         15.61         18.80         2.48 o                         
  -2  34   3        385.88        385.30        17.24 o                         
  -1  34   3          6.16          4.69         2.00 o                         
   0  34   3          4.56          4.19         2.49 o                         
   1  34   3          0.79          2.19         1.36 o                         
   2  34   3         22.07         23.79         2.80 o                         
   3  34   3         36.52         37.64         3.28 o                         
   4  34   3        115.29        135.58         8.24 o                         
   5  34   3          3.78          7.47         1.99 o                         
  -4  35   3         61.50         75.57         5.69 o                         
  -3  35   3        102.25        102.49         7.02 o                         
  -2  35   3        114.75         94.56         5.88 o                         
  -1  35   3         20.76         17.94         2.49 o                         
   0  35   3         10.32          9.08         1.73 o                         
   1  35   3          6.72          5.27         1.45 o                         
   2  35   3        164.01        177.79         9.75 o                         
   3  35   3         63.27         72.65         5.98 o                         
   4  35   3          3.26          2.33         1.45 o                         
  -4  36   3          1.63          1.04         1.59 o                         
  -3  36   3        250.44        291.42        16.62 o                         
  -2  36   3         11.97          8.52         1.91 o                         
  -1  36   3        108.60         99.60         6.77 o                         
   0  36   3          3.45          3.11         1.41 o                         
   1  36   3          1.84          2.69         1.28 o                         
   2  36   3         63.25         63.50         4.97 o                         
   3  36   3         87.57         78.21         7.16 o                         
   4  36   3        102.75        108.74         7.05 o                         
  -4  37   3          9.61         10.09         2.79 o                         
  -3  37   3        181.93        194.36        12.70 o                         
  -2  37   3          6.13          3.23         1.59 o                         
  -1  37   3         56.00         57.48         4.85 o                         
   0  37   3          1.08          0.08         1.23 o                         
   1  37   3          9.21          9.49         1.93 o                         
   2  37   3          9.68          8.57         1.93 o                         
   3  37   3         12.04         15.09         3.05 o                         
   4  37   3         48.96         46.74         4.41 o                         
  -4  38   3          0.42          1.00         1.57 o                         
  -3  38   3          0.72         -0.03         1.65 o                         
  -2  38   3         15.48          9.57         1.88 o                         
  -1  38   3         38.04         36.78         3.74 o                         
   0  38   3          4.99          5.94         1.83 o                         
   1  38   3          1.65          2.62         1.58 o                         
   2  38   3          5.71          4.04         1.95 o                         
   3  38   3         54.51         50.72         5.59 o                         
   4  38   3         74.74         78.49         5.69 o                         
  -3  39   3         83.82         85.59         7.65 o                         
  -2  39   3          6.56          7.03         1.81 o                         
  -1  39   3          9.99         13.64         2.45 o                         
   0  39   3         18.28         18.60         3.17 o                         
   1  39   3         30.67         33.47         4.15 o                         
   2  39   3         83.18         93.96        10.70 o                         
   3  39   3          3.43          2.10         2.39 o                         
  -3  40   3         40.80         34.27         4.82 o                         
  -2  40   3         15.29         19.66         3.12 o                         
  -1  40   3        161.15        173.80        10.59 o                         
   0  40   3         17.84         18.40         3.18 o                         
   1  40   3         25.12         25.27         3.55 o                         
   2  40   3          2.27          3.80         2.57 o                         
   3  40   3         23.91         18.18         4.28 o                         
  -3  41   3          4.38          2.14         2.42 o                         
  -2  41   3          2.46          6.62         2.29 o                         
  -1  41   3          0.56          1.03         1.53 o                         
   0  41   3          9.80         13.36         2.97 o                         
   1  41   3         18.97         17.96         3.24 o                         
   2  41   3         48.92         67.25         6.44 o                         
   3  41   3         17.08         24.17         8.38 o                         
  -2  42   3        198.52        255.48        18.28 o                         
  -1  42   3          9.20         11.83         2.35 o                         
   0  42   3          8.64          9.31         2.52 o                         
   1  42   3          0.06         -0.21         1.43 o                         
   2  42   3          2.21          3.56         2.22 o                         
  -2  43   3          8.91         11.06         3.46 o                         
  -1  43   3         22.41         15.71         2.83 o                         
   0  43   3          0.10          0.38         1.69 o                         
   1  43   3          2.48          4.03         2.42 o                         
   2  43   3         43.29         52.04        10.22 o                         
  -2  44   3          2.99          5.49         2.09 o                         
  -1  44   3          2.58          1.25         3.44 o                         
   0  44   3          0.10         -0.58         1.93 o                         
   1  44   3          0.83          1.10         1.82 o                         
  -1  45   3          4.84          6.29         2.99 o                         
   0  45   3         14.91         26.33         4.52 o                         
   1  45   3          0.23          2.72         2.94 o                         
  -6   0   4        107.52         65.05         7.69 o                         
  -4   0   4         24.27         92.77         8.20 o                         
  -2   0   4         22.73         13.91         1.98 o                         
   0   0   4        423.52        433.38        21.89 o                         
   2   0   4       1400.12       1638.37       115.83 o                         
   6   0   4        188.17        172.80        19.11 o                         
  -7   1   4         37.48         34.51         4.25 o                         
  -6   1   4          3.43          4.24         1.85 o                         
  -5   1   4         10.38          5.88         2.82 o                         
  -4   1   4          4.53          2.54         2.31 o                         
  -3   1   4          8.59          5.64         1.24 o                         
  -2   1   4          8.82         11.12         1.22 o                         
  -1   1   4         37.18         65.15         3.64 o                         
   0   1   4         20.50         22.08         1.37 o                         
   1   1   4        110.30         97.20         3.93 o                         
   2   1   4        321.55        315.28        18.94 o                         
   3   1   4          1.27          1.80         1.08 o                         
   4   1   4         13.30         11.56         2.33 o                         
   5   1   4          0.45         -1.42         1.61 o                         
   6   1   4          2.53          1.27         4.24 o                         
   7   1   4          7.50         13.33         3.72 o                         
  -7   2   4         19.80         23.68         4.66 o                         
  -6   2   4         17.41         18.94         2.81 o                         
  -5   2   4         40.21         49.87         8.96 o                         
  -4   2   4         26.80         33.39         3.21 o                         
  -3   2   4        131.34        139.80         6.56 o                         
  -2   2   4        722.66        742.88        28.56 o                         
  -1   2   4       1112.30       1226.24        37.14 o                         
   0   2   4         36.03         40.09         2.75 o                         
   1   2   4        403.69        392.90        14.96 o                         
   2   2   4       1390.93       1560.15        89.95 o                         
   3   2   4         10.73          5.87         1.62 o                         
   4   2   4         16.06         19.36         2.72 o                         
   5   2   4         92.43         90.91         7.38 o                         
   6   2   4          5.98          2.19         3.63 o                         
   7   2   4          0.16         -0.40         2.16 o                         
  -7   3   4         69.83         60.37         5.54 o                         
  -6   3   4         10.15          8.59         3.34 o                         
  -5   3   4          0.10          0.23         1.65 o                         
  -4   3   4          9.54         -0.10         1.17 o                         
  -3   3   4          9.28          6.36         1.34 o                         
  -2   3   4        125.81        110.48         4.48 o                         
  -1   3   4       2397.49       2593.54        81.77 o                         
   0   3   4         51.51         41.43         1.72 o                         
   1   3   4       2690.03       2729.47       120.94 o                         
   2   3   4        345.53        355.91        21.22 o                         
   3   3   4          0.69          1.65         1.00 o                         
   4   3   4        211.37        177.21        13.45 o                         
   5   3   4          0.03          0.55         1.62 o                         
   6   3   4         19.17         27.53         4.26 o                         
   7   3   4          9.78          6.69         2.91 o                         
  -7   4   4         14.22         14.12         3.07 o                         
  -6   4   4          1.11          0.21         1.51 o                         
  -5   4   4          1.79          9.04         3.71 o                         
  -4   4   4         44.22         61.38         4.54 o                         
  -3   4   4        295.81        309.82        11.89 o                         
  -2   4   4       1115.23       1130.22        34.50 o                         
  -1   4   4        153.78        162.85         5.27 o                         
   0   4   4        131.97        140.11         4.54 o                         
   1   4   4         94.97        108.92         4.87 o                         
   2   4   4       1837.26       2036.99       101.52 o                         
   3   4   4          1.83          1.22         1.02 o                         
   4   4   4         60.33         54.74         5.54 o                         
   5   4   4         72.61         58.75         5.66 o                         
   6   4   4          0.44         -0.15         1.98 o                         
   7   4   4         13.28         15.77         3.82 o                         
  -7   5   4         11.40          4.35         2.53 o                         
  -6   5   4         26.46         29.82         3.63 o                         
  -5   5   4          1.43          2.15         2.60 o                         
  -4   5   4        193.22        203.84        10.07 o                         
  -3   5   4         90.34         72.26         4.43 o                         
  -2   5   4          4.59         13.93         1.54 o                         
  -1   5   4        191.47        213.03         6.70 o                         
   0   5   4        117.81        127.67         5.08 o                         
   1   5   4        277.88        277.24        11.64 o                         
   2   5   4        173.54        205.08        12.45 o                         
   3   5   4          4.24          2.69         1.08 o                         
   4   5   4        333.89        305.50        17.01 o                         
   5   5   4          1.99         -1.31         1.31 o                         
   6   5   4          3.33          1.82         2.18 o                         
   7   5   4         23.67         31.97         4.89 o                         
  -7   6   4         49.34         46.41         6.84 o                         
  -6   6   4         19.34         10.19         2.43 o                         
  -5   6   4        312.31        288.09        20.77 o                         
  -4   6   4        237.35        235.24        13.76 o                         
  -3   6   4          3.98          2.08         0.94 o                         
  -2   6   4        467.55        484.14        15.87 o                         
  -1   6   4        465.99        502.34        17.15 o                         
   0   6   4       3627.45       3829.46       220.10 o                         
   1   6   4        424.63        439.77        18.27 o                         
   2   6   4        256.44        161.39         8.69 o                         
   3   6   4         62.18         53.20         4.78 o                         
   4   6   4         55.96         59.83         5.13 o                         
   5   6   4         62.25         52.27         9.12 o                         
   6   6   4         54.27         45.05         5.25 o                         
   7   6   4          0.48          0.51         2.17 o                         
  -7   7   4          0.77          1.07         2.22 o                         
  -6   7   4          6.12          5.87         2.15 o                         
  -5   7   4         28.79         31.66         3.93 o                         
  -4   7   4         57.52         39.39         3.41 o                         
  -3   7   4          6.93          8.72         1.28 o                         
  -2   7   4       2228.41       2262.33        75.58 o                         
  -1   7   4        517.03        520.66        15.92 o                         
   0   7   4         38.75         47.70         2.64 o                         
   1   7   4        263.18        258.18        10.06 o                         
   2   7   4        532.73        537.22        27.20 o                         
   3   7   4         27.98         20.62         2.36 o                         
   4   7   4          7.82          7.81         1.88 o                         
   5   7   4        135.25        128.59         9.23 o                         
   6   7   4          0.39          0.77         1.99 o                         
   7   7   4         25.53         36.44         5.40 o                         
  -7   8   4          1.54          1.90         2.49 o                         
  -6   8   4         82.89         79.00         5.99 o                         
  -5   8   4         79.12         77.80         6.16 o                         
  -4   8   4          0.57         23.58         2.69 o                         
  -3   8   4        209.61        181.62         8.62 o                         
  -2   8   4         58.72         86.42         3.92 o                         
  -1   8   4        135.29        109.75         4.23 o                         
   0   8   4       2224.82       2497.06        88.00 o                         
   1   8   4        196.70        177.19         7.07 o                         
   2   8   4        177.11        166.90         8.98 o                         
   3   8   4        166.38        163.93         9.41 o                         
   4   8   4          8.19         24.72         3.15 o                         
   5   8   4         24.46         30.99         6.04 o                         
   6   8   4          3.41          4.37         2.27 o                         
   7   8   4         33.19         54.83         6.46 o                         
  -7   9   4          0.32         -0.13         1.89 o                         
  -6   9   4        159.91        175.70        10.44 o                         
  -5   9   4         71.52         64.48         6.32 o                         
  -4   9   4         30.40         30.00         3.04 o                         
  -3   9   4         29.41         19.66         1.99 o                         
  -2   9   4        439.12        434.33        15.08 o                         
  -1   9   4        113.25        125.78         4.23 o                         
   0   9   4         17.37         15.18         0.80 o                         
   1   9   4         74.44         64.01         2.89 o                         
   2   9   4       1225.98       1198.11        59.93 o                         
   3   9   4        136.18        105.12         6.57 o                         
   4   9   4        160.52        123.89         7.49 o                         
   5   9   4        138.41        131.70         9.46 o                         
   6   9   4        603.32        717.11        37.69 o                         
   7   9   4         14.66         11.32         4.16 o                         
  -7  10   4          8.93          7.94         3.08 o                         
  -6  10   4         11.18         18.22         3.95 o                         
  -5  10   4         51.72         50.77         4.89 o                         
  -4  10   4        205.22        185.61         9.29 o                         
  -3  10   4         73.88         64.46         6.37 o                         
  -2  10   4        815.98        822.21        26.38 o                         
  -1  10   4        341.20        294.07         9.32 o                         
   0  10   4        218.72        233.81         7.34 o                         
   1  10   4        107.56        102.81         4.32 o                         
   2  10   4        333.99        355.70        16.31 o                         
   3  10   4        485.39        435.88        20.24 o                         
   4  10   4        686.34        667.03        39.79 o                         
   5  10   4          5.06          3.47         2.50 o                         
   6  10   4         27.25         32.80         4.31 o                         
   7  10   4          0.06          1.70         2.50 o                         
  -7  11   4          3.77          4.17         3.05 o                         
  -6  11   4        225.12        222.51        12.83 o                         
  -5  11   4         57.09         40.06         4.35 o                         
  -4  11   4        125.62        134.53         8.24 o                         
  -3  11   4          9.96         14.07         1.66 o                         
  -2  11   4         53.47         61.14         2.92 o                         
  -1  11   4         76.23         79.98         3.51 o                         
   0  11   4        189.99        187.17         6.25 o                         
   1  11   4        265.87        316.29        10.85 o                         
   2  11   4        189.51        151.12        10.59 o                         
   3  11   4         47.88         41.58         2.77 o                         
   4  11   4        201.56        221.24        14.32 o                         
   5  11   4         12.43         20.37         8.35 o                         
   6  11   4        248.16        270.43        16.17 o                         
   7  11   4          3.24          3.77         2.71 o                         
  -7  12   4         12.43         19.91         5.49 o                         
  -6  12   4          8.11         10.42         2.41 o                         
  -5  12   4         72.55         74.07         7.08 o                         
  -4  12   4          7.61         58.20         5.28 o                         
  -3  12   4       1086.93       1061.82        40.74 o                         
  -2  12   4         40.85         37.17         2.15 o                         
  -1  12   4         34.89         43.24         2.30 o                         
   0  12   4         21.42         12.96         1.21 o                         
   1  12   4         89.92         84.32         3.28 o                         
   2  12   4          0.31          1.79         0.93 o                         
   3  12   4         52.29         58.29         3.76 o                         
   4  12   4        417.22        447.33        23.64 o                         
   5  12   4        215.36        220.39        15.37 o                         
   6  12   4         20.26         16.71         3.28 o                         
   7  12   4         20.24         19.61         3.90 o                         
  -7  13   4          1.05          7.11         3.06 o                         
  -6  13   4         30.16         29.36         3.60 o                         
  -5  13   4          7.22         13.65         3.59 o                         
  -4  13   4        119.35        101.64         6.82 o                         
  -3  13   4        165.19        145.20         7.62 o                         
  -2  13   4        809.66        909.12        30.96 o                         
  -1  13   4          6.61          6.36         0.71 o                         
   0  13   4         72.23         67.74         2.69 o                         
   1  13   4          0.52          0.97         0.48 o                         
   2  13   4        487.38        527.86        25.10 o                         
   3  13   4          1.71          0.56         0.85 o                         
   4  13   4          7.77          4.61         2.54 o                         
   5  13   4          5.71          6.61         4.26 o                         
   6  13   4          3.22          3.02         2.27 o                         
   7  13   4          4.60          8.22         3.07 o                         
  -7  14   4         14.07          9.52         5.05 o                         
  -6  14   4          0.26          1.33         1.60 o                         
  -5  14   4         48.35         39.30         7.06 o                         
  -4  14   4        133.71        104.39         6.99 o                         
  -3  14   4         42.52         43.23         3.33 o                         
  -2  14   4         18.35         29.52         1.98 o                         
  -1  14   4          0.20          0.75         0.45 o                         
   0  14   4        202.04        200.06         6.72 o                         
   1  14   4          7.95          4.10         0.64 o                         
   2  14   4         97.93        108.31         4.67 o                         
   3  14   4          0.49          0.44         0.91 o                         
   4  14   4        451.07        461.56        24.14 o                         
   5  14   4         18.74         17.03         3.21 o                         
   6  14   4         46.91         45.39         6.70 o                         
   7  14   4          6.51          7.29         3.69 o                         
  -6  15   4         42.09         45.78         4.44 o                         
  -5  15   4        162.55        163.94        11.76 o                         
  -4  15   4        252.97        247.79        12.60 o                         
  -3  15   4        192.41        178.93        10.52 o                         
  -2  15   4         43.94         42.43         2.49 o                         
  -1  15   4          0.54          0.46         0.49 o                         
   0  15   4         26.59         22.07         1.37 o                         
   1  15   4         44.04         32.47         1.81 o                         
   2  15   4        222.07        235.42         9.54 o                         
   3  15   4        136.54        130.29         8.17 o                         
   4  15   4         14.64         15.74         2.38 o                         
   5  15   4         24.28         30.80         4.24 o                         
   6  15   4          3.18          4.31         2.43 o                         
  -6  16   4          1.48          3.40         2.05 o                         
  -5  16   4          0.58          3.87         1.81 o                         
  -4  16   4        112.41        139.03         8.60 o                         
  -3  16   4       1517.28       1614.01        73.06 o                         
  -2  16   4         23.40         22.17         1.87 o                         
  -1  16   4          6.06          5.54         0.82 o                         
   0  16   4         47.17         63.72         2.84 o                         
   1  16   4          1.03          1.29         0.72 o                         
   2  16   4         15.51         17.39         1.46 o                         
   3  16   4        563.31        627.47        31.81 o                         
   4  16   4        387.62        376.28        19.92 o                         
   5  16   4         81.50         84.40         7.62 o                         
   6  16   4         18.59         27.40         3.99 o                         
  -6  17   4         61.97         62.62         5.79 o                         
  -5  17   4         57.63         68.13         5.53 o                         
  -4  17   4         21.40         32.22         5.09 o                         
  -3  17   4         17.46         23.14         2.64 o                         
  -2  17   4         50.92         50.30         2.85 o                         
  -1  17   4         65.05         56.96         3.20 o                         
   0  17   4         30.09         34.48         1.97 o                         
   1  17   4         31.87         29.87         1.83 o                         
   2  17   4         98.10        107.11         4.69 o                         
   3  17   4        273.36        277.24        14.39 o                         
   4  17   4         35.30         42.26         3.66 o                         
   5  17   4        124.83        141.91        13.25 o                         
   6  17   4         91.35        102.29         8.39 o                         
  -6  18   4         13.28          8.29         2.75 o                         
  -5  18   4         65.54         58.28         5.16 o                         
  -4  18   4          0.99          0.05         1.99 o                         
  -3  18   4         50.85         60.80         4.57 o                         
  -2  18   4        434.01        398.73        15.76 o                         
  -1  18   4          0.52          2.18         0.77 o                         
   0  18   4        127.12        138.11         5.25 o                         
   1  18   4         87.52         82.69         3.44 o                         
   2  18   4        330.91        299.56        12.44 o                         
   3  18   4        373.62        375.06        20.18 o                         
   4  18   4        129.12        129.01         7.43 o                         
   5  18   4          0.36          0.96         2.15 o                         
   6  18   4          0.67          5.57         2.49 o                         
  -6  19   4          0.48          1.71         1.71 o                         
  -5  19   4          1.42          2.59         1.65 o                         
  -4  19   4         45.95         46.26         4.37 o                         
  -3  19   4        167.12        146.33         8.24 o                         
  -2  19   4       1760.82       2008.56        90.17 o                         
  -1  19   4          8.68         10.45         1.25 o                         
   0  19   4         59.68         76.01         3.67 o                         
   1  19   4          1.08          1.54         0.59 o                         
   2  19   4       1448.43       1676.80        68.59 o                         
   3  19   4         11.29          6.03         1.05 o                         
   4  19   4        151.44        154.10         8.63 o                         
   5  19   4         16.38         14.12         3.56 o                         
   6  19   4         73.76         99.93         9.29 o                         
  -6  20   4         14.75         16.73         3.15 o                         
  -5  20   4          4.98          8.14         2.19 o                         
  -4  20   4        184.38        213.95        11.29 o                         
  -3  20   4         32.93         31.35         3.10 o                         
  -2  20   4        170.70        159.56         8.43 o                         
  -1  20   4        157.13        155.62         5.96 o                         
   0  20   4        672.82        723.60        25.98 o                         
   1  20   4         14.10         21.05         1.56 o                         
   2  20   4        364.84        379.44        17.73 o                         
   3  20   4         11.46          9.75         1.16 o                         
   4  20   4        311.58        348.67        16.51 o                         
   5  20   4          3.14          3.33         2.08 o                         
   6  20   4          4.10          3.70         2.56 o                         
  -6  21   4         23.75         19.80         3.51 o                         
  -5  21   4          0.32         -1.23         1.23 o                         
  -4  21   4        274.08        267.86        15.06 o                         
  -3  21   4         36.11         29.32         3.83 o                         
  -2  21   4         32.88         48.63         4.12 o                         
  -1  21   4        121.17        126.61         5.34 o                         
   0  21   4        105.89        120.82         6.16 o                         
   1  21   4        207.31        205.68         8.57 o                         
   2  21   4         95.48        108.27         6.57 o                         
   3  21   4         68.67         65.20         3.59 o                         
   4  21   4        182.09        193.48         9.80 o                         
   5  21   4         23.08         26.57         3.02 o                         
   6  21   4         37.49         41.08         5.29 o                         
  -6  22   4          0.00         -1.31         1.31 o                         
  -5  22   4         67.03         75.68         6.01 o                         
  -4  22   4         47.81         47.54         5.40 o                         
  -3  22   4         30.42         27.27         2.84 o                         
  -2  22   4        483.00        518.52        24.15 o                         
  -1  22   4        119.25        110.29         5.88 o                         
   0  22   4         19.00         12.72         1.10 o                         
   1  22   4        209.67        193.02         7.49 o                         
   2  22   4        955.95       1047.09        52.49 o                         
   3  22   4         12.83         14.12         1.40 o                         
   4  22   4         27.16         25.87         2.45 o                         
   5  22   4          0.42          1.69         1.45 o                         
   6  22   4          0.05         -1.47         1.99 o                         
  -6  23   4          2.59          0.58         4.45 o                         
  -5  23   4          1.21         -1.41         1.41 o                         
  -4  23   4         12.98          7.82         2.23 o                         
  -3  23   4         88.54         81.92         6.71 o                         
  -2  23   4        306.00        276.90        13.58 o                         
  -1  23   4          1.65          2.20         0.94 o                         
   0  23   4         55.55         47.45         2.61 o                         
   1  23   4        141.57        113.38         5.38 o                         
   2  23   4        647.20        595.28        24.94 o                         
   3  23   4        164.89        148.67         7.24 o                         
   4  23   4        127.74        133.48         7.30 o                         
   5  23   4          6.36          6.60         1.78 o                         
   6  23   4         45.38         50.66         7.09 o                         
  -6  24   4          0.55          5.21         2.52 o                         
  -5  24   4          3.30          0.01         1.45 o                         
  -4  24   4          4.90          9.10         2.02 o                         
  -3  24   4         96.34         86.67         7.87 o                         
  -2  24   4         45.84         38.93         4.55 o                         
  -1  24   4         23.83         25.79         2.28 o                         
   0  24   4         32.15         34.18         2.10 o                         
   1  24   4         10.34         11.85         1.57 o                         
   2  24   4        305.39        281.93        13.78 o                         
   3  24   4          2.56          3.15         0.87 o                         
   4  24   4         60.64         65.59         3.77 o                         
   5  24   4          3.21          1.61         1.37 o                         
   6  24   4          2.20          3.78         2.31 o                         
  -6  25   4          0.09          2.69         2.47 o                         
  -5  25   4          7.17          9.01         2.37 o                         
  -4  25   4         28.16         27.31         3.24 o                         
  -3  25   4         40.75         42.88         6.68 o                         
  -2  25   4        171.52        176.73        10.62 o                         
  -1  25   4        487.55        436.13        18.73 o                         
   0  25   4          4.56          6.27         0.95 o                         
   1  25   4        165.93        156.45         8.37 o                         
   2  25   4         94.54         91.00         5.18 o                         
   3  25   4        264.04        234.62        10.36 o                         
   4  25   4        131.10        127.71         6.45 o                         
   5  25   4         14.87         18.40         3.12 o                         
   6  25   4          0.26         -0.45         2.26 o                         
  -6  26   4         58.85         67.58        10.81 o                         
  -5  26   4          3.57         -0.10         1.56 o                         
  -4  26   4          0.14          2.20         1.49 o                         
  -3  26   4          2.74          0.71         1.77 o                         
  -2  26   4        242.01        193.73        10.09 o                         
  -1  26   4          1.41          2.63         1.04 o                         
   0  26   4        996.85       1050.96        40.13 o                         
   1  26   4        256.62        248.90        10.17 o                         
   2  26   4         80.27         78.46         5.79 o                         
   3  26   4          5.80          8.16         1.20 o                         
   4  26   4          8.52          9.00         1.88 o                         
   5  26   4          3.00          3.06         1.68 o                         
  -5  27   4          0.54         -0.14         1.45 o                         
  -4  27   4          5.22          7.77         2.06 o                         
  -3  27   4        175.95        146.62        12.95 o                         
  -2  27   4          2.23          5.50         1.69 o                         
  -1  27   4          0.17          0.41         0.80 o                         
   0  27   4         31.44         35.75         3.05 o                         
   1  27   4         19.10         16.73         1.75 o                         
   2  27   4          0.01          1.33         0.99 o                         
   3  27   4        166.05        145.80         6.79 o                         
   4  27   4          1.55          5.53         1.40 o                         
   5  27   4          0.11         -0.84         1.36 o                         
  -5  28   4          2.11         -1.35         1.62 o                         
  -4  28   4          2.79          7.04         2.22 o                         
  -3  28   4         16.40         17.84         3.31 o                         
  -2  28   4          0.97          2.22         2.17 o                         
  -1  28   4        247.34        222.01        10.26 o                         
   0  28   4         25.16         26.17         2.01 o                         
   1  28   4         34.94         31.50         4.29 o                         
   2  28   4         36.75         35.66         3.35 o                         
   3  28   4         17.75         21.27         2.05 o                         
   4  28   4          2.19          1.70         1.17 o                         
   5  28   4         13.31          6.65         1.93 o                         
  -5  29   4          2.30          5.56         1.92 o                         
  -4  29   4         24.49         15.92         2.91 o                         
  -3  29   4         25.10         22.75         4.55 o                         
  -2  29   4          2.84          3.13         1.55 o                         
  -1  29   4         36.88         36.43         3.11 o                         
   0  29   4         10.35         11.24         1.99 o                         
   1  29   4          0.24         -0.78         0.78 o                         
   2  29   4        124.15        110.05         7.36 o                         
   3  29   4          0.65          0.59         0.94 o                         
   4  29   4          1.40          0.67         1.31 o                         
   5  29   4         22.53         30.99         3.48 o                         
  -5  30   4         11.31         11.17         3.22 o                         
  -4  30   4          0.02          1.54         1.54 o                         
  -3  30   4         68.51         60.90         5.52 o                         
  -2  30   4         66.40         67.71         7.79 o                         
  -1  30   4         10.48          6.57         1.44 o                         
   0  30   4          9.01          6.73         1.39 o                         
   1  30   4         70.18         68.99         5.22 o                         
   2  30   4        137.59        127.78         6.80 o                         
   3  30   4         31.58         28.13         3.40 o                         
   4  30   4          0.36          2.08         1.14 o                         
   5  30   4         14.62         15.09         3.11 o                         
  -5  31   4         22.79         20.44         4.40 o                         
  -4  31   4         31.40         43.41         5.62 o                         
  -3  31   4         45.86         39.55         3.78 o                         
  -2  31   4         13.14         15.38         2.50 o                         
  -1  31   4        119.93        107.51         5.87 o                         
   0  31   4         15.47         18.44         1.94 o                         
   1  31   4        306.48        302.67        14.91 o                         
   2  31   4          9.90         12.20         2.94 o                         
   3  31   4         11.43         13.84         1.98 o                         
   4  31   4         74.29         86.61         5.11 o                         
   5  31   4         82.11         84.86         5.97 o                         
  -5  32   4          3.02          4.84         3.01 o                         
  -4  32   4        130.64        137.19         8.44 o                         
  -3  32   4          3.23          3.42         1.52 o                         
  -2  32   4        126.05        114.21         7.14 o                         
  -1  32   4          6.82         10.46         2.16 o                         
   0  32   4        156.31        157.13         7.24 o                         
   1  32   4         21.08         27.42         3.69 o                         
   2  32   4         47.30         49.47         5.63 o                         
   3  32   4         95.91         93.98         6.00 o                         
   4  32   4        114.27        120.68        10.00 o                         
   5  32   4         12.26         10.93         2.25 o                         
  -4  33   4         54.14         65.61         5.40 o                         
  -3  33   4          2.44          1.15         1.35 o                         
  -2  33   4          9.79          7.17         1.67 o                         
  -1  33   4          6.84          4.59         2.65 o                         
   0  33   4         17.40         22.39         2.12 o                         
   1  33   4         17.62         18.33         2.73 o                         
   2  33   4         54.31         44.31         3.71 o                         
   3  33   4          4.06          3.47         1.48 o                         
   4  33   4         43.10         44.26         3.90 o                         
  -4  34   4         22.95         24.09         3.11 o                         
  -3  34   4          6.72          7.33         2.06 o                         
  -2  34   4          0.08          1.81         1.32 o                         
  -1  34   4         29.92         30.89         2.61 o                         
   0  34   4        333.51        354.80        15.46 o                         
   1  34   4          0.16         -0.01         1.38 o                         
   2  34   4         15.50         12.68         2.01 o                         
   3  34   4         38.00         40.80         6.15 o                         
   4  34   4         21.41         23.05         3.43 o                         
  -4  35   4         23.80         24.97         4.17 o                         
  -3  35   4          2.40         -0.13         1.67 o                         
  -2  35   4         71.36         59.07         4.27 o                         
  -1  35   4         13.49         13.27         1.78 o                         
   0  35   4         30.32         35.73         5.74 o                         
   1  35   4         88.38         90.22         6.69 o                         
   2  35   4          0.55         -0.16         1.20 o                         
   3  35   4         89.53         72.68        11.93 o                         
   4  35   4          7.45          9.82         2.83 o                         
  -4  36   4        132.60        152.34        11.33 o                         
  -3  36   4         17.24         11.51         2.34 o                         
  -2  36   4        127.66        119.28         7.27 o                         
  -1  36   4         31.88         27.55         2.79 o                         
   0  36   4         72.50         70.27         4.83 o                         
   1  36   4          1.40          1.83         1.29 o                         
   2  36   4          7.69         10.50         1.99 o                         
   3  36   4          1.91          6.21         2.49 o                         
   4  36   4        174.04        199.64        13.28 o                         
  -4  37   4          6.18          3.30         2.58 o                         
  -3  37   4          0.29          0.54         1.46 o                         
  -2  37   4         11.69          9.53         1.92 o                         
  -1  37   4          1.68          5.20         1.64 o                         
   0  37   4          0.90          1.19         1.06 o                         
   1  37   4          2.12          2.35         1.40 o                         
   2  37   4         26.74         24.82         3.71 o                         
   3  37   4         42.70         38.05         4.89 o                         
   4  37   4         33.68         39.63         4.51 o                         
  -3  38   4          0.52          1.06         1.46 o                         
  -2  38   4          7.28          7.75         1.94 o                         
  -1  38   4          0.03         -0.66         1.10 o                         
   0  38   4         34.68         29.99         3.23 o                         
   1  38   4          2.62          0.76         1.85 o                         
   2  38   4         33.09         22.44         5.36 o                         
   3  38   4          1.60          4.62         2.42 o                         
  -3  39   4          4.93          5.33         1.98 o                         
  -2  39   4         12.70         12.55         2.01 o                         
  -1  39   4          0.47         -0.44         1.22 o                         
   0  39   4         24.28         28.52         2.73 o                         
   1  39   4          2.49          2.58         1.80 o                         
   2  39   4         35.27         31.14         4.68 o                         
   3  39   4          1.01          0.12         2.32 o                         
  -3  40   4         17.74         12.41         4.52 o                         
  -2  40   4          5.50          7.35         1.87 o                         
  -1  40   4          7.34         11.93         2.38 o                         
   0  40   4          2.51          3.03         1.55 o                         
   1  40   4         11.07         12.65         2.83 o                         
   2  40   4        120.52        125.80        12.33 o                         
   3  40   4         39.23         36.27         8.06 o                         
  -2  41   4         65.17         59.55         6.20 o                         
  -1  41   4         28.17         29.54         3.53 o                         
   0  41   4          1.92          2.70         1.59 o                         
   1  41   4          0.39         -1.23         1.23 o                         
   2  41   4         71.54         86.89        19.82 o                         
  -2  42   4         30.39         22.70         3.49 o                         
  -1  42   4         67.16         73.22         9.06 o                         
   0  42   4         14.85          8.20         2.36 o                         
   1  42   4          8.74          9.91         6.61 o                         
   2  42   4          0.34          2.27         1.94 o                         
  -1  43   4         12.71         12.51         2.62 o                         
   0  43   4          0.66         -0.49         1.28 o                         
   1  43   4         18.87         21.80         2.94 o                         
   0  44   4          1.62          0.95         1.68 o                         
  -7   0   5         30.06         32.81         5.95 o                         
  -5   0   5         60.68         62.25         7.11 o                         
  -3   0   5         23.12         41.49         5.92 o                         
  -1   0   5          2.45          2.64         1.06 o                         
   1   0   5        185.63        177.46        13.47 o                         
   3   0   5         38.68         46.94         5.40 o                         
   5   0   5        175.21        214.95        18.07 o                         
   7   0   5          0.44         -2.92         2.92 o                         
  -7   1   5          0.02          7.00         2.31 o                         
  -6   1   5         20.25         24.35         3.45 o                         
  -5   1   5          7.55          9.76         2.34 o                         
  -4   1   5          0.12          0.97         1.34 o                         
  -3   1   5          1.96         -0.51         1.44 o                         
  -2   1   5          1.18          5.67         0.94 o                         
  -1   1   5          0.79          1.87         0.92 o                         
   0   1   5        203.64        131.05         5.58 o                         
   1   1   5        146.96        122.17         9.85 o                         
   2   1   5          8.09         13.32         2.25 o                         
   3   1   5        299.54        288.04        15.35 o                         
   4   1   5          1.55          1.58         1.33 o                         
   5   1   5         11.72         12.63         2.71 o                         
   6   1   5          3.74          2.72         2.39 o                         
   7   1   5          0.10          3.42         2.70 o                         
  -7   2   5         85.54         84.62         7.51 o                         
  -6   2   5          7.84          6.37         2.09 o                         
  -5   2   5         52.54         68.83         5.29 o                         
  -4   2   5         15.45         14.12         2.22 o                         
  -3   2   5         46.84         38.04         3.26 o                         
  -2   2   5        936.33        982.27        33.36 o                         
  -1   2   5        758.24        767.07        25.95 o                         
   0   2   5          0.38          2.47         0.56 o                         
   1   2   5         47.22         42.19         2.26 o                         
   2   2   5         22.03         20.79         2.24 o                         
   3   2   5         12.75          8.16         1.99 o                         
   4   2   5         14.47         15.27         2.44 o                         
   5   2   5         81.89         65.16         5.73 o                         
   6   2   5          2.06         -0.29         2.26 o                         
   7   2   5         33.41         46.18         5.81 o                         
  -7   3   5          3.10          8.23         2.50 o                         
  -6   3   5          0.01          2.79         1.73 o                         
  -5   3   5         26.17         20.24         2.71 o                         
  -4   3   5         20.16         25.48         2.87 o                         
  -3   3   5         11.10         12.18         2.34 o                         
  -2   3   5         53.15         59.60         3.78 o                         
  -1   3   5         27.80         46.10         3.03 o                         
   0   3   5          1.77          0.13         0.44 o                         
   1   3   5        143.89        119.61         5.23 o                         
   2   3   5        285.52        285.01        17.10 o                         
   3   3   5         32.27         28.39         2.90 o                         
   4   3   5          5.92          6.65         1.83 o                         
   5   3   5        113.38        123.36         8.99 o                         
   6   3   5          2.69          3.25         2.32 o                         
   7   3   5        140.33        137.75        10.91 o                         
  -7   4   5        124.88        117.74         8.31 o                         
  -6   4   5          4.61          4.14         1.97 o                         
  -5   4   5          5.20          2.98         1.63 o                         
  -4   4   5         11.04          9.68         2.26 o                         
  -3   4   5         31.36         26.48         2.73 o                         
  -2   4   5         37.46         26.88         2.30 o                         
  -1   4   5       2146.10       2236.78        67.12 o                         
   0   4   5          1.19          4.77         0.58 o                         
   1   4   5        481.32        418.99        17.52 o                         
   2   4   5          0.34          3.30         0.83 o                         
   3   4   5        421.68        373.54        19.75 o                         
   4   4   5          4.23          5.72         2.16 o                         
   5   4   5          0.10          4.33         1.98 o                         
   6   4   5          5.52          2.77         2.28 o                         
   7   4   5         23.07         38.08         5.42 o                         
  -7   5   5         60.68         67.79         6.01 o                         
  -6   5   5          3.16          5.53         2.48 o                         
  -5   5   5          2.09          5.69         1.81 o                         
  -4   5   5          3.96          1.09         1.42 o                         
  -3   5   5        187.80        160.37         7.30 o                         
  -2   5   5        124.00        115.21         4.60 o                         
  -1   5   5        223.02        251.94         7.62 o                         
   0   5   5         48.35         52.68         3.49 o                         
   1   5   5       1578.27       1793.47        67.31 o                         
   2   5   5        192.91        164.82         7.91 o                         
   3   5   5        295.98        267.17        14.37 o                         
   4   5   5          4.87          8.51         2.10 o                         
   5   5   5        256.95        283.50        15.87 o                         
   6   5   5          1.84          5.20         2.39 o                         
   7   5   5         44.29         50.14         6.20 o                         
  -7   6   5          6.28          8.89         3.48 o                         
  -6   6   5          2.37          2.02         1.81 o                         
  -5   6   5        211.25        233.32        11.80 o                         
  -4   6   5        107.27         92.89         5.96 o                         
  -3   6   5         10.68          8.61         1.58 o                         
  -2   6   5         40.01         26.43         1.82 o                         
  -1   6   5         13.23         18.07         1.35 o                         
   0   6   5         56.58         61.58         2.25 o                         
   1   6   5        347.56        420.91        17.52 o                         
   2   6   5         10.90         17.50         1.75 o                         
   3   6   5        434.37        434.10        27.06 o                         
   4   6   5         83.85         94.98         9.91 o                         
   5   6   5         37.67         49.79         4.92 o                         
   6   6   5          0.01         -1.23         1.86 o                         
  -7   7   5        116.42        129.30         9.44 o                         
  -6   7   5          6.96          1.69         1.82 o                         
  -5   7   5         36.32         35.62         4.95 o                         
  -4   7   5         19.44         23.37         2.71 o                         
  -3   7   5         68.48         89.67         5.71 o                         
  -2   7   5          8.18         11.87         1.11 o                         
  -1   7   5         42.09         38.23         1.87 o                         
   0   7   5         13.85          9.43         1.01 o                         
   1   7   5        448.53        509.83        23.44 o                         
   2   7   5         84.56         65.87         4.10 o                         
   3   7   5        116.40        118.06         5.94 o                         
   4   7   5        121.07        116.38         8.11 o                         
   5   7   5        372.89        373.08        20.43 o                         
   6   7   5         20.35         14.71         3.23 o                         
  -6   8   5          0.27          0.93         1.91 o                         
  -5   8   5         10.09         10.42         2.37 o                         
  -4   8   5        128.01        124.10         7.41 o                         
  -3   8   5        454.80        471.97        20.46 o                         
  -2   8   5         70.54         63.31         3.02 o                         
  -1   8   5         52.28         72.15         3.03 o                         
   0   8   5        324.69        336.73        11.02 o                         
   1   8   5        190.94        171.25         6.90 o                         
   2   8   5         43.95         38.21         2.23 o                         
   3   8   5         60.60         86.77         6.03 o                         
   4   8   5         42.41         49.99         4.44 o                         
   5   8   5        122.16        134.82         9.67 o                         
   6   8   5         40.35         46.98         5.31 o                         
  -6   9   5          6.79          4.52         2.06 o                         
  -5   9   5        139.64        185.10        10.56 o                         
  -4   9   5          1.33          2.08         1.29 o                         
  -3   9   5        554.12        492.99        19.68 o                         
  -2   9   5         20.47         23.02         1.60 o                         
  -1   9   5         28.15         28.19         1.54 o                         
   0   9   5        129.60        117.89         4.02 o                         
   1   9   5        185.62        199.67         8.00 o                         
   2   9   5          0.88          2.22         0.74 o                         
   3   9   5       3323.97       3346.84       191.61 o                         
   4   9   5        114.62        107.12         7.59 o                         
   5   9   5          1.06          3.64         2.06 o                         
   6   9   5          4.12          3.63         2.39 o                         
  -6  10   5         52.02         60.40         5.24 o                         
  -5  10   5        121.99        128.42         9.88 o                         
  -4  10   5        136.25        127.17         7.36 o                         
  -3  10   5        801.65        869.23        36.50 o                         
  -2  10   5          2.40          3.52         0.83 o                         
  -1  10   5         30.96         25.91         1.93 o                         
   0  10   5         35.02         33.24         1.51 o                         
   1  10   5         63.11         48.54         2.45 o                         
   2  10   5          7.85          5.48         0.80 o                         
   3  10   5        634.95        635.74        37.39 o                         
   4  10   5         36.76         42.99         4.20 o                         
   5  10   5         70.61         90.48         8.28 o                         
   6  10   5          9.52          7.23         2.94 o                         
  -6  11   5         66.17         60.33         5.32 o                         
  -5  11   5        136.02        119.35         8.59 o                         
  -4  11   5        133.70        147.32        10.50 o                         
  -3  11   5       1659.65       1831.67        82.52 o                         
  -2  11   5          0.06          0.23         0.78 o                         
  -1  11   5          2.53          3.07         0.71 o                         
   0  11   5          1.14          1.86         0.48 o                         
   1  11   5        349.97        363.88        14.26 o                         
   2  11   5          2.28          2.07         0.87 o                         
   3  11   5         47.26         44.88         3.55 o                         
   4  11   5         48.83         45.17         4.68 o                         
   5  11   5          0.73          3.59         1.92 o                         
   6  11   5          0.40          3.68         2.33 o                         
  -6  12   5         58.81         56.69         5.01 o                         
  -5  12   5          2.26          0.19         1.65 o                         
  -4  12   5         26.59         26.40         4.00 o                         
  -3  12   5         73.51         69.35         4.57 o                         
  -2  12   5        145.64        131.81         5.94 o                         
  -1  12   5         21.35         20.97         1.71 o                         
   0  12   5         43.29         52.12         2.38 o                         
   1  12   5         96.99         93.09         4.13 o                         
   2  12   5        157.16        144.11         7.13 o                         
   3  12   5        298.69        284.16        15.18 o                         
   4  12   5          0.80          0.61         1.44 o                         
   5  12   5         11.73         15.56         2.86 o                         
   6  12   5          7.47          4.81         2.53 o                         
  -6  13   5         19.63         24.38         3.25 o                         
  -5  13   5         18.16         15.60         2.86 o                         
  -4  13   5          0.03         -0.33         1.88 o                         
  -3  13   5          1.01          0.24         1.11 o                         
  -2  13   5          1.24          1.45         0.78 o                         
  -1  13   5        154.57        189.46         7.01 o                         
   0  13   5         76.60         67.88         2.97 o                         
   1  13   5          5.90          7.95         0.88 o                         
   2  13   5         56.37         59.11         3.76 o                         
   3  13   5         97.36         96.87         6.21 o                         
   4  13   5          0.74          1.38         1.52 o                         
   5  13   5         23.97         29.38         6.18 o                         
   6  13   5          3.23          3.45         2.27 o                         
  -6  14   5          2.51          5.02         2.13 o                         
  -5  14   5          0.26         -0.95         1.38 o                         
  -4  14   5         51.73         53.16         7.68 o                         
  -3  14   5         41.79         32.65         3.20 o                         
  -2  14   5          1.34          1.48         0.79 o                         
  -1  14   5          2.55          3.64         0.68 o                         
   0  14   5         28.08         41.40         2.22 o                         
   1  14   5          5.49          8.09         0.93 o                         
   2  14   5         99.26         83.58         4.71 o                         
   3  14   5        422.71        397.73        24.27 o                         
   4  14   5         22.99         14.60         2.58 o                         
   5  14   5          9.76         13.36         2.73 o                         
   6  14   5         13.82          9.54         2.75 o                         
  -6  15   5         38.06         29.39         4.02 o                         
  -5  15   5          1.55          8.13         2.09 o                         
  -4  15   5          9.30          9.58         2.06 o                         
  -3  15   5        145.74        118.17         7.05 o                         
  -2  15   5        117.33        110.33         5.32 o                         
  -1  15   5          0.30         -0.05         0.49 o                         
   0  15   5         18.79         22.63         1.52 o                         
   1  15   5         52.08         47.74         2.56 o                         
   2  15   5         39.96         30.05         2.41 o                         
   3  15   5        228.78        217.60        13.64 o                         
   4  15   5          5.63          7.87         2.03 o                         
   5  15   5         16.07         25.40         3.80 o                         
   6  15   5          0.51          1.46         2.12 o                         
  -6  16   5         64.92         62.52         5.38 o                         
  -5  16   5         27.48         30.80         3.53 o                         
  -4  16   5         89.17         87.25         6.28 o                         
  -3  16   5        108.90        120.85         7.34 o                         
  -2  16   5        140.63        134.61         5.70 o                         
  -1  16   5         50.71         56.94         2.81 o                         
   0  16   5          0.09         -0.48         0.48 o                         
   1  16   5          7.45          7.81         1.06 o                         
   2  16   5         26.18         26.65         3.03 o                         
   3  16   5        357.29        339.14        21.05 o                         
   4  16   5          7.91         10.68         2.50 o                         
   5  16   5         14.57         15.76         3.07 o                         
   6  16   5         31.85         24.27         3.82 o                         
  -6  17   5         42.68         54.83         5.07 o                         
  -5  17   5         17.59         13.26         2.54 o                         
  -4  17   5         39.36         30.59         3.41 o                         
  -3  17   5        457.77        477.38        22.73 o                         
  -2  17   5          4.02          4.82         0.99 o                         
  -1  17   5          0.80         -0.13         0.96 o                         
   0  17   5          3.62          3.51         0.75 o                         
   1  17   5          1.02          0.70         0.65 o                         
   2  17   5         96.26         97.11         4.97 o                         
   3  17   5          2.54          8.14         2.07 o                         
   4  17   5         27.68         23.93         3.71 o                         
   5  17   5          0.10          1.51         1.63 o                         
   6  17   5         23.65         23.70         3.87 o                         
  -6  18   5         19.74         16.77         3.53 o                         
  -5  18   5         44.47         48.88         4.83 o                         
  -4  18   5        194.41        190.12        10.64 o                         
  -3  18   5        173.40        159.03         8.97 o                         
  -2  18   5         36.71         43.40         3.26 o                         
  -1  18   5        119.88        106.69         4.50 o                         
   0  18   5          5.75         10.42         1.26 o                         
   1  18   5         15.93         10.08         1.06 o                         
   2  18   5         45.84         41.51         2.58 o                         
   3  18   5         59.23         58.09         6.29 o                         
   4  18   5         63.84         49.92         4.92 o                         
   5  18   5          6.18          4.37         1.80 o                         
   6  18   5         10.05         12.55         2.98 o                         
  -6  19   5          8.14          9.82         6.66 o                         
  -5  19   5         30.85         28.94         3.59 o                         
  -4  19   5          5.77          6.17         1.80 o                         
  -3  19   5        101.84         93.10         7.14 o                         
  -2  19   5         61.92         48.67         3.52 o                         
  -1  19   5        103.89        120.08         7.05 o                         
   0  19   5        147.08        142.39        10.42 o                         
   1  19   5        172.69        147.22         5.68 o                         
   2  19   5         29.85         32.41         2.50 o                         
   3  19   5        589.22        669.55        48.51 o                         
   4  19   5          4.99          4.39         1.61 o                         
   5  19   5        330.29        362.39        22.20 o                         
   6  19   5         12.31         10.31         2.77 o                         
  -6  20   5          0.39          0.05         1.62 o                         
  -5  20   5        215.02        254.02        15.32 o                         
  -4  20   5         42.21         44.91         4.31 o                         
  -3  20   5         14.98         13.34         2.62 o                         
  -2  20   5         19.27         14.96         2.26 o                         
  -1  20   5         59.61         54.01         3.00 o                         
   0  20   5         40.74         50.75         5.90 o                         
   1  20   5          1.72          5.39         0.91 o                         
   2  20   5        377.39        349.15        15.10 o                         
   3  20   5        239.27        244.86        21.84 o                         
   4  20   5         24.36         22.44         2.17 o                         
   5  20   5         29.56         32.96         3.62 o                         
   6  20   5          0.05          0.48         1.96 o                         
  -6  21   5          0.20         -2.02         2.02 o                         
  -5  21   5         23.01         19.08         3.75 o                         
  -4  21   5          3.03          4.06         1.83 o                         
  -3  21   5         16.57         12.79         2.36 o                         
  -2  21   5          0.31          1.30         1.02 o                         
  -1  21   5         68.26         67.34         3.84 o                         
   0  21   5         42.22         42.98         2.89 o                         
   1  21   5         10.44          9.46         1.24 o                         
   2  21   5         50.89         48.96         3.46 o                         
   3  21   5          3.35          4.91         1.67 o                         
   4  21   5          4.62          4.79         1.20 o                         
   5  21   5        387.13        433.42        26.97 o                         
   6  21   5          4.54         -0.20         2.60 o                         
  -6  22   5          0.10         -0.40         1.81 o                         
  -5  22   5         42.23         43.41         4.55 o                         
  -4  22   5         36.15         29.97         3.83 o                         
  -3  22   5          0.09          0.14         1.42 o                         
  -2  22   5          1.34          0.84         1.07 o                         
  -1  22   5       1148.04       1220.74        50.26 o                         
   0  22   5         25.93         18.48         1.91 o                         
   1  22   5         84.21         84.75         4.33 o                         
   2  22   5         48.26         50.81         3.59 o                         
   3  22   5          3.50          7.08         1.93 o                         
   4  22   5          0.32          0.49         0.96 o                         
   5  22   5          2.46          9.13         2.45 o                         
   6  22   5         17.91         22.96         4.69 o                         
  -5  23   5         35.53         36.69         4.49 o                         
  -4  23   5          7.33          6.16         2.55 o                         
  -3  23   5          2.88          1.96         1.33 o                         
  -2  23   5          5.93          7.82         1.91 o                         
  -1  23   5         80.52         84.06         4.83 o                         
   0  23   5          2.23          2.31         1.00 o                         
   1  23   5       2420.66       2647.36        99.80 o                         
   2  23   5        117.29         97.20         5.77 o                         
   3  23   5        120.55        113.12         7.22 o                         
   4  23   5          0.30          0.59         0.97 o                         
   5  23   5          5.85          3.70         3.05 o                         
  -5  24   5         11.59         14.09         2.73 o                         
  -4  24   5         11.85         12.26         2.85 o                         
  -3  24   5          4.46          4.84         2.09 o                         
  -2  24   5          7.32          8.29         1.98 o                         
  -1  24   5       1613.79       1719.81        70.54 o                         
   0  24   5        109.84        104.98         6.04 o                         
   1  24   5        202.44        214.09         9.71 o                         
   2  24   5          2.40          3.22         1.42 o                         
   3  24   5         15.56         13.49         2.20 o                         
   4  24   5         15.00         20.52         2.96 o                         
   5  24   5          9.06          9.02         2.75 o                         
  -5  25   5         22.62         27.20         3.52 o                         
  -4  25   5          5.37          1.75         1.55 o                         
  -3  25   5         11.23         12.01         3.39 o                         
  -2  25   5          1.93         -0.36         0.96 o                         
  -1  25   5         20.82         27.73         2.73 o                         
   0  25   5         28.64         22.28         2.45 o                         
   1  25   5        163.71        169.64         7.68 o                         
   2  25   5          4.96          5.88         1.60 o                         
   3  25   5         16.68         19.77         3.24 o                         
   4  25   5         11.76         12.44         2.39 o                         
   5  25   5         35.52         47.75         9.51 o                         
  -5  26   5         26.08         26.84         3.46 o                         
  -4  26   5          1.16          0.86         1.53 o                         
  -3  26   5          0.07         -1.12         1.32 o                         
  -2  26   5         43.74         32.76         3.73 o                         
  -1  26   5         75.43         74.21         5.18 o                         
   0  26   5        122.50        119.71         7.09 o                         
   1  26   5        313.16        284.74        11.76 o                         
   2  26   5         14.27         12.83         2.15 o                         
   3  26   5         11.83          4.61         1.57 o                         
   4  26   5         73.11         76.07         8.46 o                         
   5  26   5         21.94         19.80         5.23 o                         
  -5  27   5         25.42         26.20         4.97 o                         
  -4  27   5          4.34          5.92         1.96 o                         
  -3  27   5          5.02          3.48         1.74 o                         
  -2  27   5         63.95         67.16         7.18 o                         
  -1  27   5         28.22         26.20         2.45 o                         
   0  27   5        138.12        125.37         8.32 o                         
   1  27   5         63.18         64.67         4.87 o                         
   2  27   5          7.42          7.52         2.50 o                         
   3  27   5          5.28          7.22         2.05 o                         
   4  27   5          0.47          1.30         1.17 o                         
   5  27   5          0.14          1.47         2.20 o                         
  -5  28   5         35.74         33.41         5.02 o                         
  -4  28   5          0.27         -1.28         1.28 o                         
  -3  28   5          2.06          3.40         1.52 o                         
  -2  28   5         41.91         34.88         3.56 o                         
  -1  28   5          3.25          4.86         1.31 o                         
   0  28   5         25.59         22.53         2.48 o                         
   1  28   5         59.33         56.31         4.48 o                         
   2  28   5        131.54        116.33         8.84 o                         
   3  28   5          0.43          5.79         2.05 o                         
   4  28   5         48.22         51.36         3.57 o                         
   5  28   5         11.53          9.26         3.92 o                         
  -5  29   5          7.08          4.95         2.03 o                         
  -4  29   5         12.12         11.18         2.89 o                         
  -3  29   5         14.87         13.11         2.20 o                         
  -2  29   5          0.21          3.83         1.46 o                         
  -1  29   5          1.15          1.43         1.09 o                         
   0  29   5          2.54          3.51         0.84 o                         
   1  29   5         12.89         12.82         2.04 o                         
   2  29   5         13.86         15.30         2.39 o                         
   3  29   5         49.56         43.40         5.98 o                         
   4  29   5         36.85         37.21         3.09 o                         
   5  29   5         23.72         21.78         5.02 o                         
  -5  30   5          0.10         -0.74         1.79 o                         
  -4  30   5          5.80          2.21         1.86 o                         
  -3  30   5         39.36         50.68         4.46 o                         
  -2  30   5         78.92         70.72         7.29 o                         
  -1  30   5         24.52         24.90         2.23 o                         
   0  30   5         19.83         24.06         1.88 o                         
   1  30   5         25.31         24.41         3.33 o                         
   2  30   5          1.45          4.35         1.70 o                         
   3  30   5          0.51          1.43         1.78 o                         
   4  30   5          0.59          0.25         1.50 o                         
  -4  31   5          0.49         -0.09         1.60 o                         
  -3  31   5        120.52        131.50         9.07 o                         
  -2  31   5         43.49         40.51         3.65 o                         
  -1  31   5         20.64         28.15         2.60 o                         
   0  31   5         22.43         18.12         2.05 o                         
   1  31   5          5.15          4.07         1.69 o                         
   2  31   5         97.58         78.49         6.09 o                         
   3  31   5         26.35         30.94         4.14 o                         
   4  31   5         15.74         13.25         2.57 o                         
  -4  32   5          0.04         -1.05         1.45 o                         
  -3  32   5         12.86         10.69         2.21 o                         
  -2  32   5          9.23         10.73         1.94 o                         
  -1  32   5          3.18          2.40         1.93 o                         
   0  32   5         14.45         14.17         1.60 o                         
   1  32   5        157.50        151.37        10.99 o                         
   2  32   5        121.12        114.83        24.59 o                         
   3  32   5        282.07        291.49        18.73 o                         
   4  32   5          6.49          6.09         2.14 o                         
  -4  33   5          8.53          3.26         3.18 o                         
  -3  33   5         40.39         43.23         4.28 o                         
  -2  33   5          0.14          3.70         1.56 o                         
  -1  33   5        210.63        214.49        10.41 o                         
   0  33   5          1.21         -0.21         0.88 o                         
   1  33   5         14.80         10.35         2.74 o                         
   2  33   5          4.69          3.75         1.73 o                         
   3  33   5          0.24          2.72         1.84 o                         
   4  33   5          7.31         10.06         2.52 o                         
  -4  34   5         12.20         15.09         2.66 o                         
  -3  34   5        112.72        100.84         7.01 o                         
  -2  34   5          5.71          8.17         1.98 o                         
  -1  34   5         39.27         47.98         4.21 o                         
   0  34   5         24.46         24.10         2.32 o                         
   1  34   5         86.40         88.63         8.39 o                         
   2  34   5          0.03          1.91         1.57 o                         
   3  34   5         35.54         35.66         6.41 o                         
   4  34   5         36.18         37.04         4.24 o                         
  -3  35   5         31.17         40.42         4.17 o                         
  -2  35   5         10.14          9.38         2.47 o                         
  -1  35   5         26.78         28.98         2.74 o                         
   0  35   5          1.74          1.13         0.92 o                         
   1  35   5         37.81         33.76         3.99 o                         
   2  35   5         34.57         28.65         3.81 o                         
   3  35   5        184.44        207.96        20.36 o                         
  -3  36   5        321.57        348.83        19.70 o                         
  -2  36   5         17.68         18.10         2.62 o                         
  -1  36   5         76.48         85.81         5.94 o                         
   0  36   5          0.16          1.37         1.06 o                         
   1  36   5         44.58         38.92         4.33 o                         
   2  36   5         12.05          7.77         2.26 o                         
   3  36   5        140.17        137.16        11.05 o                         
  -3  37   5        281.45        310.62        22.04 o                         
  -2  37   5          1.84          1.41         1.42 o                         
  -1  37   5          0.64          1.43         1.47 o                         
   0  37   5          5.30          4.37         1.29 o                         
   1  37   5         78.13         91.18         8.57 o                         
   2  37   5         12.53          8.35         2.37 o                         
   3  37   5        435.75        556.96        34.57 o                         
  -3  38   5         37.00         47.40         8.85 o                         
  -2  38   5         24.51         23.27         3.02 o                         
  -1  38   5         34.88         32.81         4.33 o                         
   0  38   5          0.09          0.10         1.15 o                         
   1  38   5          4.16          4.09         1.91 o                         
   2  38   5         11.27         11.48         2.74 o                         
   3  38   5         77.16         94.01         9.06 o                         
  -2  39   5         11.24         14.39         2.91 o                         
  -1  39   5         26.11         20.39         2.69 o                         
   0  39   5          0.30          1.69         1.45 o                         
   1  39   5          5.67          7.90         2.51 o                         
   2  39   5          0.43          2.65         2.34 o                         
  -2  40   5         24.45         25.49         4.41 o                         
  -1  40   5          2.02          4.79         2.01 o                         
   0  40   5          2.19          0.30         2.18 o                         
   1  40   5         56.02         56.37         9.29 o                         
   2  40   5        126.21        107.12        10.14 o                         
  -1  41   5         41.84         33.36         4.08 o                         
   0  41   5          0.02         -1.39         1.39 o                         
   1  41   5          5.25          2.56         1.95 o                         
   0  42   5          0.06          0.05         1.73 o                         
  -6   0   6          7.97          6.17         3.26 o                         
  -4   0   6          8.07          3.91         2.37 o                         
  -2   0   6         26.87         23.66         2.48 o                         
   0   0   6        151.19        127.85         7.55 o                         
   2   0   6         24.82         32.45         3.45 o                         
   4   0   6          0.22         11.02         4.35 o                         
   6   0   6          0.18          2.91         3.71 o                         
  -6   1   6          5.93          7.99         2.43 o                         
  -5   1   6          4.09          2.71         1.71 o                         
  -4   1   6          0.43         -1.16         1.33 o                         
  -3   1   6         26.82         28.73         2.69 o                         
  -2   1   6          0.27          1.66         0.90 o                         
  -1   1   6          6.31          2.89         0.56 o                         
   0   1   6         43.37         50.33         2.70 o                         
   1   1   6        313.93        315.47        16.61 o                         
   2   1   6         14.14         14.30         1.45 o                         
   3   1   6          1.40          1.83         1.16 o                         
   4   1   6         78.17         81.58         6.19 o                         
   5   1   6          1.05          2.26         1.89 o                         
   6   1   6         41.06         40.25         5.71 o                         
  -6   2   6         28.07         25.11         3.82 o                         
  -5   2   6         16.21          9.94         2.18 o                         
  -4   2   6         30.32         30.09         3.58 o                         
  -3   2   6         16.55         11.89         1.83 o                         
  -2   2   6        223.54        229.54         8.65 o                         
  -1   2   6          0.46         -0.50         0.55 o                         
   0   2   6         10.67          9.00         1.05 o                         
   1   2   6          5.91          6.45         1.81 o                         
   2   2   6        449.89        419.22        21.26 o                         
   3   2   6          0.93          0.06         1.50 o                         
   4   2   6          3.73          2.36         2.03 o                         
   5   2   6          3.43          8.17         2.45 o                         
   6   2   6          1.82          1.44         2.73 o                         
  -6   3   6          5.74          7.73         2.35 o                         
  -5   3   6          0.00          3.02         1.63 o                         
  -4   3   6         28.03         30.62         3.51 o                         
  -3   3   6         36.44         31.89         2.87 o                         
  -2   3   6        645.53        718.24        26.34 o                         
  -1   3   6         47.13         36.12         1.91 o                         
   0   3   6          9.54         14.33         1.87 o                         
   1   3   6         13.19         13.98         1.75 o                         
   2   3   6         21.45         21.82         2.05 o                         
   3   3   6          7.81          5.45         2.61 o                         
   4   3   6        254.83        285.58        15.69 o                         
   5   3   6          0.53         -0.96         1.54 o                         
   6   3   6          7.25          4.63         4.26 o                         
  -6   4   6         66.25         66.51         5.57 o                         
  -5   4   6         10.34         11.79         2.28 o                         
  -4   4   6          0.07         -0.52         1.38 o                         
  -3   4   6         86.01         82.21         5.13 o                         
  -2   4   6         24.95         36.32         3.13 o                         
  -1   4   6          8.56          9.23         0.96 o                         
   0   4   6         63.86         68.07         3.64 o                         
   1   4   6         67.10         53.82         4.60 o                         
   2   4   6        765.12        836.47        34.08 o                         
   3   4   6         19.13         18.67         2.34 o                         
   4   4   6          5.68          1.56         1.83 o                         
   5   4   6          0.09         -0.81         1.51 o                         
   6   4   6         26.83         38.58         4.87 o                         
  -6   5   6         30.23         40.94         5.99 o                         
  -5   5   6         27.33         27.07         3.16 o                         
  -4   5   6         82.90         51.73         5.45 o                         
  -3   5   6          1.93          0.32         1.00 o                         
  -2   5   6        562.88        547.49        21.55 o                         
  -1   5   6          2.49          4.17         0.77 o                         
   0   5   6        322.75        314.93        11.81 o                         
   1   5   6         18.15         17.39         1.54 o                         
   2   5   6       2005.65       2227.92        90.08 o                         
   3   5   6         23.92         18.79         2.02 o                         
   4   5   6        454.73        441.01        27.18 o                         
   5   5   6         19.91         24.62         3.49 o                         
   6   5   6         43.94         49.42         5.37 o                         
  -6   6   6         48.04         51.14         4.90 o                         
  -5   6   6         13.43          7.41         2.12 o                         
  -4   6   6         89.90         97.96         7.81 o                         
  -3   6   6          0.60          4.34         1.65 o                         
  -2   6   6        736.42        736.24        26.60 o                         
  -1   6   6         18.93         19.25         1.29 o                         
   0   6   6        253.02        259.29         9.74 o                         
   1   6   6          1.75          2.50         0.89 o                         
   2   6   6        513.30        483.10        20.01 o                         
   3   6   6         38.09         31.35         2.67 o                         
   4   6   6         92.38         86.60         6.52 o                         
   5   6   6          5.52          5.06         2.10 o                         
   6   6   6         36.51         31.92         4.39 o                         
  -6   7   6         98.25        100.33         7.23 o                         
  -5   7   6          6.20         10.05         2.63 o                         
  -4   7   6        130.40        115.01         7.71 o                         
  -3   7   6         88.08         91.02         6.31 o                         
  -2   7   6         47.41         65.77         5.58 o                         
  -1   7   6         64.55         51.36         2.29 o                         
   0   7   6       2294.54       2454.53        76.94 o                         
   1   7   6        144.48        127.64         6.40 o                         
   2   7   6        368.57        370.48        15.44 o                         
   3   7   6         11.45          8.81         1.46 o                         
   4   7   6          2.24          6.41         1.91 o                         
   5   7   6          0.54          0.82         1.86 o                         
   6   7   6          0.60          0.81         2.10 o                         
  -6   8   6         78.81         82.66         6.40 o                         
  -5   8   6         17.88         31.10         4.18 o                         
  -4   8   6        227.61        215.99        12.06 o                         
  -3   8   6         19.21         13.84         1.94 o                         
  -2   8   6        775.45        751.46        25.46 o                         
  -1   8   6          3.50          1.99         0.59 o                         
   0   8   6          4.17         26.74         1.55 o                         
   1   8   6         10.54          7.63         0.95 o                         
   2   8   6        568.18        578.33        23.96 o                         
   3   8   6         58.87         57.54         4.39 o                         
   4   8   6        101.58        102.59         7.37 o                         
   5   8   6          0.67          2.96         2.15 o                         
   6   8   6        112.66        127.51         9.80 o                         
  -6   9   6         26.09         25.63         3.73 o                         
  -5   9   6          0.38          3.01         1.88 o                         
  -4   9   6         37.57         29.06         3.40 o                         
  -3   9   6          3.27          5.88         1.20 o                         
  -2   9   6        373.48        351.34        12.30 o                         
  -1   9   6          2.57          4.65         0.76 o                         
   0   9   6        189.79        213.55         7.27 o                         
   1   9   6         32.77         39.39         3.16 o                         
   2   9   6        842.91        854.29        43.10 o                         
   3   9   6          0.02         -0.64         1.02 o                         
   4   9   6        648.18        676.83        35.12 o                         
   5   9   6          3.33          2.31         1.76 o                         
   6   9   6          0.52         15.30         3.76 o                         
  -6  10   6        372.65        434.34        38.90 o                         
  -5  10   6          2.08         -1.02         2.69 o                         
  -4  10   6         51.66         48.39         3.99 o                         
  -3  10   6         35.07         32.62         2.92 o                         
  -2  10   6        144.02        161.98         6.54 o                         
  -1  10   6         30.55         36.22         2.03 o                         
   0  10   6         25.58         24.24         2.53 o                         
   1  10   6         52.50         40.76         2.33 o                         
   2  10   6          1.97          4.50         1.36 o                         
   3  10   6          0.59          2.28         1.71 o                         
   4  10   6         39.37         37.25         5.20 o                         
   5  10   6          2.10          3.69         1.93 o                         
   6  10   6        628.52        734.20        44.72 o                         
  -6  11   6          5.05         14.59         3.31 o                         
  -5  11   6          0.82         -0.79         2.48 o                         
  -4  11   6        173.37        167.44        11.40 o                         
  -3  11   6         16.13         18.80         2.02 o                         
  -2  11   6        588.73        634.21        23.19 o                         
  -1  11   6         88.49        102.51         4.12 o                         
   0  11   6        167.68        171.72         6.84 o                         
   1  11   6         13.24          8.89         1.99 o                         
   2  11   6         98.99         92.64         5.52 o                         
   3  11   6          3.74          6.89         2.37 o                         
   4  11   6        222.53        216.85        14.36 o                         
   5  11   6          0.29          2.61         1.95 o                         
   6  11   6         48.33         46.99         5.27 o                         
  -6  12   6         59.62         65.50         7.69 o                         
  -5  12   6         56.44         59.87         5.45 o                         
  -4  12   6         10.82         17.61         2.97 o                         
  -3  12   6         44.12         42.37         3.68 o                         
  -2  12   6          5.57         11.96         1.50 o                         
  -1  12   6          2.45          3.63         0.71 o                         
   0  12   6         15.58         13.95         1.30 o                         
   1  12   6        108.25        107.03         5.37 o                         
   2  12   6        252.38        221.67        10.63 o                         
   3  12   6         20.29         21.71         2.34 o                         
   4  12   6          9.21          8.75         2.08 o                         
   5  12   6          5.42          3.60         1.90 o                         
   6  12   6         50.44         67.53         6.77 o                         
  -6  13   6          0.98          3.75         2.54 o                         
  -5  13   6         39.42         41.82         4.07 o                         
  -4  13   6         18.77         23.45         3.29 o                         
  -3  13   6         58.03         53.96         4.39 o                         
  -2  13   6         16.97         13.81         1.52 o                         
  -1  13   6         62.29         58.94         2.72 o                         
   0  13   6          3.60          6.40         1.00 o                         
   1  13   6         30.43         20.67         2.03 o                         
   2  13   6         24.06         26.56         2.24 o                         
   3  13   6         34.64         32.78         2.92 o                         
   4  13   6          0.14          1.38         1.52 o                         
   5  13   6         25.13         19.08         4.59 o                         
   6  13   6         61.54         67.15         6.71 o                         
  -6  14   6          0.27         -0.10         1.77 o                         
  -5  14   6          4.27          8.40         2.08 o                         
  -4  14   6          5.87          4.81         1.73 o                         
  -3  14   6          1.29          1.87         2.20 o                         
  -2  14   6          0.72          0.47         1.08 o                         
  -1  14   6          2.00          1.56         0.67 o                         
   0  14   6          1.47          2.14         0.71 o                         
   1  14   6         17.08         15.47         1.42 o                         
   2  14   6          1.82          5.62         1.14 o                         
   3  14   6         96.98         78.35         5.37 o                         
   4  14   6         65.86         65.53         6.20 o                         
   5  14   6          0.09          2.45         1.96 o                         
   6  14   6         23.49         25.82         4.09 o                         
  -6  15   6          4.67          5.26         2.09 o                         
  -5  15   6         30.12         31.66         3.56 o                         
  -4  15   6         11.32          5.43         2.00 o                         
  -3  15   6         62.85         54.13         4.48 o                         
  -2  15   6         42.45         40.98         3.09 o                         
  -1  15   6         34.22         30.99         2.17 o                         
   0  15   6         13.19         11.89         1.23 o                         
   1  15   6          0.40          2.61         0.83 o                         
   2  15   6         97.65         94.85         5.96 o                         
   3  15   6         28.99         29.22         4.67 o                         
   4  15   6         80.43         80.55         7.52 o                         
   5  15   6          0.26         -1.67         2.19 o                         
   6  15   6         10.35         17.14         4.13 o                         
  -6  16   6         17.02         21.44         3.39 o                         
  -5  16   6          7.63          7.18         2.15 o                         
  -4  16   6         31.56         37.30         3.91 o                         
  -3  16   6         27.45         22.83         4.15 o                         
  -2  16   6          0.31          1.65         0.92 o                         
  -1  16   6          0.47          0.90         0.62 o                         
   0  16   6         33.03         29.18         2.08 o                         
   1  16   6         44.16         44.66         2.57 o                         
   2  16   6          0.04          0.21         0.91 o                         
   3  16   6         17.50         18.67         2.65 o                         
   4  16   6          1.04          1.69         1.41 o                         
   5  16   6          0.94          0.46         1.94 o                         
   6  16   6         31.97         44.30         5.17 o                         
  -6  17   6          1.64          3.74         2.04 o                         
  -5  17   6         10.52         11.78         2.47 o                         
  -4  17   6         16.94         13.53         2.37 o                         
  -3  17   6          1.91          1.48         1.36 o                         
  -2  17   6        560.37        598.39        23.68 o                         
  -1  17   6          2.83          2.25         0.71 o                         
   0  17   6         39.87         40.17         2.70 o                         
   1  17   6         49.72         47.78         2.77 o                         
   2  17   6          9.32         14.24         1.67 o                         
   3  17   6          4.18          2.79         1.94 o                         
   4  17   6         72.11         64.64         5.77 o                         
   5  17   6          1.25          1.97         2.55 o                         
  -5  18   6         26.98         24.57         3.24 o                         
  -4  18   6        115.76        120.39         7.99 o                         
  -3  18   6         40.93         35.31         3.98 o                         
  -2  18   6        355.15        322.35        14.32 o                         
  -1  18   6         12.95         12.26         1.45 o                         
   0  18   6         71.01         60.64         6.28 o                         
   1  18   6         50.28         50.26         2.91 o                         
   2  18   6        419.35        400.08        15.96 o                         
   3  18   6         29.44         23.59         7.74 o                         
   4  18   6         74.62         71.67         5.95 o                         
   5  18   6          3.83          0.68         2.07 o                         
  -5  19   6          2.90          2.40         1.74 o                         
  -4  19   6        191.64        193.64        15.10 o                         
  -3  19   6          2.49          1.18         1.33 o                         
  -2  19   6         14.16         23.22         2.95 o                         
  -1  19   6          0.47          0.52         0.78 o                         
   0  19   6        224.93        189.85         8.78 o                         
   1  19   6         54.28         57.18         3.49 o                         
   2  19   6        196.44        204.03         8.67 o                         
   3  19   6          0.52         -0.29         1.44 o                         
   4  19   6         29.72         26.18         3.06 o                         
   5  19   6          2.68          1.63         2.28 o                         
  -5  20   6          0.20          0.83         1.68 o                         
  -4  20   6        277.26        312.08        18.12 o                         
  -3  20   6         50.88         61.46         4.82 o                         
  -2  20   6        443.73        465.57        22.02 o                         
  -1  20   6         17.52         14.86         1.54 o                         
   0  20   6          3.78          6.42         1.91 o                         
   1  20   6         94.27        101.36         5.09 o                         
   2  20   6        299.50        311.41        13.76 o                         
   3  20   6          9.84          8.91         3.92 o                         
   4  20   6        200.23        222.85        18.88 o                         
   5  20   6         20.77         23.23         3.52 o                         
  -5  21   6          1.21          0.63         1.95 o                         
  -4  21   6        111.66        109.18         8.37 o                         
  -3  21   6          0.07          0.73         1.49 o                         
  -2  21   6        266.07        256.44        12.87 o                         
  -1  21   6          1.07         -0.60         0.81 o                         
   0  21   6         45.92         41.66         3.53 o                         
   1  21   6         59.97         53.00         3.12 o                         
   2  21   6        620.29        676.06        28.64 o                         
   3  21   6          9.16         11.66         2.82 o                         
   4  21   6          1.40          4.54         2.37 o                         
   5  21   6          0.31         -0.66         1.76 o                         
  -5  22   6         18.30         14.98         3.39 o                         
  -4  22   6         61.66         64.36         7.07 o                         
  -3  22   6          3.17          1.18         1.27 o                         
  -2  22   6          5.42         24.65         3.11 o                         
  -1  22   6         34.27         37.75         3.50 o                         
   0  22   6          2.10          3.65         1.38 o                         
   1  22   6         51.04         55.35         3.20 o                         
   2  22   6        163.51        140.40        10.16 o                         
   3  22   6         24.46         26.85         4.24 o                         
   4  22   6        164.76        163.26        19.24 o                         
   5  22   6          9.61         19.72         6.89 o                         
  -5  23   6          8.03          6.50         3.01 o                         
  -4  23   6          1.62          3.26         1.67 o                         
  -3  23   6          4.51          6.02         1.84 o                         
  -2  23   6        515.79        480.21        22.98 o                         
  -1  23   6          2.63          3.11         1.31 o                         
   0  23   6         65.85         64.29         3.99 o                         
   1  23   6         28.28         35.70         2.67 o                         
   2  23   6       1175.68       1266.07        64.01 o                         
   3  23   6          7.38          5.51         2.44 o                         
   4  23   6          2.52          0.66         2.19 o                         
   5  23   6          2.70         -2.65         2.65 o                         
  -5  24   6          8.43         16.03         3.10 o                         
  -4  24   6          5.19          2.77         1.58 o                         
  -3  24   6         12.87          9.21         1.98 o                         
  -2  24   6        125.69        125.71         7.59 o                         
  -1  24   6         31.00         27.41         2.66 o                         
   0  24   6        171.79        173.06         9.39 o                         
   1  24   6         46.11         49.12         3.37 o                         
   2  24   6        594.75        604.85        37.97 o                         
   3  24   6          7.25          6.67         2.17 o                         
   4  24   6          1.60          3.17         2.05 o                         
   5  24   6          0.39          2.63         2.82 o                         
  -5  25   6          0.41          0.00         1.52 o                         
  -4  25   6          1.52          0.46         1.44 o                         
  -3  25   6          0.83          0.77         1.72 o                         
  -2  25   6        353.82        357.57        18.13 o                         
  -1  25   6          0.50          1.99         1.11 o                         
   0  25   6        100.11         91.77         6.17 o                         
   1  25   6         63.63         60.01         3.85 o                         
   2  25   6         52.98         40.91         3.48 o                         
   3  25   6          5.23          4.83         1.87 o                         
   4  25   6         97.63        112.64        11.82 o                         
   5  25   6          2.17         -1.06         2.55 o                         
  -5  26   6          5.49          6.63         2.24 o                         
  -4  26   6          5.72          4.40         1.97 o                         
  -3  26   6         13.43         15.12         2.95 o                         
  -2  26   6          1.64          6.16         2.30 o                         
  -1  26   6         13.70          8.94         1.57 o                         
   0  26   6         11.31         11.75         2.40 o                         
   1  26   6         71.81         67.10         4.09 o                         
   2  26   6         44.79         40.00         5.51 o                         
   3  26   6         94.53         83.06        11.28 o                         
   4  26   6          7.16          9.67         5.83 o                         
   5  26   6          8.70         10.69         3.85 o                         
  -4  27   6          1.50         -0.38         1.59 o                         
  -3  27   6          0.74          0.88         1.36 o                         
  -2  27   6         11.02          7.44         1.78 o                         
  -1  27   6         22.73         23.53         2.29 o                         
   0  27   6         14.12          9.54         2.22 o                         
   1  27   6         12.95         12.73         1.94 o                         
   2  27   6          1.15          0.02         1.14 o                         
   3  27   6          2.76          2.05         2.08 o                         
   4  27   6         11.43         11.12         3.41 o                         
  -4  28   6          8.02          6.84         2.38 o                         
  -3  28   6          5.06          6.21         1.94 o                         
  -2  28   6         48.05         49.08         6.43 o                         
  -1  28   6          6.00          8.88         1.79 o                         
   0  28   6         20.41         12.50         3.06 o                         
   1  28   6         45.92         49.65         3.49 o                         
   2  28   6         32.15         29.04         3.49 o                         
   3  28   6         17.57         17.87         3.34 o                         
   4  28   6          1.27          3.22         2.44 o                         
  -4  29   6         16.23          7.46         3.49 o                         
  -3  29   6          1.00          0.33         1.39 o                         
  -2  29   6          1.53          1.56         2.48 o                         
  -1  29   6         35.25         39.72         3.40 o                         
   0  29   6          5.25          1.50         1.60 o                         
   1  29   6         16.26         17.56         2.68 o                         
   2  29   6          0.09          1.23         1.76 o                         
   3  29   6          9.15          4.88         3.61 o                         
   4  29   6         25.71         25.68         4.92 o                         
  -4  30   6         11.93          6.95         4.04 o                         
  -3  30   6          0.14          0.81         1.36 o                         
  -2  30   6         65.84         60.05         6.07 o                         
  -1  30   6          0.22          1.75         0.94 o                         
   0  30   6         16.50         14.55         2.71 o                         
   1  30   6          0.04          0.62         1.24 o                         
   2  30   6          4.73          3.47         1.61 o                         
   3  30   6          0.10         -1.75         2.17 o                         
   4  30   6          9.61          7.77         3.20 o                         
  -4  31   6         46.04         30.56         3.74 o                         
  -3  31   6          8.97          8.20         2.61 o                         
  -2  31   6         40.91         37.45         3.77 o                         
  -1  31   6         20.72         21.20         3.95 o                         
   0  31   6         12.17         11.22         2.27 o                         
   1  31   6          0.59          1.90         1.42 o                         
   2  31   6         11.33          9.37         4.04 o                         
   3  31   6          2.80          7.10         2.46 o                         
   4  31   6         19.53         16.12         5.30 o                         
  -3  32   6         18.61         18.70         2.89 o                         
  -2  32   6         14.68         12.44         2.18 o                         
  -1  32   6          6.30          2.41         2.11 o                         
   0  32   6          3.54          5.02         2.96 o                         
   1  32   6         26.01         24.68         3.41 o                         
   2  32   6          0.73          1.19         2.54 o                         
   3  32   6         43.86         36.85         4.69 o                         
  -3  33   6         28.48         31.22         5.34 o                         
  -2  33   6         12.70         18.93         2.60 o                         
  -1  33   6         10.81         13.64         1.89 o                         
   0  33   6        375.58        390.88        32.88 o                         
   1  33   6          5.51          7.07         2.24 o                         
   2  33   6         67.15         66.41         6.83 o                         
   3  33   6          3.54          1.78         2.00 o                         
  -3  34   6          5.54          5.62         2.00 o                         
  -2  34   6         89.86        102.30         7.80 o                         
  -1  34   6          5.47          7.64         1.85 o                         
   0  34   6         18.06         26.50         4.90 o                         
   1  34   6         18.92         14.18         3.16 o                         
   2  34   6         19.81         15.81         3.18 o                         
   3  34   6         60.96         69.26         6.89 o                         
  -3  35   6          9.43          9.67         2.57 o                         
  -2  35   6         10.41         12.87         2.37 o                         
  -1  35   6          6.44          9.32         2.04 o                         
   0  35   6        335.76        383.37        19.19 o                         
   1  35   6          8.81          7.72         2.27 o                         
   2  35   6          3.54          6.45         2.39 o                         
   3  35   6          1.42          3.59         2.31 o                         
  -2  36   6          2.96          7.80         2.38 o                         
  -1  36   6          0.76          0.84         1.35 o                         
   0  36   6         19.59         17.31         2.83 o                         
   1  36   6          1.09         -0.85         1.71 o                         
   2  36   6         10.63         15.62         3.33 o                         
  -2  37   6        124.25        128.54        10.88 o                         
  -1  37   6          0.00          0.55         2.52 o                         
   0  37   6         26.93         29.59         3.66 o                         
   1  37   6          0.02          4.28         1.97 o                         
   2  37   6         60.42         58.80         6.51 o                         
  -1  38   6          4.83          3.69         1.62 o                         
   0  38   6          6.47          9.61         2.70 o                         
   1  38   6          8.43          7.24         3.20 o                         
  -1  39   6          1.30         -1.31         1.31 o                         
   0  39   6          4.87          2.42         1.92 o                         
   1  39   6          0.01          0.29         1.68 o                         
  -5   0   7          3.34          3.97         2.49 o                         
  -3   0   7         18.18         17.12         3.07 o                         
  -1   0   7         16.54         27.99         5.92 o                         
   1   0   7        315.73        297.54        22.54 o                         
   3   0   7         33.19         35.78         4.22 o                         
   5   0   7          2.38          5.15         4.56 o                         
  -6   1   7          2.09          0.59         1.84 o                         
  -5   1   7         31.29         30.11         4.00 o                         
  -4   1   7          0.44         -0.40         1.52 o                         
  -3   1   7          8.38          4.14         1.39 o                         
  -2   1   7          1.07         -0.74         0.74 o                         
  -1   1   7          1.27          4.14         1.05 o                         
   0   1   7         24.19         26.35         2.11 o                         
   1   1   7         13.02         11.77         2.24 o                         
   2   1   7          8.14          7.25         0.84 o                         
   3   1   7          1.85          0.78         0.75 o                         
   4   1   7          2.06          0.52         1.93 o                         
   5   1   7          0.37          1.13         1.90 o                         
   6   1   7          0.12          5.07         2.53 o                         
  -6   2   7          7.76          5.41         2.26 o                         
  -5   2   7          2.72          5.83         2.08 o                         
  -4   2   7          0.08         -1.40         1.40 o                         
  -3   2   7          3.25          3.94         1.32 o                         
  -2   2   7         10.23          4.30         1.13 o                         
  -1   2   7         10.17         14.62         1.59 o                         
   0   2   7        229.97        236.50         9.02 o                         
   1   2   7        168.02        191.26        10.73 o                         
   2   2   7         44.98         41.01         2.07 o                         
   3   2   7        240.54        227.75        10.46 o                         
   4   2   7         10.06         12.65         3.82 o                         
   5   2   7         78.23         81.43         6.59 o                         
   6   2   7          2.25          1.90         2.70 o                         
  -6   3   7         12.73         12.92         2.84 o                         
  -5   3   7          2.54         -0.60         1.58 o                         
  -4   3   7          1.28          1.41         1.63 o                         
  -3   3   7         58.45         56.48         4.09 o                         
  -2   3   7         31.67         24.00         1.95 o                         
  -1   3   7        927.29        988.44        35.90 o                         
   0   3   7          0.00          2.31         0.85 o                         
   1   3   7        313.66        366.12        19.42 o                         
   2   3   7         10.63          8.77         1.04 o                         
   3   3   7         48.87         49.90         3.67 o                         
   4   3   7         37.88         37.21         4.66 o                         
   5   3   7          2.44          7.27         2.43 o                         
   6   3   7         10.16          4.87         3.10 o                         
  -6   4   7          6.51          7.90         3.45 o                         
  -5   4   7          0.14         -1.55         1.55 o                         
  -4   4   7         30.55         20.72         2.85 o                         
  -3   4   7         58.48         56.41         4.27 o                         
  -2   4   7          3.90          3.21         0.91 o                         
  -1   4   7         15.12         27.92         1.97 o                         
   0   4   7        449.04        466.77        17.08 o                         
   1   4   7        682.03        712.43        36.63 o                         
   2   4   7        299.76        281.72        14.20 o                         
   3   4   7        121.94        108.90         5.29 o                         
   4   4   7          0.88          0.94         1.37 o                         
   5   4   7         18.03         19.11         3.13 o                         
   6   4   7          6.65          1.78         2.59 o                         
  -6   5   7          0.34          4.01         2.44 o                         
  -5   5   7          3.14          5.57         2.34 o                         
  -4   5   7          0.29         -1.06         1.22 o                         
  -3   5   7          5.68          5.67         1.69 o                         
  -2   5   7         63.06         71.22         3.75 o                         
  -1   5   7        273.04        276.19        10.76 o                         
   0   5   7         20.39         17.81         2.16 o                         
   1   5   7         10.14          7.26         2.16 o                         
   2   5   7         40.42         39.78         2.55 o                         
   3   5   7        657.63        644.47        26.98 o                         
   4   5   7         46.86         41.91         4.12 o                         
   5   5   7          5.82         14.18         5.56 o                         
   6   5   7          2.52          5.15         2.39 o                         
  -6   6   7          0.74          6.81         2.34 o                         
  -5   6   7          6.97          4.48         2.69 o                         
  -4   6   7          0.41          2.27         1.51 o                         
  -3   6   7        185.32        188.50        10.54 o                         
  -2   6   7         70.59         73.30         3.97 o                         
  -1   6   7         13.00         12.42         1.25 o                         
   0   6   7          7.58         12.96         1.43 o                         
   1   6   7        230.97        207.51        11.74 o                         
   2   6   7         12.32         14.75         1.40 o                         
   3   6   7         39.91         52.94         3.52 o                         
   4   6   7         18.86         19.66         2.56 o                         
   5   6   7        186.68        185.73        13.73 o                         
   6   6   7          1.59          1.55         2.86 o                         
  -6   7   7         53.37         54.85         6.58 o                         
  -5   7   7         48.37         44.36         5.32 o                         
  -4   7   7        135.10        128.76         9.87 o                         
  -3   7   7        113.38        118.45         7.20 o                         
  -2   7   7          3.57          3.07         0.86 o                         
  -1   7   7         19.37         21.41         1.70 o                         
   0   7   7         57.09         69.73         3.72 o                         
   1   7   7        410.46        440.98        26.92 o                         
   2   7   7         65.89         57.59         2.89 o                         
   3   7   7        386.90        377.33        17.45 o                         
   4   7   7         15.99         15.49         2.45 o                         
   5   7   7          0.26          3.33         1.91 o                         
  -6   8   7         37.96         35.19         3.97 o                         
  -5   8   7         51.19         49.08         5.63 o                         
  -4   8   7         67.21         59.42         4.51 o                         
  -3   8   7        170.93        154.76        10.84 o                         
  -2   8   7          2.03          0.64         0.77 o                         
  -1   8   7          0.12          1.02         0.53 o                         
   0   8   7          6.37          5.83         1.08 o                         
   1   8   7         19.40         28.23         2.37 o                         
   2   8   7         67.71         62.85         3.58 o                         
   3   8   7        293.86        266.63        12.58 o                         
   4   8   7        108.39        104.19         7.35 o                         
   5   8   7         60.07         51.48         6.70 o                         
  -5   9   7          2.19          3.63         2.27 o                         
  -4   9   7         49.67         47.29         4.11 o                         
  -3   9   7        278.39        245.10        10.69 o                         
  -2   9   7          7.16          5.89         1.10 o                         
  -1   9   7          2.25          2.62         0.60 o                         
   0   9   7          8.27          5.44         1.31 o                         
   1   9   7         31.05         24.65         3.06 o                         
   2   9   7         15.66         15.10         1.40 o                         
   3   9   7        435.92        424.91        19.51 o                         
   4   9   7         11.31         14.51         2.34 o                         
   5   9   7         38.48         55.13         5.39 o                         
  -5  10   7        166.31        162.33        14.56 o                         
  -4  10   7          0.35          1.76         1.37 o                         
  -3  10   7        749.99        757.51        32.11 o                         
  -2  10   7         49.84         45.35         2.77 o                         
  -1  10   7          8.56          8.79         0.91 o                         
   0  10   7         75.09         72.96         3.36 o                         
   1  10   7         31.39         27.09         2.29 o                         
   2  10   7         58.35         41.33         3.22 o                         
   3  10   7        597.09        581.66        29.68 o                         
   4  10   7          4.58          3.59         1.73 o                         
   5  10   7          1.11          3.15         1.98 o                         
  -5  11   7         32.13         40.12         4.01 o                         
  -4  11   7         14.58         12.98         2.48 o                         
  -3  11   7        181.58        185.79         9.99 o                         
  -2  11   7          0.74          0.27         0.71 o                         
  -1  11   7         12.14         10.25         1.08 o                         
   0  11   7         15.47         13.44         1.22 o                         
   1  11   7        117.51        117.03        10.65 o                         
   2  11   7        100.02        100.67         5.50 o                         
   3  11   7         24.96         24.53         2.05 o                         
   4  11   7         59.91         61.83         5.72 o                         
   5  11   7         23.75         17.66         3.37 o                         
  -5  12   7         21.21         27.76         3.35 o                         
  -4  12   7         51.56         44.72         4.57 o                         
  -3  12   7        120.58        107.49         7.36 o                         
  -2  12   7         35.02         30.81         2.39 o                         
  -1  12   7         16.70         14.57         1.34 o                         
   0  12   7         22.94         22.56         1.87 o                         
   1  12   7         73.89         61.53         3.58 o                         
   2  12   7         50.94         42.27         3.12 o                         
   3  12   7        107.98         93.83         8.31 o                         
   4  12   7          2.37          3.13         2.06 o                         
   5  12   7          0.18          1.97         2.05 o                         
  -5  13   7          0.17          0.51         1.66 o                         
  -4  13   7          4.07          4.41         1.69 o                         
  -3  13   7         42.96         36.12         3.61 o                         
  -2  13   7          0.35          1.79         0.87 o                         
  -1  13   7         42.62         44.58         2.30 o                         
   0  13   7          3.61          2.39         1.35 o                         
   1  13   7          7.61          9.02         1.17 o                         
   2  13   7         20.20         20.99         1.99 o                         
   3  13   7          5.19          5.84         3.08 o                         
   4  13   7          3.53          2.43         1.87 o                         
   5  13   7          3.09          6.40         2.77 o                         
  -5  14   7          7.21          2.43         2.26 o                         
  -4  14   7          6.89          7.61         1.95 o                         
  -3  14   7          5.10          9.18         1.85 o                         
  -2  14   7         38.84         48.68         3.22 o                         
  -1  14   7         13.72         10.13         1.07 o                         
   0  14   7          1.03          1.01         0.89 o                         
   1  14   7         65.27         55.29         3.19 o                         
   2  14   7          3.57          2.66         1.18 o                         
   3  14   7          5.83          4.83         1.28 o                         
   4  14   7         14.72         17.98         2.60 o                         
   5  14   7         66.56         74.88         6.36 o                         
  -5  15   7          7.41          6.78         2.09 o                         
  -4  15   7         34.11         35.59         3.86 o                         
  -3  15   7          4.30          3.49         1.56 o                         
  -2  15   7          4.54          6.69         1.49 o                         
  -1  15   7          0.33          1.15         0.66 o                         
   0  15   7          8.71         10.96         1.51 o                         
   1  15   7         40.67         37.10         2.48 o                         
   2  15   7         36.49         39.90         3.06 o                         
   3  15   7         19.47         17.74         2.21 o                         
   4  15   7          1.54          0.92         1.51 o                         
   5  15   7          7.43          8.36         2.60 o                         
  -5  16   7         15.44         17.90         3.67 o                         
  -4  16   7         50.54         53.14         4.63 o                         
  -3  16   7         80.05         83.68         5.98 o                         
  -2  16   7          0.04          0.14         0.85 o                         
  -1  16   7          5.16          8.00         0.99 o                         
   0  16   7         34.33         27.51         2.47 o                         
   1  16   7          0.87          2.95         0.96 o                         
   2  16   7          0.00          1.91         1.01 o                         
   3  16   7         11.16         12.42         4.88 o                         
   4  16   7         23.89         20.05         4.16 o                         
   5  16   7         20.48         13.99         4.45 o                         
  -5  17   7         11.32         17.23         2.84 o                         
  -4  17   7          9.89          6.47         1.83 o                         
  -3  17   7         90.30         86.56         6.12 o                         
  -2  17   7          1.05          1.61         1.01 o                         
  -1  17   7         40.40         33.65         2.11 o                         
   0  17   7         13.42         17.68         1.92 o                         
   1  17   7         34.38         38.12         3.63 o                         
   2  17   7         16.02         17.07         1.99 o                         
   3  17   7          3.06          4.12         1.54 o                         
   4  17   7        101.27        102.70        10.99 o                         
   5  17   7          7.11          6.88         3.76 o                         
  -5  18   7         21.73         35.36         6.43 o                         
  -4  18   7          5.72          2.91         1.64 o                         
  -3  18   7         89.13         85.84         5.94 o                         
  -2  18   7         39.97         34.97         2.61 o                         
  -1  18   7          9.83         18.07         3.38 o                         
   0  18   7         56.66         48.13         3.56 o                         
   1  18   7        161.11        152.27         9.60 o                         
   2  18   7        102.57        100.24         6.67 o                         
   3  18   7        299.68        301.48        22.57 o                         
   4  18   7         18.68         21.55         4.43 o                         
   5  18   7         38.09         28.96         8.38 o                         
  -5  19   7         79.55         80.18         7.55 o                         
  -4  19   7          7.77          6.20         2.33 o                         
  -3  19   7          3.92          3.54         1.74 o                         
  -2  19   7         41.79         45.41         3.39 o                         
  -1  19   7        308.77        326.23        16.09 o                         
   0  19   7          2.55          5.77         1.66 o                         
   1  19   7         33.68         28.06         4.08 o                         
   2  19   7         55.28         53.04         3.72 o                         
   3  19   7         17.76         34.54         3.85 o                         
   4  19   7          0.08          1.44         2.12 o                         
   5  19   7          1.48          4.29         4.22 o                         
  -5  20   7         30.63         41.96         4.16 o                         
  -4  20   7         23.37         25.05         3.88 o                         
  -3  20   7          7.44         12.67         2.26 o                         
  -2  20   7          8.31          5.28         1.66 o                         
  -1  20   7        164.33        152.86         7.02 o                         
   0  20   7        138.89        137.95         7.47 o                         
   1  20   7          6.69          8.03         2.55 o                         
   2  20   7         38.96         38.32         3.41 o                         
   3  20   7          5.92          5.43         1.87 o                         
   4  20   7          8.89          8.83         3.05 o                         
   5  20   7        246.95        233.35        20.95 o                         
  -5  21   7         66.57         65.14         5.36 o                         
  -4  21   7          0.31         -0.48         1.34 o                         
  -3  21   7          1.21          0.55         1.35 o                         
  -2  21   7         26.14         21.02         2.81 o                         
  -1  21   7        263.18        265.24        12.06 o                         
   0  21   7         46.84         40.89         2.80 o                         
   1  21   7          4.03          3.19         1.07 o                         
   2  21   7          6.03          3.71         1.29 o                         
   3  21   7        125.68        138.78        16.02 o                         
   4  21   7         44.88         48.19         6.93 o                         
  -4  22   7          8.17          9.77         2.29 o                         
  -3  22   7          8.70          6.55         2.06 o                         
  -2  22   7          3.60          6.28         1.70 o                         
  -1  22   7          6.36         26.16         2.22 o                         
   0  22   7          7.27          7.78         1.79 o                         
   1  22   7        394.36        393.08        16.17 o                         
   2  22   7         22.91         26.84         2.77 o                         
   3  22   7         40.47         35.78         5.83 o                         
   4  22   7          4.73          2.41         2.42 o                         
  -4  23   7         27.56         40.19         4.17 o                         
  -3  23   7          8.01         10.23         2.32 o                         
  -2  23   7         12.21         11.84         2.19 o                         
  -1  23   7        842.53        876.49        45.42 o                         
   0  23   7         10.71         15.09         2.01 o                         
   1  23   7         51.08         51.62         3.28 o                         
   2  23   7          1.22          1.37         1.78 o                         
   3  23   7         17.54         12.70         3.36 o                         
   4  23   7          0.35         -1.15         1.76 o                         
  -4  24   7          9.40         14.67         2.84 o                         
  -3  24   7          2.59          1.14         1.48 o                         
  -2  24   7          2.35          0.79         1.43 o                         
  -1  24   7         15.36         20.05         4.32 o                         
   0  24   7         50.82         47.30         4.17 o                         
   1  24   7        415.49        428.21        17.49 o                         
   2  24   7          1.54         -0.22         1.41 o                         
   3  24   7          0.86          4.69         2.50 o                         
   4  24   7          0.16         -0.79         2.04 o                         
  -4  25   7          1.22          1.72         3.55 o                         
  -3  25   7          2.20          0.86         1.71 o                         
  -2  25   7          2.23          0.00         1.23 o                         
  -1  25   7        240.47        233.71        13.91 o                         
   0  25   7        131.25        125.73         8.00 o                         
   1  25   7        479.37        494.05        19.77 o                         
   2  25   7          0.58          2.28         1.39 o                         
   3  25   7         14.18         20.85         4.16 o                         
  -4  26   7          4.15          5.35         2.36 o                         
  -3  26   7          6.65          6.91         2.05 o                         
  -2  26   7         41.23         42.91         7.20 o                         
  -1  26   7          3.22          6.40         2.36 o                         
   0  26   7        180.61        153.30         9.95 o                         
   1  26   7          1.60          4.83         1.39 o                         
   2  26   7          9.59          7.19         1.91 o                         
   3  26   7          5.50          5.08         6.15 o                         
  -4  27   7          1.14          2.80         2.27 o                         
  -3  27   7          2.94          3.77         1.66 o                         
  -2  27   7         21.86         23.77         2.78 o                         
  -1  27   7          0.46         -1.28         1.47 o                         
   0  27   7         16.29         24.17         3.51 o                         
   1  27   7          0.98          0.09         1.26 o                         
   2  27   7          8.73          6.69         1.90 o                         
   3  27   7         31.24         34.82         9.12 o                         
   4  27   7          1.10          1.48         2.97 o                         
  -3  28   7          3.64          5.60         1.90 o                         
  -2  28   7          0.67          2.76         1.46 o                         
  -1  28   7          0.58          0.49         1.73 o                         
   0  28   7         61.73         54.91         5.48 o                         
   1  28   7         28.72         24.19         2.54 o                         
   2  28   7          1.18          1.15         1.51 o                         
   3  28   7          5.86          8.06         2.53 o                         
  -3  29   7         11.88         12.94         4.99 o                         
  -2  29   7         11.07         10.10         2.44 o                         
  -1  29   7          0.15         -1.89         1.89 o                         
   0  29   7          0.22         -1.32         1.32 o                         
   1  29   7          2.22          1.14         1.38 o                         
   2  29   7         30.39         30.61         3.47 o                         
   3  29   7          0.31          5.51         3.82 o                         
  -3  30   7          0.37         -0.25         1.33 o                         
  -2  30   7          4.97          6.89         1.81 o                         
  -1  30   7          0.61          4.17         2.38 o                         
   0  30   7          0.04          2.44         2.09 o                         
   1  30   7          0.60         -0.35         1.29 o                         
   2  30   7         38.00         40.16         6.21 o                         
   3  30   7         69.07         74.37         8.91 o                         
  -3  31   7         19.62         18.63         2.79 o                         
  -2  31   7         18.72         17.86         3.54 o                         
  -1  31   7         39.98         38.43         6.94 o                         
   0  31   7          9.29          4.17         1.78 o                         
   1  31   7         66.54         60.71         5.55 o                         
   2  31   7         19.46         18.69         3.99 o                         
   3  31   7         27.83         29.91         4.17 o                         
  -2  32   7          2.59          5.26         2.08 o                         
  -1  32   7         18.36         13.79         3.65 o                         
   0  32   7         21.83         10.04         2.83 o                         
   1  32   7          0.28          1.45         1.88 o                         
   2  32   7         33.50         29.17         5.44 o                         
  -2  33   7          3.78          6.49         1.71 o                         
  -1  33   7          0.04          0.12         2.10 o                         
   0  33   7          2.83          3.16         2.10 o                         
   1  33   7          4.70          2.10         2.94 o                         
   2  33   7          1.40          2.69         2.24 o                         
  -2  34   7         90.60         95.07         7.93 o                         
  -1  34   7          7.26         -0.45         2.07 o                         
   0  34   7         43.64         41.33         4.75 o                         
   1  34   7         79.99         68.39         6.20 o                         
   2  34   7         15.50         13.94         3.07 o                         
  -1  35   7          1.54          0.97         2.19 o                         
   0  35   7          5.04          7.92         2.68 o                         
   1  35   7        179.46        209.36        19.68 o                         
  -1  36   7         11.29          5.20         4.72 o                         
   0  36   7          0.26          0.54         1.51 o                         
   1  36   7          6.38         10.42         2.76 o                         
  -4   0   8          7.18         11.92         3.69 o                         
  -2   0   8          1.57          2.97         1.45 o                         
   0   0   8        416.29        452.94        27.86 o                         
   2   0   8        133.49        122.65        30.74 o                         
   4   0   8          0.53          1.24         2.23 o                         
  -5   1   8          0.01          0.56         2.06 o                         
  -4   1   8         12.68         16.79         2.47 o                         
  -3   1   8          0.55         -0.37         1.15 o                         
  -2   1   8         19.43         17.12         2.55 o                         
  -1   1   8         10.70         12.10         2.27 o                         
   0   1   8          9.83          9.71         1.73 o                         
   1   1   8         21.89         21.89         2.73 o                         
   2   1   8         11.69         10.36         1.91 o                         
   3   1   8          0.36          1.81         0.76 o                         
   4   1   8         15.23         12.84         2.42 o                         
   5   1   8          1.23          1.85         1.96 o                         
  -5   2   8          1.48          4.16         2.24 o                         
  -4   2   8          2.48          4.12         1.83 o                         
  -3   2   8          1.53          0.24         1.22 o                         
  -2   2   8          5.47          4.00         1.01 o                         
  -1   2   8          0.21          0.52         1.02 o                         
   0   2   8          8.04          8.65         1.96 o                         
   1   2   8         36.88         39.08         7.47 o                         
   2   2   8         39.89         38.32         6.89 o                         
   3   2   8          9.98          9.28         1.16 o                         
   4   2   8          1.58          1.45         1.62 o                         
   5   2   8          0.02          2.47         2.16 o                         
  -5   3   8         14.51         11.69         3.17 o                         
  -4   3   8         14.04          9.00         2.03 o                         
  -3   3   8          2.88          3.53         1.52 o                         
  -2   3   8         68.15         63.41         3.63 o                         
  -1   3   8        282.73        310.58        13.04 o                         
   0   3   8         54.18         55.84         7.35 o                         
   1   3   8        442.59        477.51        29.21 o                         
   2   3   8        385.23        421.60        25.74 o                         
   3   3   8          5.87          6.43         1.07 o                         
   4   3   8          2.21          6.73         2.17 o                         
   5   3   8          0.11          0.09         2.24 o                         
  -5   4   8          0.04          1.02         2.42 o                         
  -4   4   8          1.90         -1.17         1.32 o                         
  -3   4   8         35.82         37.77         3.72 o                         
  -2   4   8        180.91        179.72         8.65 o                         
  -1   4   8        557.92        591.96        28.05 o                         
   0   4   8          2.00         92.04        10.87 o                         
   1   4   8        298.27        338.50        20.89 o                         
   2   4   8        386.52        453.17        23.63 o                         
   3   4   8          8.83          8.38         1.68 o                         
   4   4   8          0.50          1.76         1.59 o                         
   5   4   8          0.04          2.31         2.60 o                         
  -5   5   8         15.02         10.20         2.99 o                         
  -4   5   8          0.04          0.31         1.40 o                         
  -3   5   8         47.06         55.24         4.01 o                         
  -2   5   8          4.03          8.65         1.27 o                         
  -1   5   8         79.43        109.39         5.68 o                         
   0   5   8         94.07         89.45         5.99 o                         
   1   5   8        108.85        126.19         9.58 o                         
   2   5   8         12.53         15.29         2.20 o                         
   3   5   8         26.69         24.32         3.24 o                         
   4   5   8          0.11          0.16         1.55 o                         
   5   5   8         18.99         20.00         3.46 o                         
  -5   6   8         81.20         81.51         7.69 o                         
  -4   6   8         73.85         78.36         7.62 o                         
  -3   6   8          1.81          1.80         1.73 o                         
  -2   6   8        152.48        161.74         7.25 o                         
  -1   6   8         91.91         96.33         5.26 o                         
   0   6   8        381.71        383.60        18.59 o                         
   1   6   8         71.73         84.67         7.14 o                         
   2   6   8         41.56         41.38         4.44 o                         
   3   6   8         40.34         36.26         2.57 o                         
   4   6   8         36.28         27.78         4.71 o                         
   5   6   8        112.48        127.97        12.85 o                         
  -5   7   8         67.04         69.17         7.03 o                         
  -4   7   8         59.41         62.50         4.85 o                         
  -3   7   8          7.85          6.80         1.88 o                         
  -2   7   8        252.16        272.83        12.68 o                         
  -1   7   8        143.83        156.65         6.92 o                         
   0   7   8          0.76          9.24         2.07 o                         
   1   7   8         15.64         12.40         2.20 o                         
   2   7   8        133.54        133.99         6.98 o                         
   3   7   8         15.04         14.24         1.47 o                         
   4   7   8         62.39         57.60         5.69 o                         
   5   7   8         68.45         62.34         5.74 o                         
  -5   8   8         34.50         37.52         4.60 o                         
  -4   8   8          1.05         19.77         2.88 o                         
  -3   8   8        162.67        152.62         7.97 o                         
  -2   8   8         60.58         84.62         6.05 o                         
  -1   8   8          3.37          5.80         1.55 o                         
   0   8   8         58.16         83.16         7.35 o                         
   1   8   8         25.79         31.16         3.34 o                         
   2   8   8          8.32          5.86         1.37 o                         
   3   8   8         28.15         25.77         2.06 o                         
   4   8   8         28.65         44.67         5.09 o                         
   5   8   8          7.47          8.17         2.50 o                         
  -5   9   8         29.05         38.52         5.21 o                         
  -4   9   8         73.33         62.49         5.42 o                         
  -3   9   8          6.66         11.95         2.32 o                         
  -2   9   8         75.64         75.94         4.15 o                         
  -1   9   8         71.97         60.37         3.30 o                         
   0   9   8         34.83         30.26         4.94 o                         
   1   9   8         81.37         83.08         5.99 o                         
   2   9   8          0.64          0.19         1.34 o                         
   3   9   8          4.31          4.53         0.96 o                         
   4   9   8          0.86          7.87         5.94 o                         
   5   9   8         21.69         18.83         3.20 o                         
  -5  10   8          2.39          1.82         2.15 o                         
  -4  10   8         13.18         11.31         4.26 o                         
  -3  10   8         98.56         93.69         5.37 o                         
  -2  10   8        231.09        252.68        14.39 o                         
  -1  10   8          0.56          1.32         0.59 o                         
   0  10   8          3.30          4.99         1.70 o                         
   1  10   8         95.37        100.81         9.12 o                         
   2  10   8         21.35         19.80         2.19 o                         
   3  10   8        114.46         96.53         4.99 o                         
   4  10   8        234.34        233.86        21.89 o                         
   5  10   8          2.40          1.94         2.47 o                         
  -5  11   8          0.03          1.54         1.94 o                         
  -4  11   8         21.78         20.91         3.07 o                         
  -3  11   8          0.26          0.67         1.07 o                         
  -2  11   8          5.89          5.74         1.05 o                         
  -1  11   8         25.74         25.62         1.71 o                         
   0  11   8          4.37          7.64         1.78 o                         
   1  11   8         26.51         25.69         4.32 o                         
   2  11   8         88.34         85.60         5.76 o                         
   3  11   8         28.14         26.58         2.93 o                         
   4  11   8         23.39         40.69         5.20 o                         
   5  11   8          4.37          5.86         2.93 o                         
  -5  12   8         13.09         16.95         3.21 o                         
  -4  12   8         25.60         37.63         5.06 o                         
  -3  12   8         34.48         37.87         3.04 o                         
  -2  12   8          7.85          4.73         1.10 o                         
  -1  12   8        111.30        110.59         4.50 o                         
   0  12   8         29.40         32.71         3.56 o                         
   1  12   8         96.27         87.82         8.85 o                         
   2  12   8         13.14         17.71         1.82 o                         
   3  12   8         79.44         72.16         7.08 o                         
   4  12   8          3.01          5.79         1.91 o                         
   5  12   8         32.90         29.77         4.78 o                         
  -5  13   8          1.90          2.48         1.76 o                         
  -4  13   8         30.93         28.48         4.65 o                         
  -3  13   8         19.98         25.99         2.77 o                         
  -2  13   8         30.74         37.53         2.93 o                         
  -1  13   8          7.62         10.16         1.37 o                         
   0  13   8         34.02         34.62         3.19 o                         
   1  13   8          3.42          5.63         1.18 o                         
   2  13   8         10.93          7.85         1.53 o                         
   3  13   8          0.76          1.12         1.41 o                         
   4  13   8         29.15         34.02         4.50 o                         
  -4  14   8         21.63         24.43         3.87 o                         
  -3  14   8          6.45          7.00         1.76 o                         
  -2  14   8          1.20         -0.43         0.83 o                         
  -1  14   8         11.89         16.73         1.53 o                         
   0  14   8         29.81         25.14         3.11 o                         
   1  14   8          5.46          9.78         3.95 o                         
   2  14   8        172.50        181.28         8.95 o                         
   3  14   8         15.83         17.77         2.25 o                         
   4  14   8          1.96          2.24         2.06 o                         
  -4  15   8          0.09          0.27         1.62 o                         
  -3  15   8         28.37         36.55         3.39 o                         
  -2  15   8          2.99          4.80         1.68 o                         
  -1  15   8          1.11          2.63         0.89 o                         
   0  15   8          9.89          7.97         1.41 o                         
   1  15   8         21.68         20.60         2.28 o                         
   2  15   8         13.31         18.93         2.07 o                         
   3  15   8          1.49          5.29         1.59 o                         
   4  15   8          5.48          4.81         2.68 o                         
  -4  16   8          0.60          0.77         2.70 o                         
  -3  16   8        151.37        156.05         8.55 o                         
  -2  16   8        160.75        178.51         9.09 o                         
  -1  16   8         46.71         51.39         2.85 o                         
   0  16   8         15.55         12.70         1.69 o                         
   1  16   8         80.45         76.88         4.41 o                         
   2  16   8         17.87         20.88         2.17 o                         
   3  16   8        193.60        201.72        13.04 o                         
   4  16   8        109.95        115.27         9.36 o                         
  -4  17   8          0.28          0.43         1.67 o                         
  -3  17   8          3.26         10.49         2.05 o                         
  -2  17   8         16.26         18.36         3.78 o                         
  -1  17   8         41.59         44.21         3.00 o                         
   0  17   8          4.12          6.71         1.59 o                         
   1  17   8         47.29         48.15         3.86 o                         
   2  17   8         38.01         34.78         3.37 o                         
   3  17   8         10.44         15.34         2.72 o                         
   4  17   8         15.13         19.67         3.51 o                         
  -4  18   8          0.52          4.70         2.50 o                         
  -3  18   8        119.28        115.65         7.83 o                         
  -2  18   8        124.25        123.33         9.57 o                         
  -1  18   8         28.45         22.95         1.93 o                         
   0  18   8          4.44          1.89         1.14 o                         
   1  18   8        116.56        114.74         5.89 o                         
   2  18   8         66.42         59.39         4.26 o                         
   3  18   8         53.27         46.83         5.18 o                         
   4  18   8         79.47         74.30         7.73 o                         
  -4  19   8         79.85         82.95        13.81 o                         
  -3  19   8          9.58          9.06         2.15 o                         
  -2  19   8        205.49        240.48        11.62 o                         
  -1  19   8          0.79          2.08         1.81 o                         
   0  19   8         23.42         30.87         2.93 o                         
   1  19   8          0.11          1.56         1.27 o                         
   2  19   8          4.43          2.54         1.41 o                         
   3  19   8        100.67         95.63         8.32 o                         
   4  19   8         11.72         17.60         8.80 o                         
  -4  20   8         54.95         72.86        15.32 o                         
  -3  20   8         35.09         38.01         3.70 o                         
  -2  20   8          0.40          7.04         1.51 o                         
  -1  20   8         48.74         55.30         4.03 o                         
   0  20   8         15.44         23.56         2.42 o                         
   1  20   8         48.01         40.60         2.96 o                         
   2  20   8         56.56         63.75         5.59 o                         
   3  20   8          0.31          5.08         3.30 o                         
   4  20   8          6.89         13.74         3.68 o                         
  -4  21   8         45.45         45.18         6.34 o                         
  -3  21   8         36.89         37.93         3.80 o                         
  -2  21   8         33.08         44.43         4.29 o                         
  -1  21   8          5.33          7.73         1.80 o                         
   0  21   8         47.49         46.67         4.59 o                         
   1  21   8          0.03          3.09         1.37 o                         
   2  21   8         46.68         58.99         5.37 o                         
   3  21   8        142.50        136.33        10.00 o                         
   4  21   8         42.34         41.90         6.26 o                         
  -4  22   8         19.10         16.48         3.67 o                         
  -3  22   8         17.55         16.90         3.49 o                         
  -2  22   8        134.42        130.06         8.04 o                         
  -1  22   8         12.46         12.60         2.27 o                         
   0  22   8          2.69          4.62         1.75 o                         
   1  22   8         79.50         72.18         4.45 o                         
   2  22   8        101.88         74.02         7.22 o                         
   3  22   8         88.43         96.44        19.18 o                         
  -3  23   8          4.52          0.51         1.51 o                         
  -2  23   8         12.84         20.47         2.62 o                         
  -1  23   8          4.85          1.33         1.63 o                         
   0  23   8         26.64         19.11         2.72 o                         
   1  23   8          3.33          8.50         2.35 o                         
   2  23   8        186.77        185.66        11.06 o                         
   3  23   8          0.06          2.22         1.77 o                         
  -3  24   8         21.95         28.72         4.80 o                         
  -2  24   8        161.94        174.87         9.84 o                         
  -1  24   8         17.63         15.11         2.93 o                         
   0  24   8          2.29          1.07         1.55 o                         
   1  24   8          7.37          8.98         2.02 o                         
   2  24   8        115.94        137.37        12.56 o                         
   3  24   8          8.41          9.16         6.04 o                         
  -3  25   8         22.78         19.28         4.07 o                         
  -2  25   8          1.50          4.49         1.51 o                         
  -1  25   8         50.30         50.14         5.58 o                         
   0  25   8          9.11         13.06         3.35 o                         
   1  25   8        144.77        153.27        17.33 o                         
   2  25   8        126.43        138.43        13.07 o                         
   3  25   8         45.62         41.84         9.01 o                         
  -3  26   8          0.02          0.62         1.46 o                         
  -2  26   8          1.09          2.47         1.70 o                         
  -1  26   8         36.13         30.47         3.99 o                         
   0  26   8         97.23         96.18         9.32 o                         
   1  26   8        105.03         92.49         7.39 o                         
   2  26   8          0.62          0.73         1.63 o                         
   3  26   8          2.05          7.43         3.02 o                         
  -3  27   8         13.47          9.06         2.21 o                         
  -2  27   8         20.27         19.68         2.60 o                         
  -1  27   8          0.01         -1.67         1.67 o                         
   0  27   8         99.80        111.32        12.81 o                         
   1  27   8          2.34          4.66         2.27 o                         
   2  27   8         27.74         27.69         3.41 o                         
   3  27   8         67.49         52.81         8.91 o                         
  -2  28   8          1.64          2.78         5.10 o                         
  -1  28   8         23.07         14.96         3.72 o                         
   0  28   8         89.50         90.68        21.20 o                         
   1  28   8         40.80         36.02         3.79 o                         
   2  28   8          2.48          1.68         1.74 o                         
  -2  29   8          8.59          9.90         3.27 o                         
  -1  29   8          3.56         -1.55         2.02 o                         
   0  29   8          3.79          5.57         2.30 o                         
   1  29   8         25.61         20.31         2.91 o                         
   2  29   8         39.59         34.30         3.96 o                         
  -2  30   8         11.03         14.48         3.07 o                         
  -1  30   8         10.26         10.18         7.00 o                         
   0  30   8         53.77         38.69         5.10 o                         
   1  30   8         13.74         14.48         2.56 o                         
   2  30   8         35.61         44.65         6.46 o                         
  -1  31   8         58.05         51.72         9.36 o                         
   0  31   8         12.95          8.10         3.94 o                         
   1  31   8         34.07         28.80         4.99 o                         
  -1  32   8         56.69         80.17        18.03 o                         
   0  32   8         24.66         28.79        10.24 o                         
  -3   0   9         12.60          8.14         4.56 o                         
  -1   0   9         54.55         64.23         8.26 o                         
   1   0   9        353.91        408.11        31.85 o                         
   3   0   9         67.34         75.93        11.45 o                         
  -4   1   9          0.95         -0.07         1.35 o                         
  -3   1   9          8.10          9.44         1.73 o                         
  -2   1   9         64.58         81.08        13.35 o                         
  -1   1   9         15.95         20.09         2.46 o                         
   0   1   9          0.65          4.36         2.41 o                         
   1   1   9        134.33        149.39        14.62 o                         
   2   1   9        148.64        140.74        11.01 o                         
   3   1   9          6.16          9.55         3.08 o                         
   4   1   9         19.57         23.82         4.83 o                         
  -4   2   9          0.52          2.27         1.64 o                         
  -3   2   9         12.26         12.95         1.94 o                         
  -2   2   9         52.67         48.25         7.53 o                         
  -1   2   9         63.48         65.37         7.09 o                         
   0   2   9        102.68         90.43         6.90 o                         
   1   2   9         74.49         81.52         7.57 o                         
   2   2   9          6.25         10.46         3.32 o                         
   3   2   9         27.52         23.90         4.26 o                         
   4   2   9          9.55         13.89         3.60 o                         
  -4   3   9          7.44          9.99         2.20 o                         
  -3   3   9          0.09          0.74         1.10 o                         
  -2   3   9         20.71         21.17         3.11 o                         
  -1   3   9          7.48         11.63         1.92 o                         
   0   3   9          2.76          2.37         1.74 o                         
   1   3   9         91.15        109.55         9.10 o                         
   2   3   9        187.41        172.90        11.94 o                         
   3   3   9          6.72          5.51         3.61 o                         
   4   3   9          5.98          4.41         2.62 o                         
  -4   4   9          0.39         -0.46         1.34 o                         
  -3   4   9          1.82          0.98         1.09 o                         
  -2   4   9         50.97         47.54         4.16 o                         
  -1   4   9        247.23        258.05        18.77 o                         
   0   4   9        186.03        190.70        10.81 o                         
   1   4   9          5.76          9.12         3.75 o                         
   2   4   9          3.47          9.36         2.07 o                         
   3   4   9          0.76          3.61         2.17 o                         
   4   4   9         72.83         83.96        10.39 o                         
  -4   5   9          5.53          6.15         1.84 o                         
  -3   5   9          0.98          0.01         1.11 o                         
  -2   5   9          1.35          1.49         1.19 o                         
  -1   5   9          0.92          4.23         1.52 o                         
   0   5   9          0.86          4.26         1.82 o                         
   1   5   9         11.40         12.50         2.81 o                         
   2   5   9        112.37        108.02         7.39 o                         
   3   5   9         26.25         26.00         5.94 o                         
   4   5   9          0.51          0.13         2.47 o                         
  -4   6   9         78.17         75.29         6.26 o                         
  -3   6   9          7.03          6.89         1.64 o                         
  -2   6   9         16.04         17.76         3.43 o                         
  -1   6   9         22.06         30.84         3.40 o                         
   0   6   9          0.39          3.17         1.90 o                         
   1   6   9         51.95         46.05         7.99 o                         
   2   6   9         14.12         22.86         3.89 o                         
   3   6   9         62.45         61.29         9.12 o                         
  -4   7   9          0.87          7.80         1.98 o                         
  -3   7   9          3.85          6.49         1.60 o                         
  -2   7   9        110.71        128.91         7.09 o                         
  -1   7   9          8.16          8.17         2.19 o                         
   0   7   9        185.26        184.08        12.46 o                         
   1   7   9          4.31          2.71         1.94 o                         
   2   7   9          0.60          2.98         1.41 o                         
   3   7   9          3.76          9.12         3.18 o                         
  -4   8   9        188.04        220.89        12.55 o                         
  -3   8   9         22.01         15.78         2.59 o                         
  -2   8   9         31.28         37.90         2.62 o                         
  -1   8   9          0.88          1.29         1.29 o                         
   0   8   9          3.15          4.86         1.94 o                         
   1   8   9          0.20         -0.31         1.66 o                         
   2   8   9          1.03          2.76         1.62 o                         
   3   8   9          0.24          3.82         2.76 o                         
   4   8   9          1.73          8.06         4.45 o                         
  -4   9   9         38.79         40.71         5.06 o                         
  -3   9   9        106.49         90.69        10.36 o                         
  -2   9   9          3.38          3.68         0.96 o                         
  -1   9   9          2.69          3.16         1.86 o                         
   0   9   9          5.06         10.27         2.41 o                         
   1   9   9          0.09         -1.86         1.86 o                         
   2   9   9         39.78         35.19         9.97 o                         
   4   9   9         95.88         87.80        14.63 o                         
  -4  10   9          8.17         12.08         2.35 o                         
  -3  10   9         30.59         34.86         3.21 o                         
  -2  10   9         10.57         10.99         1.39 o                         
  -1  10   9          1.76          0.63         1.81 o                         
   0  10   9          3.31          6.82         1.94 o                         
   1  10   9          4.02          1.10         6.15 o                         
   2  10   9         25.37         27.30         8.70 o                         
   4  10   9         22.63         18.24         6.57 o                         
  -4  11   9         44.91         39.36         3.81 o                         
  -3  11   9         60.62         87.95         9.63 o                         
  -2  11   9         26.72         35.22         2.54 o                         
  -1  11   9         16.75          9.18         1.99 o                         
   0  11   9          7.03          9.06         2.09 o                         
   1  11   9          8.77          6.55         2.90 o                         
   2  11   9          5.81          9.89         3.69 o                         
   3  11   9         45.01         28.84         7.85 o                         
   4  11   9          4.23         11.03         5.51 o                         
  -4  12   9         47.92         43.41         4.10 o                         
  -3  12   9         18.89         24.45         2.97 o                         
  -2  12   9          4.16          3.44         1.58 o                         
  -1  12   9          0.03          2.30         1.01 o                         
   0  12   9         35.99         29.99         4.73 o                         
   1  12   9          5.64          6.43         3.87 o                         
   2  12   9         39.29         37.46         7.00 o                         
   3  12   9         29.42         36.38        12.19 o                         
   4  12   9        132.31        111.75        17.60 o                         
  -4  13   9          0.13         -0.04         1.87 o                         
  -3  13   9          1.29          2.00         1.63 o                         
  -2  13   9          1.76          1.30         0.88 o                         
  -1  13   9        127.75        132.86         7.53 o                         
   0  13   9         24.15         29.63         4.31 o                         
   1  13   9         15.68         13.78         4.71 o                         
   2  13   9          1.98          4.96         1.98 o                         
   3  13   9          0.04          2.33         4.03 o                         
  -3  14   9         30.77         23.47         2.63 o                         
  -2  14   9          4.79          5.59         1.22 o                         
  -1  14   9          1.32          4.68         1.25 o                         
   0  14   9          0.54          2.64         2.29 o                         
   1  14   9        132.90        152.49        16.75 o                         
   2  14   9         22.12         18.68         3.28 o                         
   3  14   9         23.29         20.78         8.48 o                         
  -3  15   9          9.14          9.40         1.92 o                         
  -2  15   9         48.12         40.30         3.24 o                         
  -1  15   9         21.24         24.16         1.87 o                         
   0  15   9         10.92          6.95         3.81 o                         
   1  15   9          3.64          3.39         5.09 o                         
   2  15   9          2.53          0.71         2.01 o                         
   3  15   9         15.80         18.80         4.41 o                         
  -3  16   9         12.89         13.80         2.72 o                         
  -2  16   9          4.36          8.79         2.51 o                         
  -1  16   9          3.11          4.45         1.08 o                         
   0  16   9         53.00         46.02         6.64 o                         
   1  16   9         13.68         13.71         7.42 o                         
   2  16   9          0.93          0.92         2.94 o                         
   3  16   9         39.20         36.46         6.21 o                         
  -3  17   9        150.34        170.54        16.74 o                         
  -2  17   9         21.72         26.03         3.09 o                         
  -1  17   9          0.36          0.33         0.87 o                         
   0  17   9          0.00          2.91         6.79 o                         
   1  17   9         14.20         16.23        10.18 o                         
   2  17   9         26.93         27.70         5.92 o                         
  -3  18   9         18.25         19.98         2.65 o                         
  -2  18   9         89.60         91.01         5.69 o                         
  -1  18   9          2.94         -0.19         1.69 o                         
   0  18   9         12.85         19.62         5.85 o                         
   1  18   9          1.56          1.54         3.92 o                         
   2  18   9          1.33          2.62         5.51 o                         
  -3  19   9         48.79         49.34         4.16 o                         
  -2  19   9         10.40         11.77         2.05 o                         
  -1  19   9         31.61         33.74         4.39 o                         
   0  19   9         83.86         63.38         9.51 o                         
   1  19   9          8.94          7.83         4.00 o                         
   2  19   9          1.62          3.82         5.94 o                         
  -3  20   9          1.48         -1.36         1.36 o                         
  -2  20   9          4.21          2.30         1.34 o                         
  -1  20   9          0.62         24.18         9.97 o                         
   0  20   9         93.76         83.15         7.96 o                         
   1  20   9          0.91          0.38         3.18 o                         
   2  20   9         48.24         46.38         7.61 o                         
  -2  21   9          3.37          3.98         2.06 o                         
  -1  21   9          1.07          1.83         1.83 o                         
   0  21   9        261.03        219.88        15.90 o                         
   1  21   9          9.88         16.90         5.37 o                         
   2  21   9          0.26          2.96         3.41 o                         
  -2  22   9         16.92         24.30         2.90 o                         
  -1  22   9         25.84         21.91         3.57 o                         
   0  22   9          5.62         13.34         5.07 o                         
   1  22   9         36.52         48.08         5.89 o                         
   2  22   9          7.95         13.57         5.94 o                         
  -2  23   9          7.82          7.54         2.23 o                         
  -1  23   9          0.32          5.35         3.56 o                         
   0  23   9          2.94          3.44         2.40 o                         
   1  23   9         55.77         50.12         6.07 o                         
   2  23   9          7.32         12.34         4.31 o                         
  -2  24   9          0.20          2.86         2.14 o                         
  -1  24   9        135.70        132.07        11.24 o                         
   0  24   9          6.45          8.78         5.94 o                         
   1  24   9          8.41          5.93         2.77 o                         
   2  24   9          1.22          2.97         3.04 o                         
  -1  25   9         12.55         11.39         3.45 o                         
   0  25   9         75.97         71.35         9.61 o                         
   1  25   9          0.07          3.83         2.47 o                         
  -1  26   9         14.45         24.52         6.52 o                         
   0  26   9        120.20        108.18        11.75 o                         
   1  26   9         66.28         69.70         7.76 o                         
   0  27   9        156.35        142.64        14.31 o                         
  -2   0  10        160.94        175.96        25.98 o                         
   0   0  10         17.11         78.26        15.91 o                         
   2   0  10         17.65         26.09         9.76 o                         
  -3   1  10          0.78          0.38         1.54 o                         
  -2   1  10          0.38          1.43         2.07 o                         
  -1   1  10         86.20        104.84         7.77 o                         
   0   1  10        546.37        659.74        50.69 o                         
   1   1  10          0.83         -2.46         3.07 o                         
   2   1  10          0.06          4.00         3.82 o                         
   3   1  10          5.23          7.21         3.92 o                         
  -3   2  10          1.89          0.36         2.36 o                         
  -2   2  10          6.76          6.46         3.03 o                         
  -1   2  10         24.37         33.86         3.96 o                         
   0   2  10         97.04        104.82        13.31 o                         
   1   2  10        129.59        129.56        15.45 o                         
   2   2  10         11.67         11.81         8.38 o                         
   3   2  10          6.16         11.18         3.29 o                         
  -3   3  10          1.03          0.84         1.72 o                         
  -2   3  10         11.05         22.71         6.86 o                         
  -1   3  10         10.13         16.54         3.00 o                         
   0   3  10          0.79          8.28         4.12 o                         
   1   3  10          4.82         18.68         7.53 o                         
   2   3  10         25.96         33.55         7.32 o                         
   3   3  10          1.09          2.12         3.39 o                         
  -3   4  10          0.69          0.29         2.72 o                         
  -2   4  10         18.71         19.96         3.20 o                         
  -1   4  10        105.37         97.12         7.27 o                         
   0   4  10         32.84         46.21         8.70 o                         
   1   4  10        102.23         96.50        18.66 o                         
   2   4  10         78.57         85.18         7.83 o                         
   3   4  10          0.75          2.76         4.03 o                         
  -3   5  10         27.03         25.36         4.96 o                         
  -2   5  10          8.06          5.76         2.53 o                         
  -1   5  10         42.78         11.21         5.22 o                         
   0   5  10         30.39         37.21         7.44 o                         
   1   5  10          8.91          7.42         6.79 o                         
   2   5  10         17.69         24.55         4.31 o                         
   3   5  10         10.67         22.91         7.00 o                         
  -3   6  10         15.17         15.87         4.27 o                         
  -2   6  10          0.10          1.14         1.60 o                         
  -1   6  10          7.98         15.85         2.65 o                         
   0   6  10          1.42          4.21         4.34 o                         
   1   6  10          0.86          0.00         5.09 o                         
   2   6  10          0.63          4.53         3.21 o                         
   3   6  10         20.82         15.27         6.36 o                         
  -3   7  10         17.12         14.33         6.47 o                         
  -2   7  10          0.84          1.35         1.62 o                         
  -1   7  10        115.87        124.22         8.91 o                         
   0   7  10          0.21          2.24         3.59 o                         
   1   7  10         57.74         85.26        17.39 o                         
   2   7  10          7.77          9.27         3.77 o                         
  -3   8  10         10.28         17.43         4.22 o                         
  -2   8  10          0.66         -1.27         1.37 o                         
  -1   8  10         64.83         58.02         7.62 o                         
   0   8  10          3.69          7.89         4.42 o                         
   1   8  10         11.48          7.42         5.73 o                         
   2   8  10          0.11          3.68         3.59 o                         
  -2   9  10         13.15         12.18         3.33 o                         
  -1   9  10         47.89         50.04         6.61 o                         
   0   9  10          3.54          1.97         4.77 o                         
   1   9  10          0.30          3.39         4.88 o                         
   2   9  10          0.47          5.04         3.82 o                         
  -2  10  10          4.49          5.88         1.99 o                         
  -1  10  10          8.86         10.86         3.03 o                         
   0  10  10          9.42         13.81         5.49 o                         
   1  10  10         65.10         81.48        12.16 o                         
   2  10  10         23.54         25.36         6.29 o                         
  -2  11  10          4.54          9.31         2.69 o                         
  -1  11  10         24.78         26.93         5.45 o                         
   0  11  10         19.42         22.29         6.21 o                         
   1  11  10         16.97         16.12         5.40 o                         
   2  11  10          6.30         12.84         4.68 o                         
  -2  12  10         54.27         50.18         6.55 o                         
  -1  12  10          0.11          0.87         1.21 o                         
   0  12  10          2.23         -0.98         3.44 o                         
   1  12  10          9.02          6.53         4.12 o                         
   2  12  10         41.25         42.20         9.33 o                         
  -2  13  10         20.91         18.83         4.19 o                         
  -1  13  10          0.18         -2.12         2.12 o                         
   0  13  10          7.31          4.91         3.97 o                         
   1  13  10          5.59          2.69         6.79 o                         
   2  13  10         97.95         84.62        15.06 o                         
  -2  14  10         65.31         74.98         6.34 o                         
  -1  14  10          2.19         -1.06         3.29 o                         
   0  14  10          0.71          2.82         4.02 o                         
   1  14  10          0.54          3.78         3.84 o                         
   2  14  10        123.54        134.65        19.72 o                         
  -2  15  10          0.95          1.21         2.02 o                         
  -1  15  10          0.86         -0.21         2.29 o                         
   0  15  10         27.67         22.33         6.52 o                         
   1  15  10          8.21          4.86         4.41 o                         
   2  15  10         56.95         47.51        11.24 o                         
  -1  16  10          1.81          0.05         2.29 o                         
   0  16  10          7.88          4.53         4.07 o                         
   1  16  10         12.95         15.66         7.42 o                         
  -1  17  10          1.60          0.03         3.46 o                         
   0  17  10         11.27          2.29         4.23 o                         
   1  17  10          5.36          1.49         6.04 o                         
  -1  18  10          0.94          3.28         4.04 o                         
   0  18  10          6.57          2.92         4.38 o                         
   1  18  10         27.76         23.79         6.06 o                         
   0  19  10         12.21          6.91         4.62 o                         
                                                                                
