# Supplementary material for: N,N′-[Oxybis(benzene-4,1-di­yl)]diacetamide
Source: IUCrdata. 2025 May 2;10(Pt 5):x250384. doi: 10.1107/S2414314625003840 (PMC12142386; doi:10.1107/S2414314625003840)
Supplement: Supplementary file 3 [file x-10-x250384-Isup3.cml]

<?xml version="1.0" ?>
<cml>
<molecule id="m1">
  <atomArray>
    <atom id="a1" elementType="C"
          x2="-3.0250000953674316" y2="0.33003384297110827" />
    <atom id="a2" elementType="C"
          x2="-4.35866943641569" y2="-0.4399830975879322" />
    <atom id="a3" elementType="C"
          x2="-4.35866943641569" y2="-1.9800169787060131" />
    <atom id="a4" elementType="C"
          x2="-3.0250000953674316" y2="-2.7500339192650536" />
    <atom id="a5" elementType="C"
          x2="-1.6913307543191731" y2="-1.9800169787060131" />
    <atom id="a6" elementType="C"
          x2="-1.6913307543191731" y2="-0.4399830975879322" />
    <atom id="a7" elementType="C"
          x2="3.8499999046325684" y2="0.3850339097283104" />
    <atom id="a8" elementType="C"
          x2="2.51633056358431" y2="-0.38498303083073004" />
    <atom id="a9" elementType="C"
          x2="2.51633056358431" y2="-1.925016911948811" />
    <atom id="a10" elementType="C"
          x2="3.8499999046325684" y2="-2.6950338525078514" />
    <atom id="a11" elementType="C"
          x2="5.183669245680827" y2="-1.925016911948811" />
    <atom id="a12" elementType="C"
          x2="5.183669245680827" y2="-0.38498303083073004" />
    <atom id="a13" elementType="O"
          x2="-0.20380498183400797" y2="-2.378598308163895" />
    <atom id="a14" elementType="N"
          x2="-5.692348558243726" y2="0.3300169024120684" />
    <atom id="a15" elementType="C"
          x2="-7.026027680071762" y2="-0.4399830975879322" />
    <atom id="a16" elementType="C"
          x2="-8.513553452556927" y2="-0.04140176813004981" />
    <atom id="a17" elementType="O"
          x2="-6.627446350613879" y2="-1.9275088700730973" />
    <atom id="a18" elementType="N"
          x2="6.27261368870811" y2="0.7039614121965532" />
    <atom id="a19" elementType="C"
          x2="7.361558131735393" y2="-0.38498303083073004" />
    <atom id="a20" elementType="O"
          x2="7.361558131735393" y2="-1.92498303083073" />
    <atom id="a21" elementType="C"
          x2="8.901558131735392" y2="-0.38498303083073004" />
  </atomArray>
  <bondArray>
    <bond atomRefs2="a1 a2" order="1" />
    <bond atomRefs2="a1 a6" order="2" />
    <bond atomRefs2="a2 a3" order="2" />
    <bond atomRefs2="a3 a4" order="1" />
    <bond atomRefs2="a4 a5" order="2" />
    <bond atomRefs2="a5 a6" order="1" />
    <bond atomRefs2="a7 a8" order="1" />
    <bond atomRefs2="a7 a12" order="2" />
    <bond atomRefs2="a8 a9" order="2" />
    <bond atomRefs2="a9 a10" order="1" />
    <bond atomRefs2="a10 a11" order="2" />
    <bond atomRefs2="a11 a12" order="1" />
    <bond atomRefs2="a5 a13" order="1" />
    <bond atomRefs2="a13 a9" order="1" />
    <bond atomRefs2="a2 a14" order="1" />
    <bond atomRefs2="a14 a15" order="1" />
    <bond atomRefs2="a15 a16" order="1" />
    <bond atomRefs2="a15 a17" order="2" />
    <bond atomRefs2="a12 a18" order="1" />
    <bond atomRefs2="a18 a19" order="1" />
    <bond atomRefs2="a19 a20" order="2" />
    <bond atomRefs2="a19 a21" order="1" />
  </bondArray>
</molecule>
</cml>
